# Supplementary material for: Pervasive function and evidence for selection across standing genetic variation in S. cerevisiae
Source: Nat Commun. 2019 Mar 15;10:1222. doi: 10.1038/s41467-019-09166-1 (PMC6420628; doi:10.1038/s41467-019-09166-1)
Supplement: Supplementary file 4 — Supplementary Data 1 [file 41467_2019_9166_MOESM4_ESM.csv]

Time	Condition	variantPos_FM_	variantPos_FW_	history	sum_abs_x_FW_	dev	dof	dev_lenient	dev_stringent	chrom	PVAL	pos_fineMapping	pos_fwselection	peakWidth	peakProminance	b_fwselection	varianceExplained	LOD_pos_fineMapping	LOD_pos_fwselection	ref	alt	RMgenotype	YJMgenotype	full_annotation	classifier	mutation	ORF	ORFannotation
24h	2%Glc	442	442	4	1038	0.426259	13	0.421382	0.421382	ref|NC_001134|	6.822502	283431	283431	8960	1.398556	-0.0528	0.00277	6.050881	6.050881	A	C	alt	ref	ownstream_gene_variant|MODIFIER|YBR021W|YBR021W|transcript|Transcript_YBR021W|Coding||c.*87A>C|||||87|,C|intergenic_region|MODIFIER|YBR021W-YBR022W|YBR021W-YBR022W|intergenic_region|YBR021W-YBR022W|||n.283431A>C||||||	MODIFIER|intergenic_region|	c.*87A>C|	YBR021W	YBR021W:FUR4:Plasma membrane localized uracil permease; expression is tightly regulated by uracil levels and environmental cues; conformational alterations induced by unfolding or substrate binding result in Rsp5p-mediated ubiquitination and degradation
24h	2%Glc	6616	6616	12	950	0.426259	13	0.421382	0.421382	ref|NC_001143|	8.63128	1012	1012	1	0	0.456494	0.189478	7.349824	7.349824	C	T	ref	ref	ntergenic_region|MODIFIER|YKL225W-YKL224C|YKL225W-YKL224C|intergenic_region|YKL225W-YKL224C|||n.1012C>T||||||	MODIFIER		YKL225W	YKL225W::Dubious open reading frame; unlikely to encode a functional protein, based on available experimental and comparative sequence data
24h	2%Glc	8476	8476	8	1041	0.426259	13	0.421382	0.421382	ref|NC_001145|	12.286144	61764	61764	1	0	0.09712	0.009398	11.599503	11.599503	T	C	ref	alt	issense_variant|MODERATE|YML104C|YML104C|transcript|Transcript_YML104C|Coding|1/1|c.559A>G|p.Ile187Val|559/3384|559/3384|187/1127||	MODERATE	c.559A>G|p.Ile187Val|	YML104C	YML104C:MDM1:PtdIns-3-P binding protein that tethers the ER to vacuoles at NVJs; anchored in the ER membrane at nucleus-vacuole junctions and binds phosphatidylinositol 3-phosphate (PtdIns-3-P) in the vacuolar membrane via its Phox homology (PX) domain; expressed predominantly in late G1 to early S phase of the cell cycle; mutation affects nuclear and mitochondrial transmission to daughter buds; …
24h	2%Glc	9030	9030	3	1007	0.426259	13	0.421382	0.421382	ref|NC_001145|	6.793583	698611	698611	1515	2.324591	0.139976	0.018884	1.212681	1.212681	A	G	ref	alt	ownstream_gene_variant|MODIFIER|YMR216C|YMR216C|transcript|Transcript_YMR216C|Coding||c.*200T>C|||||200|,G|intergenic_region|MODIFIER|YMR215W-YMR216C|YMR215W-YMR216C|intergenic_region|YMR215W-YMR216C|||n.698611A>G||||||	MODIFIER|intergenic_region|	c.*200T>C|	YMR216C	YMR216C:SKY1:SR protein kinase (SRPK); involved in regulating proteins involved in mRNA metabolism and cation homeostasis; similar to human SRPK1
24h	2%Raf	1262	1262	15	998	0.719565	22	0.663436	0.663436	ref|NC_001135|	4.746006	313040	313040	1	0	0.210553	0.044852	1.500081	1.500081	C	A	ref	ref	issense_variant|MODERATE|YCR106W|YCR106W|transcript|Transcript_YCR106W|Coding|1/1|c.2083C>A|p.Gln695Lys|2083/2499|2083/2499|695/832||	MODERATE	c.2083C>A|p.Gln695Lys|	YCR106W	YCR106W:RDS1:Putative zinc cluster transcription factor; involved in conferring resistance to cycloheximide
24h	2%Raf	3871	3871	21	941	0.719565	22	0.663436	0.663436	ref|NC_001139|	4.842589	415	415	1	0	0.174477	0.02904	0.338576	0.338576	C	T	ref	ref	ntergenic_region|MODIFIER|YGL263W|YGL263W|intergenic_region|YGL263W|||n.415C>T||||||	MODIFIER		YGL263W	YGL263W:COS12:Endosomal protein involved in turnover of plasma membrane proteins; member of the DUP380 subfamily of conserved, often subtelomeric COS genes; required for the multivesicular vesicle body sorting pathway that internalizes plasma membrane proteins for degradation; Cos proteins provide ubiquitin in trans for nonubiquitinated cargo proteins
24h	2%Raf	4850	4850	23	892	0.719565	22	0.663436	0.663436	ref|NC_001139|	5.039268	1067985	1067985	1	0	-0.155517	0.02187	3.32168	3.32168	T	A	ref	ref	issense_variant|MODERATE|YGR287C|YGR287C|transcript|Transcript_YGR287C|Coding|1/1|c.1007A>T|p.Tyr336Phe|1007/1770|1007/1770|336/589||	MODERATE	c.1007A>T|p.Tyr336Phe|	YGR287C	YGR287C:IMA1:Major isomaltase (alpha-1,6-glucosidase/alpha-methylglucosidase); required for isomaltose utilization; preferred specificity for isomaltose, alpha-methylglucoside, and palatinose, but also exhibits alpha-1,2 glucosidase activity on sucrose and kojibiose, and can cleave the 1,3-alpha linkage of nigerose and turanose and the alpha-1,5 linkage of leucrose in vitro; member of the IMA iso…
24h	2%Raf	5010	5010	4	862	0.719565	22	0.663436	0.663436	ref|NC_001140|	4.221064	146416	146416	1	0	-0.133228	0.01551	1.136645	1.136645	G	A	ref	ref	ownstream_gene_variant|MODIFIER|Gene_tA_AGC_H|Gene_tA_AGC_H|transcript|tA_AGC_H|Noncoding||n.*174G>A|||||102|,A|intergenic_region|MODIFIER|Gene_tA_AGC_H-YHR021C|Gene_tA_AGC_H-YHR021C|intergenic_region|Gene_tA_AGC_H-YHR021C|||n.146416G>A||||||	MODIFIER|intergenic_region|		Gene_tA_AGC_H	Gene_tA_AGC_H
24h	2%Raf	5257	5257	22	755	0.719565	22	0.663436	0.663436	ref|NC_001140|	4.440585	386060	386060	1	0	0.123295	0.011635	0.242484	0.242484	T	TC	ref	ref	frameshift_variant|HIGH|YHR143W|YHR143W|transcript|Transcript_YHR143W|Coding|1/1|c.551_552insC|p.Ser185fs|552/978|552/978|184/325||;LOF=(YHR143W|YHR143W|1|1.00)	HIGH	c.551_552insC|p.Ser185fs|	YHR143W	YHR143W:DSE2:Daughter cell-specific secreted protein with similarity to glucanases; degrades cell wall from the daughter side causing daughter to separate from mother; expression is repressed by cAMP
24h	2%Raf	5460	5471	12	1083	0.719565	22	0.663436	0.663436	ref|NC_001141|	4.37168	32320	36369	5060	1.33848	0.186146	0.038042	165.577427	202.186901	G	A	alt	ref	issense_variant|MODERATE|YIL166C|YIL166C|transcript|Transcript_YIL166C|Coding|1/1|c.247T>A|p.Leu83Met|247/1629|247/1629|83/542||	MODERATE	c.247T>A|p.Leu83Met|	YIL166C	YIL166C::Putative protein with similarity to allantoate permease; similar to the allantoate permease (Dal5p) subfamily of the major facilitator superfamily; mRNA expression is elevated by sulfur limitation; YIL166C is a non-essential gene
24h	2%Raf	5474	5474	16	1039	0.719565	22	0.663436	0.663436	ref|NC_001141|	7.025176	37379	37379	1	6.390094	0.234245	0.057794	201.282821	201.282821	T	C	ref	alt	pstream_gene_variant|MODIFIER|YIL163C|YIL163C|transcript|Transcript_YIL163C|Coding||c.-127A>G|||||127|,C|upstream_gene_variant|MODIFIER|YIL162W|YIL162W|transcript|Transcript_YIL162W|Coding||c.-6T>C|||||6|,C|intergenic_region|MODIFIER|YIL163C-YIL162W|YIL163C-YIL162W|intergenic_region|YIL163C-YIL162W|||n.37379T>C||||||	MODIFIER|upstream_gene_variant|intergenic_region|	c.-127A>G|c.-6T>C|	YIL163C	YIL163C::Protein of unknown function; mRNA identified as translated by ribosome profiling data
24h	2%Raf	5476	5476	7	1081	0.719565	22	0.663436	0.663436	ref|NC_001141|	9.414027	37779	37779	3	2.423254	0.281897	0.087082	205.327154	205.327154	C	T	ref	alt	issense_variant|MODERATE|YIL162W|YIL162W|transcript|Transcript_YIL162W|Coding|1/1|c.395C>T|p.Thr132Ile|395/1599|395/1599|132/532||	MODERATE	c.395C>T|p.Thr132Ile|	YIL162W	YIL162W:SUC2:Invertase; sucrose hydrolyzing enzyme; a secreted, glycosylated form is regulated by glucose repression, and an intracellular, nonglycosylated enzyme is produced constitutively
24h	2%Raf	7560	7560	9	1079	0.719565	22	0.663436	0.663436	ref|NC_001144|	4.19034	130739	130739	9628	2.381423	-0.059134	0.003825	1.574339	1.574339	G	A	ref	alt	pstream_gene_variant|MODIFIER|YLL010C|YLL010C|transcript|Transcript_YLL010C|Coding||c.-126C>T|||||126|,A|intergenic_region|MODIFIER|YLL010C-YLL009C|YLL010C-YLL009C|intergenic_region|YLL010C-YLL009C|||n.130739G>A||||||	MODIFIER|intergenic_region|	c.-126C>T|	YLL010C	YLL010C:PSR1:Plasma membrane associated protein phosphatase; involved in the general stress response; required along with binding partner Whi2p for full activation of STRE-mediated gene expression, possibly through dephosphorylation of Msn2p; PSR1 has a paralog, PSR2, that arose from the whole genome duplication
24h	2%Raf	10195	10195	13	1081	0.719565	22	0.663436	0.663436	ref|NC_001147|	7.43464	168558	168558	1856	6.646788	0.333662	0.122001	0.528479	0.528479	G	T	alt	ref	pstream_gene_variant|MODIFIER|YOL082W|YOL082W|transcript|Transcript_YOL082W|Coding||c.-169G>T|||||169|,T|intergenic_region|MODIFIER|YOL083W-YOL082W|YOL083W-YOL082W|intergenic_region|YOL083W-YOL082W|||n.168558G>T||||||	MODIFIER|intergenic_region|	c.-169G>T|	YOL082W	YOL082W:ATG19:Receptor protein for the cytoplasm-to-vacuole targeting (Cvt) pathway; delivers cargo proteins aminopeptidase I (Ape1p) and alpha-mannosidase (Ams1p) to the phagophore assembly site for packaging into Cvt vesicles; interaction with Atg19p during the Cvt pathway requires phosphorylation by Hrr25p
24h	2%Raf	10196	10196	10	1080	0.719565	22	0.663436	0.663436	ref|NC_001147|	10.616282	168592	168592	1	8.807856	-0.406623	0.181022	0.920542	0.920542	G	A	alt	ref	pstream_gene_variant|MODIFIER|YOL082W|YOL082W|transcript|Transcript_YOL082W|Coding||c.-135G>A|||||135|,A|intergenic_region|MODIFIER|YOL083W-YOL082W|YOL083W-YOL082W|intergenic_region|YOL083W-YOL082W|||n.168592G>A||||||	MODIFIER|intergenic_region|	c.-135G>A|	YOL082W	YOL082W:ATG19:Receptor protein for the cytoplasm-to-vacuole targeting (Cvt) pathway; delivers cargo proteins aminopeptidase I (Ape1p) and alpha-mannosidase (Ams1p) to the phagophore assembly site for packaging into Cvt vesicles; interaction with Atg19p during the Cvt pathway requires phosphorylation by Hrr25p
24h	2%Raf	10415	10415	2	1086	0.719565	22	0.663436	0.663436	ref|NC_001147|	5.79807	394456	394456	1	7.917244	-0.160646	0.028411	0.032777	0.032777	T	C	alt	ref	ynonymous_variant|LOW|YOR033C|YOR033C|transcript|Transcript_YOR033C|Coding|1/1|c.69A>G|p.Glu23Glu|69/2109|69/2109|23/702||	LOW	c.69A>G|p.Glu23Glu|	YOR033C	YOR033C:EXO1:5'-3' exonuclease and flap-endonuclease; involved in recombination, double-strand break repair, MMS2 error-free branch of the post replication (PRR) pathway and DNA mismatch repair; role in telomere maintenance; member of the Rad2p nuclease family, with conserved N and I nuclease domains; relative distribution to the nucleus increases upon DNA replication stress; EXO1 has a paralog, …
24h	2%Gal	657	657	16	1056	0.36887	12	0.336	0.336	ref|NC_001134|	5.097731	528468	528468	11204	1.395879	-0.069071	0.009584	1.945631	1.945631	G	C	alt	ref	issense_variant|MODERATE|YBR142W|YBR142W|transcript|Transcript_YBR142W|Coding|1/1|c.152G>C|p.Gly51Ala|152/2322|152/2322|51/773||	MODERATE	c.152G>C|p.Gly51Ala|	YBR142W	YBR142W:MAK5:Essential nucleolar protein; putative DEAD-box RNA helicase required for maintenance of M1 dsRNA virus; involved in biogenesis of large (60S) ribosomal subunits
24h	2%Gal	7546	7546	13	917	0.36887	12	0.336	0.336	ref|NC_001144|	5.659894	127342	127342	9602	2.467746	-0.079239	0.010953	4.655888	4.655888	C	T	alt	ref	pstream_gene_variant|MODIFIER|YLL011W|YLL011W|transcript|Transcript_YLL011W|Coding||c.-181C>T|||||181|,T|downstream_gene_variant|MODIFIER|YLL012W|YLL012W|transcript|Transcript_YLL012W|Coding||c.*87C>T|||||87|,T|intergenic_region|MODIFIER|YLL012W-YLL011W|YLL012W-YLL011W|intergenic_region|YLL012W-YLL011W|||n.127342C>T||||||	MODIFIER|downstream_gene_variant|intergenic_region|	c.-181C>T|c.*87C>T|	YLL011W	YLL011W:SOF1:Protein required for biogenesis of 40S (small) ribosomal subunit; has similarity to the beta subunit of trimeric G-proteins and the splicing factor Prp4p; essential gene
24h	2%Gal	10211	10211	12	1063	0.36887	12	0.336	0.336	ref|NC_001147|	5.475316	181071	181071	1	1.469906	-0.077035	0.012001	3.659473	3.659473	C	A	ref	alt	issense_variant|MODERATE|YOL079W|YOL079W|transcript|Transcript_YOL079W|Coding|1/1|c.15C>A|p.Phe5Leu|15/399|15/399|5/132||,A|synonymous_variant|LOW|YOL080C|YOL080C|transcript|Transcript_YOL080C|Coding|1/1|c.357G>T|p.Gly119Gly|357/870|357/870|119/289||	MODERATE|synonymous_variant|	c.15C>A|p.Phe5Leu|c.357G>T|p.Gly119Gly|	YOL079W	YOL079W::Dubious open reading frame; unlikely to encode a functional protein, based on available experimental and comparative sequence data
24h	2%Mal	2937	2937	11	880	0.524335	17	0.426359	0.426359	ref|NC_001137|	4.612197	86488	86488	1	0	-0.118601	0.016768	0.061401	0.061401	CAAAAAA	CAAA,CAAAA,CAAAAA,CAAAAAAAA,CAAAAAAA,C	-1	ref	AA|frameshift_variant|HIGH|YEL033W|YEL033W|transcript|Transcript_YEL033W|Coding|1/1|c.334_335delAA|p.Lys112fs|334/420|334/420|112/139||INFO_REALIGN_3_PRIME,CAAAAA|frameshift_variant|HIGH|YEL033W|YEL033W|transcript|Transcript_YEL033W|Coding|1/1|c.335delA|p.Lys112fs|335/420|335/420|112/139||INFO_REALIGN_3_PRIME,CAAAAAAAA|frameshift_variant|HIGH|YEL033W|YEL033W|transcript|Transcript_YEL033W|Coding|1…	frameshift_variant|frameshift_variant|frameshift_variant|frameshift_variant|disruptive_inframe_deletion|disruptive_inframe_deletion|upstream_gene_variant|upstream_gene_variant|upstream_gene_variant|upstream_gene_variant|upstream_gene_variant|upstream_gene_variant|	c.334_335delAA|p.Lys112fs|c.335delA|p.Lys112fs|c.334_335dupAA|p.Gly113fs|c.335dupA|p.Thr114fs|c.330_335delAAAAAA|p.Lys111_Lys112del|c.333_335delAAA|p.Lys112del|	YEL033W	YEL033W:MTC7:Protein of unknown function; predicted metabolic role based on network analysis derived from ChIP experiments, a large-scale deletion study and localization of transcription factor binding sites; null mutant is sensitive to temperature oscillation in a cdc13-1 mutant
24h	2%Mal	4848	4848	9	1053	0.524335	17	0.426359	0.426359	ref|NC_001139|	27.929096	1066563	1066563	173	4.850471	0.264211	0.099578	48.736773	48.736773	C	G	alt	ref	ntergenic_region|MODIFIER|YGR286C-YGR287C|YGR286C-YGR287C|intergenic_region|YGR286C-YGR287C|||n.1066563C>G||||||	MODIFIER		YGR286C	YGR286C:BIO2:Biotin synthase; catalyzes the conversion of dethiobiotin to biotin, which is the last step of the biotin biosynthesis pathway; complements E. coli bioB mutant
24h	2%Mal	5924	5924	13	388	0.524335	17	0.426359	0.426359	ref|NC_001141|	7.118541	388051	388051	1	0	0.177658	0.016589	3.782773	3.782773	C	T	ref	ref	ntergenic_region|MODIFIER|YIR018C-A-YIR019C|YIR018C-A-YIR019C|intergenic_region|YIR018C-A-YIR019C|||n.388051C>T||||||	MODIFIER		YIR018C-A	YIR018C-A::Putative protein of unknown function; identified by expression profiling and mass spectrometry
24h	2%Mal	5994	5994	1	679	0.524335	17	0.426359	0.426359	ref|NC_001141|	4.668093	437940	437940	1	0	0.1403	0.018106	33.300799	33.300799	C	T	ref	alt	ownstream_gene_variant|MODIFIER|Gene_YIR044C|Gene_YIR044C|transcript|YIR044C|Coding||c.*54G>A|||||54|,T|intergenic_region|MODIFIER|Gene_YIR043C-Gene_YIR044C|Gene_YIR043C-Gene_YIR044C|intergenic_region|Gene_YIR043C-Gene_YIR044C|||n.437940C>T||||||	MODIFIER|intergenic_region|	c.*54G>A|	YIR044C	YIR044C
24h	2%Mal	7412	7412	5	1061	0.524335	17	0.426359	0.426359	ref|NC_001143|	65.199813	643961	643961	767	1.469873	0.29548	0.125488	35.478726	35.478726	A	G	ref	alt	ntergenic_region|MODIFIER|YKR101W-YKR102W|YKR101W-YKR102W|intergenic_region|YKR101W-YKR102W|||n.643961A>G||||||	MODIFIER		YKR101W	YKR101W:SIR1:Protein involved in silencing at mating-type loci HML and HMR; recruitment to silent chromatin requires interactions with Orc1p and with Sir4p, through a common Sir1p domain; binds to centromeric chromatin
24h	2%Mal	9678	9678	12	365	0.524335	17	0.426359	0.426359	ref|NC_001146|	4.054174	560812	560812	1	0	-0.134684	0.008969	0.018302	0.018302	G	GAACGACTCGACT	alt	-1	CGACTCGACT|downstream_gene_variant|MODIFIER|Gene_tT_AGU_N2|Gene_tT_AGU_N2|transcript|tT_AGU_N2|Noncoding||n.*119_*120insAACGACTCGACT|||||48|,GAACGACTCGACT|intergenic_region|MODIFIER|Gene_tT_AGU_N2-Gene_tP_UGG_N2|Gene_tT_AGU_N2-Gene_tP_UGG_N2|intergenic_region|Gene_tT_AGU_N2-Gene_tP_UGG_N2|||n.560812_560813insAACGACTCGACT||||||	downstream_gene_variant|intergenic_region|		Gene_tT_AGU_N2	Gene_tT_AGU_N2
24h	2%Mal	9707	9707	10	1063	0.524335	17	0.426359	0.426359	ref|NC_001146|	4.990822	574170	574170	14691	1.004808	0.074753	0.008047	1.33144	1.33144	C	T	alt	ref	ntergenic_region|MODIFIER|YNL033W-YNL032W|YNL033W-YNL032W|intergenic_region|YNL033W-YNL032W|||n.574170C>T||||||	MODIFIER		YNL033W	YNL033W::Putative protein of unknown function; YNL033W has a paralog, YNL019C, that arose from a segmental duplication
24h	2%Mal	10116	10116	8	897	0.524335	17	0.426359	0.426359	ref|NC_001147|	4.828448	92494	92494	4120	1.615375	-0.076312	0.007076	2.301045	2.301045	T	TA,TAA,TAAA	alt	2	intron_variant|MODIFIER|YOL121C|YOL121C|transcript|Transcript_YOL121C|Coding|1/1|c.21-55_21-54insT||||||,TAA|intron_variant|MODIFIER|YOL121C|YOL121C|transcript|Transcript_YOL121C|Coding|1/1|c.21-55_21-54insTT||||||,TAAA|intron_variant|MODIFIER|YOL121C|YOL121C|transcript|Transcript_YOL121C|Coding|1/1|c.21-55_21-54insTTT||||||	MODIFIER|intron_variant|intron_variant|	c.21-55_21-54insT|c.21-55_21-54insTT|c.21-55_21-54insTTT|	YOL121C	YOL121C:RPS19A:Protein component of the small (40S) ribosomal subunit; required for assembly and maturation of pre-40 S particles; homologous to mammalian ribosomal protein S19, no bacterial homolog; mutations in human RPS19 are associated with Diamond Blackfan anemia; RPS19A has a paralog, RPS19B, that arose from the whole genome duplication
24h	2%Mal	10207	10207	18	1030	0.524335	17	0.426359	0.426359	ref|NC_001147|	5.225651	173340	173340	1	0	-0.084493	0.009961	1.720686	1.720686	A	C	alt	ref	issense_variant|MODERATE|YOL081W|YOL081W|transcript|Transcript_YOL081W|Coding|1/1|c.2271A>C|p.Gln757His|2271/9240|2271/9240|757/3079||	MODERATE	c.2271A>C|p.Gln757His|	YOL081W	YOL081W:IRA2:GTPase-activating protein; negatively regulates RAS by converting it from the GTP- to the GDP-bound inactive form, required for reducing cAMP levels under nutrient limiting conditions; IRA2 has a paralog, IRA1, that arose from the whole genome duplication; defects in human homolog NF1 are associated with neurofibromatosis
24h	2%Mal	11733	11733	2	991	0.524335	17	0.426359	0.426359	ref|NC_001148|	6.455267	602864	602864	6148	1.714779	-0.084887	0.009674	1.742893	1.742893	A	G	ref	alt	issense_variant|MODERATE|YPR021C|YPR021C|transcript|Transcript_YPR021C|Coding|1/1|c.494T>C|p.Leu165Ser|494/2709|494/2709|165/902||	MODERATE	c.494T>C|p.Leu165Ser|	YPR021C	YPR021C:AGC1:Mitochondrial amino acid transporter; acts both as a glutamate uniporter and as an aspartate-glutamate exchanger; involved in nitrogen metabolism and nitrogen compound biosynthesis; human homolog SLC25A13 complements yeast null mutant
24h	2%Suc	105	105	5	9	0.695529	17	0.589405	0.589405	ref|NC_001133|	4.859998	126880	126880	1	0	-0.755852	0.013807	1.182172	1.182172	C	CTTT,CT,CTT	alt	-1	ownstream_gene_variant|MODIFIER|YAL016W|YAL016W|transcript|Transcript_YAL016W|Coding||c.*94C>T|||||94|,CT|downstream_gene_variant|MODIFIER|YAL016W|YAL016W|transcript|Transcript_YAL016W|Coding||c.*94_*95insT|||||95|,CTT|downstream_gene_variant|MODIFIER|YAL016W|YAL016W|transcript|Transcript_YAL016W|Coding||c.*94_*95insTT|||||95|,T|downstream_gene_variant|MODIFIER|YAL015C|YAL015C|transcript|Transcri…	MODIFIER|downstream_gene_variant|downstream_gene_variant|downstream_gene_variant|downstream_gene_variant|downstream_gene_variant|intergenic_region|intergenic_region|intergenic_region|	c.*94C>T|c.*94_*95insT|c.*94_*95insTT|c.*23G>A|c.*22_*23insA|c.*22_*23insAA|	YAL016W	YAL016W:TPD3:Regulatory subunit A of the heterotrimeric PP2A complex; the heterotrimeric protein phosphatase 2A (PP2A) complex also contains regulatory subunit Cdc55p and either catalytic subunit Pph21p or Pph22p; required for cell morphogenesis and transcription by RNA polymerase III
24h	2%Suc	1797	1797	14	557	0.695529	17	0.589405	0.589405	ref|NC_001136|	5.289981	520430	520430	1	0	-0.132871	0.026405	3.278575	3.278575	T	C	ref	ref	ownstream_gene_variant|MODIFIER|YDR034C-A|YDR034C-A|transcript|Transcript_YDR034C-A|Coding||c.*86A>G|||||86|,C|intergenic_region|MODIFIER|Gene_tL_UAA_D-YDR034C-A|Gene_tL_UAA_D-YDR034C-A|intergenic_region|Gene_tL_UAA_D-YDR034C-A|||n.520430T>C||||||	MODIFIER|intergenic_region|	c.*86A>G|	YDR034C-A	YDR034C-A::Putative protein of unknown function; contained within the solo Ty1 LTR element YDRWdelta7
24h	2%Suc	4850	4850	3	886	0.695529	17	0.589405	0.589405	ref|NC_001139|	4.13759	1067985	1067985	1	0	-0.142385	0.048231	2.368133	2.368133	T	A	ref	ref	issense_variant|MODERATE|YGR287C|YGR287C|transcript|Transcript_YGR287C|Coding|1/1|c.1007A>T|p.Tyr336Phe|1007/1770|1007/1770|336/589||	MODERATE	c.1007A>T|p.Tyr336Phe|	YGR287C	YGR287C:IMA1:Major isomaltase (alpha-1,6-glucosidase/alpha-methylglucosidase); required for isomaltose utilization; preferred specificity for isomaltose, alpha-methylglucoside, and palatinose, but also exhibits alpha-1,2 glucosidase activity on sucrose and kojibiose, and can cleave the 1,3-alpha linkage of nigerose and turanose and the alpha-1,5 linkage of leucrose in vitro; member of the IMA iso…
24h	2%Suc	5474	5471	10	1074	0.695529	17	0.589405	0.589405	ref|NC_001141|	6.62583	37379	36369	1	1.417461	0.238428	0.163942	194.155852	196.579401	G	A	alt	ref	pstream_gene_variant|MODIFIER|YIL163C|YIL163C|transcript|Transcript_YIL163C|Coding||c.-127A>G|||||127|,C|upstream_gene_variant|MODIFIER|YIL162W|YIL162W|transcript|Transcript_YIL162W|Coding||c.-6T>C|||||6|,C|intergenic_region|MODIFIER|YIL163C-YIL162W|YIL163C-YIL162W|intergenic_region|YIL163C-YIL162W|||n.37379T>C||||||	MODIFIER|upstream_gene_variant|intergenic_region|	c.-127A>G|c.-6T>C|	YIL163C	YIL163C::Protein of unknown function; mRNA identified as translated by ribosome profiling data
24h	2%Suc	5474	5474	6	1031	0.695529	17	0.589405	0.589405	ref|NC_001141|	5.046924	37379	37379	1	5.779604	0.199334	0.11	194.155852	194.155852	T	C	ref	alt	pstream_gene_variant|MODIFIER|YIL163C|YIL163C|transcript|Transcript_YIL163C|Coding||c.-127A>G|||||127|,C|upstream_gene_variant|MODIFIER|YIL162W|YIL162W|transcript|Transcript_YIL162W|Coding||c.-6T>C|||||6|,C|intergenic_region|MODIFIER|YIL163C-YIL162W|YIL163C-YIL162W|intergenic_region|YIL163C-YIL162W|||n.37379T>C||||||	MODIFIER|upstream_gene_variant|intergenic_region|	c.-127A>G|c.-6T>C|	YIL163C	YIL163C::Protein of unknown function; mRNA identified as translated by ribosome profiling data
24h	2%Suc	5475	5475	16	1073	0.695529	17	0.589405	0.589405	ref|NC_001141|	5.365148	37777	37777	401	3.136577	0.210003	0.127064	192.120982	192.120982	GA	G	ref	alt	rameshift_variant|HIGH|YIL162W|YIL162W|transcript|Transcript_YIL162W|Coding|1/1|c.394delA|p.Thr132fs|394/1599|394/1599|132/532||;LOF=(YIL162W|YIL162W|1|1.00)	HIGH	c.394delA|p.Thr132fs|	YIL162W	YIL162W:SUC2:Invertase; sucrose hydrolyzing enzyme; a secreted, glycosylated form is regulated by glucose repression, and an intracellular, nonglycosylated enzyme is produced constitutively
24h	2%Suc	8029	8029	17	1047	0.695529	17	0.589405	0.589405	ref|NC_001144|	4.191084	609627	609627	9642	1.493847	-0.056994	0.009132	1.518036	1.518036	T	C	alt	ref	pstream_gene_variant|MODIFIER|YLR233C|YLR233C|transcript|Transcript_YLR233C|Coding||c.-103A>G|||||103|,C|upstream_gene_variant|MODIFIER|YLR234W|YLR234W|transcript|Transcript_YLR234W|Coding||c.-156T>C|||||156|,C|intergenic_region|MODIFIER|YLR233C-YLR234W|YLR233C-YLR234W|intergenic_region|YLR233C-YLR234W|||n.609627T>C||||||	MODIFIER|upstream_gene_variant|intergenic_region|	c.-103A>G|c.-156T>C|	YLR233C	YLR233C:EST1:TLC1 RNA-associated factor involved in telomere length regulation; recruitment subunit of telomerase; has G-quadruplex promoting activity required for telomere elongation; possible role in activating telomere-bound Est2p-TLC1-RNA; EST1 has a paralog, EBS1, that arose from the whole genome duplication
24h	2%Suc	8483	8483	15	1018	0.695529	17	0.589405	0.589405	ref|NC_001145|	5.00134	68113	68113	1	0	0.081369	0.018098	1.354781	1.354781	A	G	ref	alt	pstream_gene_variant|MODIFIER|YML102W|YML102W|transcript|Transcript_YML102W|Coding||c.-181A>G|||||181|,G|downstream_gene_variant|MODIFIER|Gene_snR85|Gene_snR85|transcript|snR85|Noncoding||n.*345A>G|||||175|,G|intergenic_region|MODIFIER|Gene_snR85-YML102W|Gene_snR85-YML102W|intergenic_region|Gene_snR85-YML102W|||n.68113A>G||||||	MODIFIER|downstream_gene_variant|intergenic_region|	c.-181A>G|	YML102W	YML102W:CAC2:Subunit of chromatin assembly factor I (CAF-1), with Rlf2p and Msi1p; chromatin assembly by CAF-1 is important for multiple processes including silencing at telomeres, mating type loci, and rDNA; maintenance of kinetochore structure, deactivation of the DNA damage checkpoint after DNA repair, chromatin dynamics during transcription; and repression of divergent transcription; relocali…
24h	2%Gly	105	105	4	7	0.397627	11	0.360015	0.360015	ref|NC_001133|	7.324643	126880	126880	1	0	-1.223883	0.015018	7.928401	7.928401	C	CTTT,CT,CTT	alt	-1	ownstream_gene_variant|MODIFIER|YAL016W|YAL016W|transcript|Transcript_YAL016W|Coding||c.*94C>T|||||94|,CT|downstream_gene_variant|MODIFIER|YAL016W|YAL016W|transcript|Transcript_YAL016W|Coding||c.*94_*95insT|||||95|,CTT|downstream_gene_variant|MODIFIER|YAL016W|YAL016W|transcript|Transcript_YAL016W|Coding||c.*94_*95insTT|||||95|,T|downstream_gene_variant|MODIFIER|YAL015C|YAL015C|transcript|Transcri…	MODIFIER|downstream_gene_variant|downstream_gene_variant|downstream_gene_variant|downstream_gene_variant|downstream_gene_variant|intergenic_region|intergenic_region|intergenic_region|	c.*94C>T|c.*94_*95insT|c.*94_*95insTT|c.*23G>A|c.*22_*23insA|c.*22_*23insAA|	YAL016W	YAL016W:TPD3:Regulatory subunit A of the heterotrimeric PP2A complex; the heterotrimeric protein phosphatase 2A (PP2A) complex also contains regulatory subunit Cdc55p and either catalytic subunit Pph21p or Pph22p; required for cell morphogenesis and transcription by RNA polymerase III
24h	2%Gly	5924	5924	12	393	0.397627	11	0.360015	0.360015	ref|NC_001141|	6.962235	388051	388051	1	0	0.187024	0.019689	4.808893	4.808893	C	T	ref	ref	ntergenic_region|MODIFIER|YIR018C-A-YIR019C|YIR018C-A-YIR019C|intergenic_region|YIR018C-A-YIR019C|||n.388051C>T||||||	MODIFIER		YIR018C-A	YIR018C-A::Putative protein of unknown function; identified by expression profiling and mass spectrometry
24h	2%EtOH	4124	4124	13	1082	0.304134	15	0.239079	0.239079	ref|NC_001139|	8.249388	323836	323836	3192	2.873382	0.105262	0.01255	3.084803	3.084803	C	T	alt	ref	ntergenic_region|MODIFIER|YGL097W-YGL096W|YGL097W-YGL096W|intergenic_region|YGL097W-YGL096W|||n.323836C>T||||||	MODIFIER		YGL097W	YGL097W:SRM1:Nucleotide exchange factor for Gsp1p; localizes to the nucleus, required for nucleocytoplasmic trafficking of macromolecules; suppressor of the pheromone response pathway; potentially phosphorylated by Cdc28p; human homolog of the RAN GEF, RCC1, can complement a temperature sensitive point mutant
24h	2%EtOH	5051	5051	6	326	0.304134	15	0.239079	0.239079	ref|NC_001140|	5.198185	170619	170619	1	0	0.141908	0.006872	2.884147	2.884147	T	TAAAA,TAAA,TAAAAA,TAA	ref	-1	AA|downstream_gene_variant|MODIFIER|YHR031C|YHR031C|transcript|Transcript_YHR031C|Coding||c.*179_*180insTTTT|||||179|,TAAA|downstream_gene_variant|MODIFIER|YHR031C|YHR031C|transcript|Transcript_YHR031C|Coding||c.*179_*180insTTT|||||179|,TAAAAA|downstream_gene_variant|MODIFIER|YHR031C|YHR031C|transcript|Transcript_YHR031C|Coding||c.*179_*180insTTTTT|||||179|,TAA|downstream_gene_variant|MODIFIER|YH…	downstream_gene_variant|downstream_gene_variant|downstream_gene_variant|downstream_gene_variant|intergenic_region|intergenic_region|intergenic_region|intergenic_region|	c.*179_*180insTTTT|c.*179_*180insTTT|c.*179_*180insTTTTT|c.*179_*180insTT|	YHR031C	YHR031C:RRM3:DNA helicase involved in rDNA replication and Ty1 transposition; binds to and suppresses DNA damage at G4 motifs in vivo; relieves replication fork pauses at telomeric regions; structurally and functionally related to Pif1p
24h	2%EtOH	5930	5930	8	812	0.304134	15	0.239079	0.239079	ref|NC_001141|	9.024898	393800	393800	1176	1.724217	0.123783	0.013024	4.756812	4.756812	C	CT	alt	ref	upstream_gene_variant|MODIFIER|YIR019C|YIR019C|transcript|Transcript_YIR019C|Coding||c.-126_-125insA|||||126|,CT|upstream_gene_variant|MODIFIER|Gene_ICR1|Gene_ICR1|transcript|ICR1|Noncoding||n.-3282_-3281insT|||||83|,CT|intergenic_region|MODIFIER|YIR019C-Gene_ICR1|YIR019C-Gene_ICR1|intergenic_region|YIR019C-Gene_ICR1|||n.393800_393801insT||||||	MODIFIER|upstream_gene_variant|intergenic_region|	c.-126_-125insA|	YIR019C	YIR019C:FLO11:GPI-anchored cell surface glycoprotein (flocculin); required for pseudohyphal and invasive growth, flocculation, and biofilm formation; major determinant of colony morphology; transcription regulated by the MAPK pathway (Ste12p and Tec1p) and the cAMP pathway (Flo8p); required for formation of fibrous interconnections between cells of a wild strain; role in co-flocculation with othe…
24h	2%EtOH	11698	11698	14	1067	0.304134	15	0.239079	0.239079	ref|NC_001148|	7.242381	576347	576347	7754	1.891319	-0.094792	0.010037	4.133936	4.133936	G	C	alt	ref	ntergenic_region|MODIFIER|YPR008W-YPR009W|YPR008W-YPR009W|intergenic_region|YPR008W-YPR009W|||n.576347G>C||||||	MODIFIER		YPR008W	YPR008W:HAA1:Transcriptional activator involved in adaptation to weak acid stress; activates transcription of TPO2, YRO2, and other genes encoding membrane stress proteins; HAA1 has a paralog, CUP2, that arose from the whole genome duplication; relocalizes from cytoplasm to nucleus upon DNA replication stress
48h	2%Glc	442	442	3	1054	0.469634	15	0.401438	0.401438	ref|NC_001134|	9.496029	283431	283431	2958	1.358937	-0.099732	0.012139	7.153736	7.153736	A	C	alt	ref	ownstream_gene_variant|MODIFIER|YBR021W|YBR021W|transcript|Transcript_YBR021W|Coding||c.*87A>C|||||87|,C|intergenic_region|MODIFIER|YBR021W-YBR022W|YBR021W-YBR022W|intergenic_region|YBR021W-YBR022W|||n.283431A>C||||||	MODIFIER|intergenic_region|	c.*87A>C|	YBR021W	YBR021W:FUR4:Plasma membrane localized uracil permease; expression is tightly regulated by uracil levels and environmental cues; conformational alterations induced by unfolding or substrate binding result in Rsp5p-mediated ubiquitination and degradation
48h	2%Glc	1019	1019	7	1086	0.469634	15	0.401438	0.401438	ref|NC_001135|	7.881216	95493	95493	1	0	-0.112706	0.015973	3.499268	3.499268	G	A	ref	alt	ynonymous_variant|LOW|YCL016C|YCL016C|transcript|Transcript_YCL016C|Coding|1/1|c.271C>T|p.Leu91Leu|271/1143|271/1143|91/380||	LOW	c.271C>T|p.Leu91Leu|	YCL016C	YCL016C:DCC1:Subunit of a complex with Ctf8p and Ctf18p; shares some components with Replication Factor C; required for sister chromatid cohesion and telomere length maintenance
48h	2%Glc	3058	3058	12	1088	0.469634	15	0.401438	0.401438	ref|NC_001137|	4.077198	216840	216840	18295	2.007185	0.060253	0.004574	1.96973	1.96973	C	T	alt	ref	issense_variant|MODERATE|YER032W|YER032W|transcript|Transcript_YER032W|Coding|1/1|c.1778C>T|p.Thr593Ile|1778/2631|1778/2631|593/876||	MODERATE	c.1778C>T|p.Thr593Ile|	YER032W	YER032W:FIR1:Protein involved in 3' mRNA processing; interacts with Ref2p; APCC(Cdh1) substrate; potential Cdc28p substrate
48h	2%Glc	6616	6616	10	966	0.469634	15	0.401438	0.401438	ref|NC_001143|	5.674504	1012	1012	1	0	0.217534	0.05293	5.836504	5.836504	C	T	ref	ref	ntergenic_region|MODIFIER|YKL225W-YKL224C|YKL225W-YKL224C|intergenic_region|YKL225W-YKL224C|||n.1012C>T||||||	MODIFIER		YKL225W	YKL225W::Dubious open reading frame; unlikely to encode a functional protein, based on available experimental and comparative sequence data
48h	2%Glc	7699	7699	13	33	0.469634	15	0.401438	0.401438	ref|NC_001144|	6.115806	265316	265316	1	0	0.463058	0.008193	1.340474	1.340474	AT	TT,A	ref	ref	upstream_gene_variant|MODIFIER|YLR064W|YLR064W|transcript|Transcript_YLR064W|Coding||c.-140A>T|||||140|,A|upstream_gene_variant|MODIFIER|YLR064W|YLR064W|transcript|Transcript_YLR064W|Coding||c.-139delT|||||139|,TT|downstream_gene_variant|MODIFIER|YLR063W|YLR063W|transcript|Transcript_YLR063W|Coding||c.*62A>T|||||62|,A|downstream_gene_variant|MODIFIER|YLR063W|YLR063W|transcript|Transcript_YLR063W|…	MODIFIER|upstream_gene_variant|downstream_gene_variant|downstream_gene_variant|intergenic_region|intergenic_region|	c.-140A>T|c.-139delT|c.*62A>T|c.*63delT|	YLR064W	YLR064W:PER33:Protein that localizes to the endoplasmic reticulum; also associates with the nuclear pore complex; deletion extends chronological lifespan; highly conserved across species, orthologous to human TMEM33 and paralogous to Pom33p; protein abundance increases in response to DNA replication stress
48h	2%Glc	8479	8479	14	1072	0.469634	15	0.401438	0.401438	ref|NC_001145|	10.099598	65881	65881	1	0	0.131776	0.021554	7.896476	7.896476	A	G	alt	ref	issense_variant|MODERATE|YML103C|YML103C|transcript|Transcript_YML103C|Coding|1/1|c.1669T>C|p.Tyr557His|1669/4968|1669/4968|557/1655||	MODERATE	c.1669T>C|p.Tyr557His|	YML103C	YML103C:NUP188:Subunit of the inner ring of the nuclear pore complex (NPC); contributes to NPC organization and nucleocytoplasmic transport; homologous to human NUP188
48h	2%Glc	8629	8629	6	1071	0.469634	15	0.401438	0.401438	ref|NC_001145|	4.386489	248552	248552	9469	1.855299	0.063909	0.005065	1.48839	1.48839	C	T	ref	alt	ynonymous_variant|LOW|YML010W|YML010W|transcript|Transcript_YML010W|Coding|1/1|c.876C>T|p.Cys292Cys|876/3192|876/3192|292/1063||	LOW	c.876C>T|p.Cys292Cys|	YML010W	YML010W:SPT5:Component of the universally conserved Spt4/5 complex (DSIF complex); the complex has multiple roles in concert with RNA polymerases I and II, including regulation of transcription elongation, RNA processing, quality control, and transcription-coupled DNA repair
48h	2%Raf	2808	2808	12	61	0.605664	16	0.423133	0.423133	ref|NC_001137|	4.632717	21341	21341	1	0	-0.289144	0.007186	2.511145	2.511145	G	C,A	alt	ref	ownstream_gene_variant|MODIFIER|YEL069C|YEL069C|transcript|Transcript_YEL069C|Coding||c.*196C>G|||||196|,A|downstream_gene_variant|MODIFIER|YEL069C|YEL069C|transcript|Transcript_YEL069C|Coding||c.*196C>T|||||196|,C|intergenic_region|MODIFIER|YEL070W-YEL069C|YEL070W-YEL069C|intergenic_region|YEL070W-YEL069C|||n.21341G>C||||||,A|intergenic_region|MODIFIER|YEL070W-YEL069C|YEL070W-YEL069C|intergenic_…	MODIFIER|downstream_gene_variant|intergenic_region|intergenic_region|	c.*196C>G|c.*196C>T|	YEL069C	YEL069C:HXT13:Hexose transporter; induced in the presence of non-fermentable carbon sources, induced by low levels of glucose, repressed by high levels of glucose; HXT13 has a paralog, HXT17, that arose from a segmental duplication
48h	2%Raf	4131	4131	3	1050	0.605664	16	0.423133	0.423133	ref|NC_001139|	4.899268	329449	329449	7342	1.418634	0.069234	0.007091	0.525093	0.525093	G	A	alt	ref	ynonymous_variant|LOW|YGL095C|YGL095C|transcript|Transcript_YGL095C|Coding|1/1|c.1159C>T|p.Leu387Leu|1159/1734|1159/1734|387/577||	LOW	c.1159C>T|p.Leu387Leu|	YGL095C	YGL095C:VPS45:Protein of the Sec1p/Munc-18 family; essential for vacuolar protein sorting; required for the function of Pep12p and the early endosome/late Golgi SNARE Tlg2p; essential for fusion of Golgi-derived vesicles with the prevacuolar compartment
48h	2%Raf	4850	4850	17	891	0.605664	16	0.423133	0.423133	ref|NC_001139|	4.057281	1067985	1067985	1	0	-0.15564	0.030411	4.448901	4.448901	T	A	ref	ref	issense_variant|MODERATE|YGR287C|YGR287C|transcript|Transcript_YGR287C|Coding|1/1|c.1007A>T|p.Tyr336Phe|1007/1770|1007/1770|336/589||	MODERATE	c.1007A>T|p.Tyr336Phe|	YGR287C	YGR287C:IMA1:Major isomaltase (alpha-1,6-glucosidase/alpha-methylglucosidase); required for isomaltose utilization; preferred specificity for isomaltose, alpha-methylglucoside, and palatinose, but also exhibits alpha-1,2 glucosidase activity on sucrose and kojibiose, and can cleave the 1,3-alpha linkage of nigerose and turanose and the alpha-1,5 linkage of leucrose in vitro; member of the IMA iso…
48h	2%Raf	5474	5471	13	1083	0.605664	16	0.423133	0.423133	ref|NC_001141|	4.392098	37379	36369	5060	2.51166	0.212356	0.068812	133.928106	135.565749	G	A	alt	ref	pstream_gene_variant|MODIFIER|YIL163C|YIL163C|transcript|Transcript_YIL163C|Coding||c.-127A>G|||||127|,C|upstream_gene_variant|MODIFIER|YIL162W|YIL162W|transcript|Transcript_YIL162W|Coding||c.-6T>C|||||6|,C|intergenic_region|MODIFIER|YIL163C-YIL162W|YIL163C-YIL162W|intergenic_region|YIL163C-YIL162W|||n.37379T>C||||||	MODIFIER|upstream_gene_variant|intergenic_region|	c.-127A>G|c.-6T>C|	YIL163C	YIL163C::Protein of unknown function; mRNA identified as translated by ribosome profiling data
48h	2%Raf	5474	5476	10	1080	0.605664	16	0.423133	0.423133	ref|NC_001141|	4.359758	37379	37779	1	3.134052	0.207387	0.065448	133.928106	132.900806	C	T	ref	alt	pstream_gene_variant|MODIFIER|YIL163C|YIL163C|transcript|Transcript_YIL163C|Coding||c.-127A>G|||||127|,C|upstream_gene_variant|MODIFIER|YIL162W|YIL162W|transcript|Transcript_YIL162W|Coding||c.-6T>C|||||6|,C|intergenic_region|MODIFIER|YIL163C-YIL162W|YIL163C-YIL162W|intergenic_region|YIL163C-YIL162W|||n.37379T>C||||||	MODIFIER|upstream_gene_variant|intergenic_region|	c.-127A>G|c.-6T>C|	YIL163C	YIL163C::Protein of unknown function; mRNA identified as translated by ribosome profiling data
48h	2%Raf	5625	5625	19	1027	0.605664	16	0.423133	0.423133	ref|NC_001141|	4.218891	139216	139216	475	1.310533	-0.064439	0.006009	1.126323	1.126323	C	G	alt	ref	ntergenic_region|MODIFIER|YIL119C-YIL118W|YIL119C-YIL118W|intergenic_region|YIL119C-YIL118W|||n.139216C>G||||||	MODIFIER		YIL119C	YIL119C:RPI1:Transcription factor, allelic differences between S288C and Sigma1278b; mediates fermentation stress tolerance by modulating cell wall integrity; overexpression suppresses heat shock sensitivity of wild-type RAS2 overexpression and also suppresses cell lysis defect of mpk1 mutation; allele from S288c can confer fMAPK pathway independent transcription of FLO11; S288C and Sigma1278b al…
48h	2%Raf	10196	10196	7	1080	0.605664	16	0.423133	0.423133	ref|NC_001147|	5.437977	168592	168592	1	6.054337	-0.327943	0.163655	1.382362	1.382362	G	A	alt	ref	pstream_gene_variant|MODIFIER|YOL082W|YOL082W|transcript|Transcript_YOL082W|Coding||c.-135G>A|||||135|,A|intergenic_region|MODIFIER|YOL083W-YOL082W|YOL083W-YOL082W|intergenic_region|YOL083W-YOL082W|||n.168592G>A||||||	MODIFIER|intergenic_region|	c.-135G>A|	YOL082W	YOL082W:ATG19:Receptor protein for the cytoplasm-to-vacuole targeting (Cvt) pathway; delivers cargo proteins aminopeptidase I (Ape1p) and alpha-mannosidase (Ams1p) to the phagophore assembly site for packaging into Cvt vesicles; interaction with Atg19p during the Cvt pathway requires phosphorylation by Hrr25p
48h	2%Gal	226	226	18	1064	0.499758	23	0.427138	0.427138	ref|NC_001134|	7.379253	23441	23441	1	1.908374	-0.143059	0.036185	2.363962	2.363962	C	A	alt	ref	ynonymous_variant|LOW|YBL103C|YBL103C|transcript|Transcript_YBL103C|Coding|1/1|c.96G>T|p.Ser32Ser|96/1461|96/1461|32/486||	LOW	c.96G>T|p.Ser32Ser|	YBL103C	YBL103C:RTG3:bHLH/Zip transcription factor for retrograde (RTG) and TOR pathways; forms a complex with another bHLH/Zip protein, Rtg1p, to activate the pathways; target of Hog1p
48h	2%Gal	5624	5624	22	1067	0.499758	23	0.427138	0.427138	ref|NC_001141|	8.289815	138792	138792	807	1.508332	-0.082889	0.012182	2.288766	2.288766	T	A	ref	alt	ntergenic_region|MODIFIER|YIL119C-YIL118W|YIL119C-YIL118W|intergenic_region|YIL119C-YIL118W|||n.138792T>A||||||	MODIFIER		YIL119C	YIL119C:RPI1:Transcription factor, allelic differences between S288C and Sigma1278b; mediates fermentation stress tolerance by modulating cell wall integrity; overexpression suppresses heat shock sensitivity of wild-type RAS2 overexpression and also suppresses cell lysis defect of mpk1 mutation; allele from S288c can confer fMAPK pathway independent transcription of FLO11; S288C and Sigma1278b al…
48h	2%Gal	5925	5925	13	1055	0.499758	23	0.427138	0.427138	ref|NC_001141|	5.532812	388668	388668	8626	1.855152	0.066542	0.007763	3.0731	3.0731	C	T	alt	ref	ntergenic_region|MODIFIER|YIR018C-A-YIR019C|YIR018C-A-YIR019C|intergenic_region|YIR018C-A-YIR019C|||n.388668C>T||||||	MODIFIER		YIR018C-A	YIR018C-A::Putative protein of unknown function; identified by expression profiling and mass spectrometry
48h	2%Gal	6302	6302	23	1074	0.499758	23	0.427138	0.427138	ref|NC_001142|	5.453747	426072	426072	1	0	0.075262	0.010109	2.223584	2.223584	A	G	ref	alt	issense_variant|MODERATE|YJL005W|YJL005W|transcript|Transcript_YJL005W|Coding|1/1|c.916A>G|p.Ser306Gly|916/6081|916/6081|306/2026||	MODERATE	c.916A>G|p.Ser306Gly|	YJL005W	YJL005W:CYR1:Adenylate cyclase; required for cAMP production and cAMP-dependent protein kinase signaling; the cAMP pathway controls a variety of cellular processes, including metabolism, cell cycle, stress response, stationary phase, and sporulation
48h	2%Gal	9707	9707	11	1065	0.499758	23	0.427138	0.427138	ref|NC_001146|	5.570202	574170	574170	5833	4.310322	0.066635	0.007858	1.348672	1.348672	C	T	alt	ref	ntergenic_region|MODIFIER|YNL033W-YNL032W|YNL033W-YNL032W|intergenic_region|YNL033W-YNL032W|||n.574170C>T||||||	MODIFIER		YNL033W	YNL033W::Putative protein of unknown function; YNL033W has a paralog, YNL019C, that arose from a segmental duplication
48h	2%Gal	10211	10211	26	1063	0.499758	23	0.427138	0.427138	ref|NC_001147|	13.608286	181071	181071	94	2.054098	-0.123772	0.02706	5.773118	5.773118	C	A	ref	alt	issense_variant|MODERATE|YOL079W|YOL079W|transcript|Transcript_YOL079W|Coding|1/1|c.15C>A|p.Phe5Leu|15/399|15/399|5/132||,A|synonymous_variant|LOW|YOL080C|YOL080C|transcript|Transcript_YOL080C|Coding|1/1|c.357G>T|p.Gly119Gly|357/870|357/870|119/289||	MODERATE|synonymous_variant|	c.15C>A|p.Phe5Leu|c.357G>T|p.Gly119Gly|	YOL079W	YOL079W::Dubious open reading frame; unlikely to encode a functional protein, based on available experimental and comparative sequence data
48h	2%Mal	441	441	5	978	0.519253	11	0.492962	0.492962	ref|NC_001134|	6.944131	280616	280616	12574	3.838459	-0.095517	0.012662	3.936329	3.936329	C	CT	alt	ref	downstream_gene_variant|MODIFIER|YBR020W|YBR020W|transcript|Transcript_YBR020W|Coding||c.*9_*10insT|||||10|,CT|intergenic_region|MODIFIER|YBR020W-YBR021W|YBR020W-YBR021W|intergenic_region|YBR020W-YBR021W|||n.280616_280617insT||||||	MODIFIER|intergenic_region|	c.*9_*10insT|	YBR020W	YBR020W:GAL1:Galactokinase; phosphorylates alpha-D-galactose to alpha-D-galactose-1-phosphate in the first step of galactose catabolism; expression regulated by Gal4p; human homolog GALK2 complements yeast null mutant; GAL1 has a paralog, GAL3, that arose from the whole genome duplication
48h	2%Mal	4848	4848	9	1056	0.519253	11	0.492962	0.492962	ref|NC_001139|	29.346647	1066563	1066563	173	5.151709	0.282562	0.119643	53.588562	53.588562	C	G	alt	ref	ntergenic_region|MODIFIER|YGR286C-YGR287C|YGR286C-YGR287C|intergenic_region|YGR286C-YGR287C|||n.1066563C>G||||||	MODIFIER		YGR286C	YGR286C:BIO2:Biotin synthase; catalyzes the conversion of dethiobiotin to biotin, which is the last step of the biotin biosynthesis pathway; complements E. coli bioB mutant
48h	2%Mal	5939	5939	10	1065	0.519253	11	0.492962	0.492962	ref|NC_001141|	7.515065	396186	396186	7797	1.575985	0.09393	0.013334	2.706431	2.706431	A	G	alt	ref	on_coding_transcript_variant|MODIFIER|Gene_ICR1|Gene_ICR1|transcript|ICR1|Noncoding||||||||,G|non_coding_transcript_variant|MODIFIER|Gene_PWR1|Gene_PWR1|transcript|PWR1|Noncoding||||||||	MODIFIER|non_coding_transcript_variant|		Gene_ICR1	Gene_ICR1
48h	2%Mal	5995	5995	1	551	0.519253	11	0.492962	0.492962	ref|NC_001141|	6.040675	437999	437999	1	0	0.199215	0.031031	38.871169	38.871169	T	C	ref	alt	issense_variant|MODERATE|Gene_YIR044C|Gene_YIR044C|transcript|YIR044C|Coding|1/1|c.181A>G|p.Ile61Val|181/186|181/186|61/61||	MODERATE	c.181A>G|p.Ile61Val|	YIR044C	YIR044C
48h	2%Mal	7097	7097	4	5	0.519253	11	0.492962	0.492962	ref|NC_001143|	5.409756	307267	307267	1	0	1.150508	0.009392	5.632043	5.632043	A	C	ref	ref	pstream_gene_variant|MODIFIER|YKL069W|YKL069W|transcript|Transcript_YKL069W|Coding||c.-18A>C|||||18|,C|intergenic_region|MODIFIER|YKL070W-YKL069W|YKL070W-YKL069W|intergenic_region|YKL070W-YKL069W|||n.307267A>C||||||	MODIFIER|intergenic_region|	c.-18A>C|	YKL069W	YKL069W::Methionine-R-sulfoxide reductase; reduces the R enantiomer of free Met-SO, in contrast to Ycl033Cp which reduces Met-R-SO in a peptide linkage; has a role in protection against oxidative stress; relative distribution to the nucleus increases upon DNA replication stress
48h	2%Mal	7416	7412	6	1064	0.519253	11	0.492962	0.492962	ref|NC_001143|	50.931844	644727	643961	65	1.358821	0.270676	0.110621	28.261033	30.083552	A	G	ref	alt	ntergenic_region|MODIFIER|YKR101W-YKR102W|YKR101W-YKR102W|intergenic_region|YKR101W-YKR102W|||n.644728delT||||||,ATTT|intergenic_region|MODIFIER|YKR101W-YKR102W|YKR101W-YKR102W|intergenic_region|YKR101W-YKR102W|||n.644728_644729insTT||||||,ATT|intergenic_region|MODIFIER|YKR101W-YKR102W|YKR101W-YKR102W|intergenic_region|YKR101W-YKR102W|||n.644728_644729insT||||||,ATTTT|intergenic_region|MODIFIER|Y…	MODIFIER|intergenic_region|intergenic_region|intergenic_region|		YKR101W	YKR101W:SIR1:Protein involved in silencing at mating-type loci HML and HMR; recruitment to silent chromatin requires interactions with Orc1p and with Sir4p, through a common Sir1p domain; binds to centromeric chromatin
48h	2%Suc	105	105	4	7	0.643672	14	0.602373	0.602373	ref|NC_001133|	6.613429	126880	126880	1	0	-0.986438	0.013204	2.22022	2.22022	C	CTTT,CT,CTT	alt	-1	ownstream_gene_variant|MODIFIER|YAL016W|YAL016W|transcript|Transcript_YAL016W|Coding||c.*94C>T|||||94|,CT|downstream_gene_variant|MODIFIER|YAL016W|YAL016W|transcript|Transcript_YAL016W|Coding||c.*94_*95insT|||||95|,CTT|downstream_gene_variant|MODIFIER|YAL016W|YAL016W|transcript|Transcript_YAL016W|Coding||c.*94_*95insTT|||||95|,T|downstream_gene_variant|MODIFIER|YAL015C|YAL015C|transcript|Transcri…	MODIFIER|downstream_gene_variant|downstream_gene_variant|downstream_gene_variant|downstream_gene_variant|downstream_gene_variant|intergenic_region|intergenic_region|intergenic_region|	c.*94C>T|c.*94_*95insT|c.*94_*95insTT|c.*23G>A|c.*22_*23insA|c.*22_*23insAA|	YAL016W	YAL016W:TPD3:Regulatory subunit A of the heterotrimeric PP2A complex; the heterotrimeric protein phosphatase 2A (PP2A) complex also contains regulatory subunit Cdc55p and either catalytic subunit Pph21p or Pph22p; required for cell morphogenesis and transcription by RNA polymerase III
48h	2%Suc	442	442	6	1038	0.643672	14	0.602373	0.602373	ref|NC_001134|	6.861974	283431	283431	7828	2.566539	-0.078884	0.012521	3.754065	3.754065	A	C	alt	ref	ownstream_gene_variant|MODIFIER|YBR021W|YBR021W|transcript|Transcript_YBR021W|Coding||c.*87A>C|||||87|,C|intergenic_region|MODIFIER|YBR021W-YBR022W|YBR021W-YBR022W|intergenic_region|YBR021W-YBR022W|||n.283431A>C||||||	MODIFIER|intergenic_region|	c.*87A>C|	YBR021W	YBR021W:FUR4:Plasma membrane localized uracil permease; expression is tightly regulated by uracil levels and environmental cues; conformational alterations induced by unfolding or substrate binding result in Rsp5p-mediated ubiquitination and degradation
48h	2%Suc	4660	4660	10	382	0.643672	14	0.602373	0.602373	ref|NC_001139|	11.173481	876941	876941	1	0	0.2214	0.036297	6.254009	6.254009	T	TGGTAGAGGAGACAGTGGCAGG	ref	ref	TAGAGGAGACAGTGGCAGG|inframe_insertion|MODERATE|YGR189C|YGR189C|transcript|Transcript_YGR189C|Coding|1/1|c.1251_1252insCCTGCCACTGTCTCCTCTACC|p.Thr417_Thr418insProAlaThrValSerSerThr|1251/1524|1251/1524|417/507||	inframe_insertion	c.1251_1252insCCTGCCACTGTCTCCTCTACC|p.Thr417_Thr418insProAlaThrValSerSerThr|	YGR189C	YGR189C:CRH1:Chitin transglycosylase; functions in the transfer of chitin to beta(1-6) and beta(1-3) glucans in the cell wall; similar and functionally redundant to Utr2; localizes to sites of polarized growth; expression induced by cell wall stress
48h	2%Suc	5475	5471	11	1070	0.643672	14	0.602373	0.602373	ref|NC_001141|	10.812869	37777	36369	1842	2.053981	0.274595	0.156395	128.791845	129.931925	G	A	alt	ref	rameshift_variant|HIGH|YIL162W|YIL162W|transcript|Transcript_YIL162W|Coding|1/1|c.394delA|p.Thr132fs|394/1599|394/1599|132/532||;LOF=(YIL162W|YIL162W|1|1.00)	HIGH	c.394delA|p.Thr132fs|	YIL162W	YIL162W:SUC2:Invertase; sucrose hydrolyzing enzyme; a secreted, glycosylated form is regulated by glucose repression, and an intracellular, nonglycosylated enzyme is produced constitutively
48h	2%Suc	5474	5474	5	1027	0.643672	14	0.602373	0.602373	ref|NC_001141|	9.031331	37379	37379	1	4.206263	0.254026	0.128464	130.741731	130.741731	T	C	ref	alt	pstream_gene_variant|MODIFIER|YIL163C|YIL163C|transcript|Transcript_YIL163C|Coding||c.-127A>G|||||127|,C|upstream_gene_variant|MODIFIER|YIL162W|YIL162W|transcript|Transcript_YIL162W|Coding||c.-6T>C|||||6|,C|intergenic_region|MODIFIER|YIL163C-YIL162W|YIL163C-YIL162W|intergenic_region|YIL163C-YIL162W|||n.37379T>C||||||	MODIFIER|upstream_gene_variant|intergenic_region|	c.-127A>G|c.-6T>C|	YIL163C	YIL163C::Protein of unknown function; mRNA identified as translated by ribosome profiling data
48h	2%Gly	1797	1797	9	554	0.410487	18	0.353349	0.353349	ref|NC_001136|	7.655252	520430	520430	1	0	-0.174918	0.031381	5.289547	5.289547	T	C	ref	ref	ownstream_gene_variant|MODIFIER|YDR034C-A|YDR034C-A|transcript|Transcript_YDR034C-A|Coding||c.*86A>G|||||86|,C|intergenic_region|MODIFIER|Gene_tL_UAA_D-YDR034C-A|Gene_tL_UAA_D-YDR034C-A|intergenic_region|Gene_tL_UAA_D-YDR034C-A|||n.520430T>C||||||	MODIFIER|intergenic_region|	c.*86A>G|	YDR034C-A	YDR034C-A::Putative protein of unknown function; contained within the solo Ty1 LTR element YDRWdelta7
48h	2%Gly	2937	2937	17	882	0.410487	18	0.353349	0.353349	ref|NC_001137|	5.939022	86488	86488	1	0	-0.123527	0.024916	3.047729	3.047729	CAAAAAA	CAAA,CAAAA,CAAAAA,CAAAAAAAA,CAAAAAAA,C	-1	ref	AA|frameshift_variant|HIGH|YEL033W|YEL033W|transcript|Transcript_YEL033W|Coding|1/1|c.334_335delAA|p.Lys112fs|334/420|334/420|112/139||INFO_REALIGN_3_PRIME,CAAAAA|frameshift_variant|HIGH|YEL033W|YEL033W|transcript|Transcript_YEL033W|Coding|1/1|c.335delA|p.Lys112fs|335/420|335/420|112/139||INFO_REALIGN_3_PRIME,CAAAAAAAA|frameshift_variant|HIGH|YEL033W|YEL033W|transcript|Transcript_YEL033W|Coding|1…	frameshift_variant|frameshift_variant|frameshift_variant|frameshift_variant|disruptive_inframe_deletion|disruptive_inframe_deletion|upstream_gene_variant|upstream_gene_variant|upstream_gene_variant|upstream_gene_variant|upstream_gene_variant|upstream_gene_variant|	c.334_335delAA|p.Lys112fs|c.335delA|p.Lys112fs|c.334_335dupAA|p.Gly113fs|c.335dupA|p.Thr114fs|c.330_335delAAAAAA|p.Lys111_Lys112del|c.333_335delAAA|p.Lys112del|	YEL033W	YEL033W:MTC7:Protein of unknown function; predicted metabolic role based on network analysis derived from ChIP experiments, a large-scale deletion study and localization of transcription factor binding sites; null mutant is sensitive to temperature oscillation in a cdc13-1 mutant
48h	2%Gly	4132	4132	6	1063	0.410487	18	0.353349	0.353349	ref|NC_001139|	6.751224	331193	331193	3672	1.502832	0.075747	0.011291	5.866839	5.866839	A	G	alt	ref	ynonymous_variant|LOW|YGL094C|YGL094C|transcript|Transcript_YGL094C|Coding|1/1|c.3273T>C|p.Phe1091Phe|3273/3348|3273/3348|1091/1115||	LOW	c.3273T>C|p.Phe1091Phe|	YGL094C	YGL094C:PAN2:Catalytic subunit of the Pan2p-Pan3p poly(A)-ribonuclease complex; complex acts to control poly(A) tail length and regulate the stoichiometry and activity of postreplication repair complexes
48h	2%Gly	8470	8470	13	1058	0.410487	18	0.353349	0.353349	ref|NC_001145|	8.804466	55098	55098	1	0	0.113303	0.025145	3.258365	3.258365	A	C	alt	ref	issense_variant|MODERATE|YML108W|YML108W|transcript|Transcript_YML108W|Coding|1/1|c.306A>C|p.Glu102Asp|306/318|306/318|102/105||,C|downstream_gene_variant|MODIFIER|YML107C|YML107C|transcript|Transcript_YML107C|Coding||c.*167T>G|||||167|	MODERATE|downstream_gene_variant|	c.306A>C|p.Glu102Asp|c.*167T>G|	YML108W	YML108W::Protein of unknown function; structure defines a new subfamily of the split beta-alpha-beta sandwiches; green fluorescent protein (GFP)-fusion protein localizes to the cytoplasm and nucleus; YML108W is not an essential gene; relative distribution to the nucleus increases upon DNA replication stress
48h	2%Gly	9860	9860	5	92	0.410487	18	0.353349	0.353349	ref|NC_001146|	6.52017	704472	704472	1	0	-0.269825	0.0124	7.623202	7.623202	G	T,A	alt	ref	ynonymous_variant|LOW|YNR044W|YNR044W|transcript|Transcript_YNR044W|Coding|1/1|c.774G>T|p.Ser258Ser|774/2178|774/2178|258/725||,A|synonymous_variant|LOW|YNR044W|YNR044W|transcript|Transcript_YNR044W|Coding|1/1|c.774G>A|p.Ser258Ser|774/2178|774/2178|258/725||	LOW|synonymous_variant|	c.774G>T|p.Ser258Ser|c.774G>A|p.Ser258Ser|	YNR044W	YNR044W:AGA1:Anchorage subunit of a-agglutinin of a-cells; highly O-glycosylated protein with N-terminal secretion signal and C-terminal signal for addition of GPI anchor to cell wall, linked to adhesion subunit Aga2p via two disulfide bonds; AGA1 has a paralog, FIG2, that arose from the whole genome duplication
48h	2%Gly	12039	12039	4	33	0.410487	18	0.353349	0.353349	ref|NC_001224|	5.361625	19022	19022	1	0	-0.399091	0.009731	5.172868	5.172868	A	C	alt	ref	issense_variant|MODERATE|Q0060|Q0060|transcript|Transcript_Q0060|Coding|3/3|c.274A>C|p.Asn92His|274/1248|274/1248|92/415||WARNING_TRANSCRIPT_MULTIPLE_STOP_CODONS,C|downstream_gene_variant|MODIFIER|Q0055|Q0055|transcript|Transcript_Q0055|Coding||c.*192A>C|||||192|WARNING_TRANSCRIPT_MULTIPLE_STOP_CODONS,C|intron_variant|MODIFIER|Q0065|Q0065|transcript|Transcript_Q0065|Coding|3/3|c.243+31A>C||||||WA…	MODERATE|downstream_gene_variant|intron_variant|intron_variant|intron_variant|	c.274A>C|p.Asn92His|c.*192A>C|c.243+31A>C|c.243+31A>C|c.243+31A>C|	Q0060	Q0060:AI3:Endonuclease I-SceIII; encoded by a mobile group I intron within the mitochondrial COX1 gene
48h	2%EtOH	5931	5931	10	1066	0.316285	11	0.28198	0.28198	ref|NC_001141|	14.483345	394182	394182	1176	3.161053	0.129303	0.0315	9.573539	9.573539	GA	G	alt	ref	ownstream_gene_variant|MODIFIER|YIR020C|YIR020C|transcript|Transcript_YIR020C|Coding||c.*72delT|||||72|,G|non_coding_transcript_variant|MODIFIER|Gene_ICR1|Gene_ICR1|transcript|ICR1|Noncoding||||||||	MODIFIER|non_coding_transcript_variant|	c.*72delT|	YIR020C	YIR020C::Protein of unknown function; mRNA identified as translated by ribosome profiling data
48h	2%EtOH	7097	7097	15	4	0.316285	11	0.28198	0.28198	ref|NC_001143|	9.149233	307267	307267	1	0	1.650835	0.019267	5.142212	5.142212	A	C	ref	ref	pstream_gene_variant|MODIFIER|YKL069W|YKL069W|transcript|Transcript_YKL069W|Coding||c.-18A>C|||||18|,C|intergenic_region|MODIFIER|YKL070W-YKL069W|YKL070W-YKL069W|intergenic_region|YKL070W-YKL069W|||n.307267A>C||||||	MODIFIER|intergenic_region|	c.-18A>C|	YKL069W	YKL069W::Methionine-R-sulfoxide reductase; reduces the R enantiomer of free Met-SO, in contrast to Ycl033Cp which reduces Met-R-SO in a peptide linkage; has a role in protection against oxidative stress; relative distribution to the nucleus increases upon DNA replication stress
48h	2%EtOH	8442	8442	14	74	0.316285	11	0.28198	0.28198	ref|NC_001145|	5.072607	26551	26551	1	0	-0.286079	0.010704	0.709372	0.709372	ATTTTTTTTTTTTTTGATCTCATTTCTTTTTTTATTGAATCT	AT,ATTTTTTTTTTTTTTTTGATCTCATTTCTTTTTTTATTGAATCT,A,ATTTTTTTTTTTTTTTGATCTCATTTCTTTTTTTATTGAATCT	alt	alt	pstream_gene_variant|MODIFIER|YML122C|YML122C|transcript|Transcript_YML122C|Coding||c.-174_-134delAGATTCAATAAAAAAAGAAATGAGATCAAAAAAAAAAAAAA|||||134|,AT|upstream_gene_variant|MODIFIER|YML122C|YML122C|transcript|Transcript_YML122C|Coding||c.-174_-135delAGATTCAATAAAAAAAGAAATGAGATCAAAAAAAAAAAAA|||||135|,ATTTTTTTTTTTTTTTTGATCTCATTTCTTTTTTTATTGAATCT|upstream_gene_variant|MODIFIER|YML122C|YML122C|transc…	MODIFIER|upstream_gene_variant|upstream_gene_variant|upstream_gene_variant|intergenic_region|intergenic_region|intergenic_region|intergenic_region|	c.-174_-134delAGATTCAATAAAAAAAGAAATGAGATCAAAAAAAAAAAAAA|c.-174_-135delAGATTCAATAAAAAAAGAAATGAGATCAAAAAAAAAAAAA|c.-148_-147insAA|c.-148_-147insA|	YML122C	YML122C::Dubious open reading frame; unlikely to encode a functional protein, based on available experimental and comparative sequence data
48h	2%EtOH	8471	8471	3	1067	0.316285	11	0.28198	0.28198	ref|NC_001145|	7.050689	56990	56990	1	0	0.120795	0.027517	4.191822	4.191822	G	T	ref	alt	issense_variant|MODERATE|YML106W|YML106W|transcript|Transcript_YML106W|Coding|1/1|c.218G>T|p.Gly73Val|218/681|218/681|73/226||	MODERATE	c.218G>T|p.Gly73Val|	YML106W	YML106W:URA5:Major orotate phosphoribosyltransferase (OPRTase) isozyme; catalyzes the fifth enzymatic step in de novo biosynthesis of pyrimidines, converting orotate into orotidine-5'-phosphate; URA5 has a paralog, URA10, that arose from the whole genome duplication
48h	2%EtOH	10206	10206	13	1063	0.316285	11	0.28198	0.28198	ref|NC_001147|	5.563597	172102	172102	1	0	-0.08732	0.014325	3.170451	3.170451	G	A	alt	ref	issense_variant|MODERATE|YOL081W|YOL081W|transcript|Transcript_YOL081W|Coding|1/1|c.1033G>A|p.Ala345Thr|1033/9240|1033/9240|345/3079||	MODERATE	c.1033G>A|p.Ala345Thr|	YOL081W	YOL081W:IRA2:GTPase-activating protein; negatively regulates RAS by converting it from the GTP- to the GDP-bound inactive form, required for reducing cAMP levels under nutrient limiting conditions; IRA2 has a paralog, IRA1, that arose from the whole genome duplication; defects in human homolog NF1 are associated with neurofibromatosis
48h	2%EtOH	11698	11698	5	1058	0.316285	11	0.28198	0.28198	ref|NC_001148|	9.081681	576347	576347	7034	1.707044	-0.101721	0.019348	4.764387	4.764387	G	C	alt	ref	ntergenic_region|MODIFIER|YPR008W-YPR009W|YPR008W-YPR009W|intergenic_region|YPR008W-YPR009W|||n.576347G>C||||||	MODIFIER		YPR008W	YPR008W:HAA1:Transcriptional activator involved in adaptation to weak acid stress; activates transcription of TPO2, YRO2, and other genes encoding membrane stress proteins; HAA1 has a paralog, CUP2, that arose from the whole genome duplication; relocalizes from cytoplasm to nucleus upon DNA replication stress
72h	2%Glc	443	443	3	1102	0.423983	7	0.418685	0.418685	ref|NC_001134|	9.060901	283573	283573	2958	1.791795	-0.120287	0.01406	4.378138	4.378138	C	T	alt	ref	pstream_gene_variant|MODIFIER|YBR022W|YBR022W|transcript|Transcript_YBR022W|Coding||c.-165C>T|||||165|,T|intergenic_region|MODIFIER|YBR021W-YBR022W|YBR021W-YBR022W|intergenic_region|YBR021W-YBR022W|||n.283573C>T||||||	MODIFIER|intergenic_region|	c.-165C>T|	YBR022W	YBR022W:POA1:Phosphatase that is highly specific for ADP-ribose 1''-phosphate; a tRNA splicing metabolite; may have a role in regulation of tRNA splicing
72h	2%Glc	1019	1019	5	1111	0.423983	7	0.418685	0.418685	ref|NC_001135|	5.446333	95493	95493	1	0	-0.100118	0.00982	4.135302	4.135302	G	A	ref	alt	ynonymous_variant|LOW|YCL016C|YCL016C|transcript|Transcript_YCL016C|Coding|1/1|c.271C>T|p.Leu91Leu|271/1143|271/1143|91/380||	LOW	c.271C>T|p.Leu91Leu|	YCL016C	YCL016C:DCC1:Subunit of a complex with Ctf8p and Ctf18p; shares some components with Replication Factor C; required for sister chromatid cohesion and telomere length maintenance
72h	2%Glc	2371	2371	8	1106	0.423983	7	0.418685	0.418685	ref|NC_001136|	5.048853	1077589	1077589	8165	2.927284	0.085615	0.007148	1.13508	1.13508	A	T	ref	alt	ynonymous_variant|LOW|YDR307W|YDR307W|transcript|Transcript_YDR307W|Coding|1/1|c.1725A>T|p.Gly575Gly|1725/1989|1725/1989|575/662||	LOW	c.1725A>T|p.Gly575Gly|	YDR307W	YDR307W:PMT7:Putative protein mannosyltransferase similar to Pmt1p; has a potential role in protein O-glycosylation
72h	2%Glc	8476	8476	10	1079	0.423983	7	0.418685	0.418685	ref|NC_001145|	6.088462	61764	61764	1	0	0.130436	0.016187	4.085295	4.085295	T	C	ref	alt	issense_variant|MODERATE|YML104C|YML104C|transcript|Transcript_YML104C|Coding|1/1|c.559A>G|p.Ile187Val|559/3384|559/3384|187/1127||	MODERATE	c.559A>G|p.Ile187Val|	YML104C	YML104C:MDM1:PtdIns-3-P binding protein that tethers the ER to vacuoles at NVJs; anchored in the ER membrane at nucleus-vacuole junctions and binds phosphatidylinositol 3-phosphate (PtdIns-3-P) in the vacuolar membrane via its Phox homology (PX) domain; expressed predominantly in late G1 to early S phase of the cell cycle; mutation affects nuclear and mitochondrial transmission to daughter buds; …
72h	2%Raf	2424	2424	9	123	0.615791	12	0.555045	0.555045	ref|NC_001136|	5.272194	1154405	1154405	1	0	-0.221147	0.01006	5.005857	5.005857	A	G	ref	ref	ynonymous_variant|LOW|YDR342C|YDR342C|transcript|Transcript_YDR342C|Coding|1/1|c.1524T>C|p.Tyr508Tyr|1524/1713|1524/1713|508/570||	LOW	c.1524T>C|p.Tyr508Tyr|	YDR342C	YDR342C:HXT7:High-affinity glucose transporter; member of the major facilitator superfamily, nearly identical to Hxt6p, expressed at high basal levels relative to other HXTs, expression repressed by high glucose levels; HXT7 has a paralog, HXT4, that arose from the whole genome duplication
72h	2%Raf	5475	5471	6	1080	0.615791	12	0.555045	0.555045	ref|NC_001141|	12.171138	37777	36369	1411	1.925842	0.305151	0.168181	108.021165	108.878491	G	A	alt	ref	rameshift_variant|HIGH|YIL162W|YIL162W|transcript|Transcript_YIL162W|Coding|1/1|c.394delA|p.Thr132fs|394/1599|394/1599|132/532||;LOF=(YIL162W|YIL162W|1|1.00)	HIGH	c.394delA|p.Thr132fs|	YIL162W	YIL162W:SUC2:Invertase; sucrose hydrolyzing enzyme; a secreted, glycosylated form is regulated by glucose repression, and an intracellular, nonglycosylated enzyme is produced constitutively
72h	2%Raf	5474	5474	14	1036	0.615791	12	0.555045	0.555045	ref|NC_001141|	6.017708	37379	37379	1	2.241473	0.210605	0.076846	109.928099	109.928099	T	C	ref	alt	pstream_gene_variant|MODIFIER|YIL163C|YIL163C|transcript|Transcript_YIL163C|Coding||c.-127A>G|||||127|,C|upstream_gene_variant|MODIFIER|YIL162W|YIL162W|transcript|Transcript_YIL162W|Coding||c.-6T>C|||||6|,C|intergenic_region|MODIFIER|YIL163C-YIL162W|YIL163C-YIL162W|intergenic_region|YIL163C-YIL162W|||n.37379T>C||||||	MODIFIER|upstream_gene_variant|intergenic_region|	c.-127A>G|c.-6T>C|	YIL163C	YIL163C::Protein of unknown function; mRNA identified as translated by ribosome profiling data
72h	2%Raf	5934	5934	4	1065	0.615791	12	0.555045	0.555045	ref|NC_001141|	5.921492	394916	394916	2665	1.343553	0.076691	0.010475	0.028708	0.028708	A	G	ref	alt	pstream_gene_variant|MODIFIER|YIR020W-A|YIR020W-A|transcript|Transcript_YIR020W-A|Coding||c.-1A>G|||||1|,G|non_coding_transcript_variant|MODIFIER|Gene_ICR1|Gene_ICR1|transcript|ICR1|Noncoding||||||||	MODIFIER|non_coding_transcript_variant|	c.-1A>G|	YIR020W-A	YIR020W-A::Dubious open reading frame; unlikely to encode a functional protein, based on available experimental and comparative sequence data
72h	2%Raf	10196	10196	15	1077	0.615791	12	0.555045	0.555045	ref|NC_001147|	7.115523	168592	168592	98	1.397977	-0.091972	0.015235	1.402267	1.402267	G	A	alt	ref	pstream_gene_variant|MODIFIER|YOL082W|YOL082W|transcript|Transcript_YOL082W|Coding||c.-135G>A|||||135|,A|intergenic_region|MODIFIER|YOL083W-YOL082W|YOL083W-YOL082W|intergenic_region|YOL083W-YOL082W|||n.168592G>A||||||	MODIFIER|intergenic_region|	c.-135G>A|	YOL082W	YOL082W:ATG19:Receptor protein for the cytoplasm-to-vacuole targeting (Cvt) pathway; delivers cargo proteins aminopeptidase I (Ape1p) and alpha-mannosidase (Ams1p) to the phagophore assembly site for packaging into Cvt vesicles; interaction with Atg19p during the Cvt pathway requires phosphorylation by Hrr25p
72h	2%Gal	212	212	30	1070	0.614097	26	0.542729	0.542729	ref|NC_001134|	7.097794	10135	10135	1	4.29718	0.206759	0.061321	0.189623	0.189623	C	T	alt	ref	ynonymous_variant|LOW|YBL107C|YBL107C|transcript|Transcript_YBL107C|Coding|1/1|c.417G>A|p.Ala139Ala|417/591|417/591|139/196||	LOW	c.417G>A|p.Ala139Ala|	YBL107C	YBL107C:MIX23:Mitochondrial intermembrane space protein of unknown function; imported via the MIA import machinery; contains an unusual twin cysteine motif (CX13C CX14C)
72h	2%Gal	1019	1019	31	1068	0.614097	26	0.542729	0.542729	ref|NC_001135|	7.903487	95493	95493	1	0	-0.083994	0.010101	6.726567	6.726567	G	A	ref	alt	ynonymous_variant|LOW|YCL016C|YCL016C|transcript|Transcript_YCL016C|Coding|1/1|c.271C>T|p.Leu91Leu|271/1143|271/1143|91/380||	LOW	c.271C>T|p.Leu91Leu|	YCL016C	YCL016C:DCC1:Subunit of a complex with Ctf8p and Ctf18p; shares some components with Replication Factor C; required for sister chromatid cohesion and telomere length maintenance
72h	2%Gal	1104	1104	29	1068	0.614097	26	0.542729	0.542729	ref|NC_001135|	4.986868	198164	198164	8225	1.485017	0.057351	0.004709	1.498047	1.498047	A	T	alt	ref	ynonymous_variant|LOW|YCR038C|YCR038C|transcript|Transcript_YCR038C|Coding|1/1|c.1386T>A|p.Leu462Leu|1386/1929|1386/1929|462/642||	LOW	c.1386T>A|p.Leu462Leu|	YCR038C	YCR038C:BUD5:GTP/GDP exchange factor for Rsr1p (Bud1p); required for both axial and bipolar budding patterns; mutants exhibit random budding in all cell types
72h	2%Gal	1641	1641	25	1052	0.614097	26	0.542729	0.542729	ref|NC_001136|	4.372867	331098	331098	12483	0.490441	-0.055603	0.00436	1.578688	1.578688	T	TAGCAGGAGCAGCAAC	alt	ref	CAGGAGCAGCAAC|disruptive_inframe_insertion|MODERATE|YDL070W|YDL070W|transcript|Transcript_YDL070W|Coding|1/1|c.81_95dupGAGCAGCAACAGCAG|p.Arg27_Ser31dup|96/1917|96/1917|32/638||INFO_REALIGN_3_PRIME,TAGCAGGAGCAGCAAC|upstream_gene_variant|MODIFIER|YDL071C|YDL071C|transcript|Transcript_YDL071C|Coding||c.-73_-59dupGTTGCTGCTCCTGCT|||||59|	disruptive_inframe_insertion|upstream_gene_variant|	c.81_95dupGAGCAGCAACAGCAG|p.Arg27_Ser31dup|c.-73_-59dupGTTGCTGCTCCTGCT|	YDL070W	YDL070W:BDF2:Protein involved in transcription initiation; acts at TATA-containing promoters; associates with the basal transcription factor TFIID; contains two bromodomains; corresponds to the C-terminal region of mammalian TAF1; redundant with Bdf1p; protein abundance increases in response to DNA replication stress; BDF2 has a paralog, BDF1, that arose from the whole genome duplication
72h	2%Gal	2822	2822	16	534	0.614097	26	0.542729	0.542729	ref|NC_001137|	4.077197	22536	22536	1	0	-0.100898	0.007288	4.364264	4.364264	A	G	ref	ref	ynonymous_variant|LOW|YEL069C|YEL069C|transcript|Transcript_YEL069C|Coding|1/1|c.696T>C|p.Leu232Leu|696/1695|696/1695|232/564||	LOW	c.696T>C|p.Leu232Leu|	YEL069C	YEL069C:HXT13:Hexose transporter; induced in the presence of non-fermentable carbon sources, induced by low levels of glucose, repressed by high levels of glucose; HXT13 has a paralog, HXT17, that arose from a segmental duplication
72h	2%Gal	3134	3134	8	29	0.614097	26	0.542729	0.542729	ref|NC_001137|	14.941451	266246	266246	1	0	-0.651933	0.016523	8.1752	8.1752	C	A,T	ref	alt	ntergenic_region|MODIFIER|YER055C-YER056C|YER055C-YER056C|intergenic_region|YER055C-YER056C|||n.266246C>A||||||,T|intergenic_region|MODIFIER|YER055C-YER056C|YER055C-YER056C|intergenic_region|YER055C-YER056C|||n.266246C>T||||||	MODIFIER|intergenic_region|		YER055C	YER055C:HIS1:ATP phosphoribosyltransferase; a hexameric enzyme, catalyzes the first step in histidine biosynthesis; mutations cause histidine auxotrophy and sensitivity to Cu, Co, and Ni salts; transcription is regulated by general amino acid control
72h	2%Gal	5622	5622	10	968	0.614097	26	0.542729	0.542729	ref|NC_001141|	6.644826	138029	138029	3415	2.52388	-0.070658	0.006479	1.383417	1.383417	T	C	alt	ref	pstream_gene_variant|MODIFIER|YIL119C|YIL119C|transcript|Transcript_YIL119C|Coding||c.-152A>G|||||152|,C|intergenic_region|MODIFIER|YIL119C-YIL118W|YIL119C-YIL118W|intergenic_region|YIL119C-YIL118W|||n.138029T>C||||||	MODIFIER|intergenic_region|	c.-152A>G|	YIL119C	YIL119C:RPI1:Transcription factor, allelic differences between S288C and Sigma1278b; mediates fermentation stress tolerance by modulating cell wall integrity; overexpression suppresses heat shock sensitivity of wild-type RAS2 overexpression and also suppresses cell lysis defect of mpk1 mutation; allele from S288c can confer fMAPK pathway independent transcription of FLO11; S288C and Sigma1278b al…
72h	2%Gal	5924	5924	24	387	0.614097	26	0.542729	0.542729	ref|NC_001141|	7.749497	388051	388051	1	0	0.156975	0.012784	1.012025	1.012025	C	T	ref	ref	ntergenic_region|MODIFIER|YIR018C-A-YIR019C|YIR018C-A-YIR019C|intergenic_region|YIR018C-A-YIR019C|||n.388051C>T||||||	MODIFIER		YIR018C-A	YIR018C-A::Putative protein of unknown function; identified by expression profiling and mass spectrometry
72h	2%Gal	6323	6323	28	1069	0.614097	26	0.542729	0.542729	ref|NC_001142|	4.858864	446307	446307	1	0	0.064977	0.00605	2.033402	2.033402	G	A	ref	alt	issense_variant|MODERATE|YJR005W|YJR005W|transcript|Transcript_YJR005W|Coding|1/1|c.385G>A|p.Ala129Thr|385/2103|385/2103|129/700||	MODERATE	c.385G>A|p.Ala129Thr|	YJR005W	YJR005W:APL1:Beta-adaptin; large subunit of the clathrin associated protein complex (AP-2); involved in vesicle mediated transport; similar to mammalian beta-chain of the clathrin associated protein complex
72h	2%Gal	7544	7544	20	1055	0.614097	26	0.542729	0.542729	ref|NC_001144|	5.424696	126769	126769	9602	1.381837	-0.063998	0.005793	1.471259	1.471259	C	T	alt	ref	ynonymous_variant|LOW|YLL012W|YLL012W|transcript|Transcript_YLL012W|Coding|1/1|c.1236C>T|p.Phe412Phe|1236/1722|1236/1722|412/573||	LOW	c.1236C>T|p.Phe412Phe|	YLL012W	YLL012W:YEH1:Steryl ester hydrolase; one of three gene products (Yeh1p, Yeh2p, Tgl1p) responsible for steryl ester hydrolase activity and involved in sterol homeostasis; localized to lipid particle membranes; YEH1 has a paralog, YEH2, that arose from the whole genome duplication
72h	2%Gal	7913	7913	4	1061	0.614097	26	0.542729	0.542729	ref|NC_001144|	4.909449	506655	506655	8647	2.27052	-0.056532	0.004546	1.259067	1.259067	G	A	alt	ref	ynonymous_variant|LOW|YLR175W|YLR175W|transcript|Transcript_YLR175W|Coding|1/1|c.522G>A|p.Leu174Leu|522/1452|522/1452|174/483||	LOW	c.522G>A|p.Leu174Leu|	YLR175W	YLR175W:CBF5:Pseudouridine synthase catalytic subunit of box H/ACA snoRNPs; acts on large and small rRNAs, on snRNA U2, and on some mRNAs; mutations in human ortholog dyskerin cause the disorder dyskeratosis congenita; small nucleolar ribonucleoprotein particles are also known as snoRNPs
72h	2%Gal	9764	9764	23	838	0.614097	26	0.542729	0.542729	ref|NC_001146|	4.717398	604247	604247	1	0	-0.131342	0.01938	4.91511	4.91511	G	A,GCAGCAACAGCAA	ref	alt	GCAACAGCAA|disruptive_inframe_insertion|MODERATE|YNL016W|YNL016W|transcript|Transcript_YNL016W|Coding|1/1|c.1343_1344insGCAACAGCAACA|p.Gln445_Gln448dup|1344/1362|1344/1362|448/453||INFO_REALIGN_3_PRIME,A|synonymous_variant|LOW|YNL016W|YNL016W|transcript|Transcript_YNL016W|Coding|1/1|c.1341G>A|p.Gln447Gln|1341/1362|1341/1362|447/453||	disruptive_inframe_insertion|synonymous_variant|	c.1343_1344insGCAACAGCAACA|p.Gln445_Gln448dup|c.1341G>A|p.Gln447Gln|	YNL016W	YNL016W:PUB1:Poly (A)+ RNA-binding protein; abundant mRNP-component protein that binds mRNA and is required for stability of many mRNAs; component of glucose deprivation induced stress granules, involved in P-body-dependent granule assembly; protein abundance increases in response to DNA replication stress
72h	2%Gal	10206	10206	12	1055	0.614097	26	0.542729	0.542729	ref|NC_001147|	13.427948	172102	172102	1	0	-0.113351	0.018172	6.651782	6.651782	G	A	alt	ref	issense_variant|MODERATE|YOL081W|YOL081W|transcript|Transcript_YOL081W|Coding|1/1|c.1033G>A|p.Ala345Thr|1033/9240|1033/9240|345/3079||	MODERATE	c.1033G>A|p.Ala345Thr|	YOL081W	YOL081W:IRA2:GTPase-activating protein; negatively regulates RAS by converting it from the GTP- to the GDP-bound inactive form, required for reducing cAMP levels under nutrient limiting conditions; IRA2 has a paralog, IRA1, that arose from the whole genome duplication; defects in human homolog NF1 are associated with neurofibromatosis
72h	2%Gal	10279	10279	9	1065	0.614097	26	0.542729	0.542729	ref|NC_001147|	4.391953	243553	243553	7609	1.455479	-0.053067	0.004021	0.773464	0.773464	C	T	alt	ref	ynonymous_variant|LOW|YOL046C|YOL046C|transcript|Transcript_YOL046C|Coding|1/1|c.588G>A|p.Gly196Gly|588/675|588/675|196/224||,T|synonymous_variant|LOW|YOL045W|YOL045W|transcript|Transcript_YOL045W|Coding|1/1|c.57C>T|p.Thr19Thr|57/3306|57/3306|19/1101||	LOW|synonymous_variant|	c.588G>A|p.Gly196Gly|c.57C>T|p.Thr19Thr|	YOL046C	YOL046C::Dubious open reading frame; unlikely to encode a functional protein, based on available experimental and comparative sequence data; almost completely overlaps the verified gene PSK2/YOL045W
72h	2%Gal	10736	10736	17	1067	0.614097	26	0.542729	0.542729	ref|NC_001147|	5.994985	751442	751442	13770	3.408364	-0.063517	0.005771	0.606729	0.606729	G	A	ref	alt	ynonymous_variant|LOW|YOR217W|YOR217W|transcript|Transcript_YOR217W|Coding|1/1|c.2142G>A|p.Leu714Leu|2142/2586|2142/2586|714/861||,A|downstream_gene_variant|MODIFIER|YOR218C|YOR218C|transcript|Transcript_YOR218C|Coding||c.*34C>T|||||34|	LOW|downstream_gene_variant|	c.2142G>A|p.Leu714Leu|c.*34C>T|	YOR217W	YOR217W:RFC1:Subunit of heteropentameric Replication factor C (RF-C); RF-C is a DNA binding protein and ATPase that acts as a clamp loader of the proliferating cell nuclear antigen (PCNA) processivity factor for DNA polymerases delta and epsilon
72h	2%Mal	441	441	5	977	0.557304	14	0.472044	0.472044	ref|NC_001134|	6.375125	280616	280616	12574	3.404873	-0.089024	0.008699	3.350033	3.350033	C	CT	alt	ref	downstream_gene_variant|MODIFIER|YBR020W|YBR020W|transcript|Transcript_YBR020W|Coding||c.*9_*10insT|||||10|,CT|intergenic_region|MODIFIER|YBR020W-YBR021W|YBR020W-YBR021W|intergenic_region|YBR020W-YBR021W|||n.280616_280617insT||||||	MODIFIER|intergenic_region|	c.*9_*10insT|	YBR020W	YBR020W:GAL1:Galactokinase; phosphorylates alpha-D-galactose to alpha-D-galactose-1-phosphate in the first step of galactose catabolism; expression regulated by Gal4p; human homolog GALK2 complements yeast null mutant; GAL1 has a paralog, GAL3, that arose from the whole genome duplication
72h	2%Mal	4849	4848	10	1054	0.557304	14	0.472044	0.472044	ref|NC_001139|	31.466999	1066735	1066563	1	1.722668	0.286804	0.097403	45.551466	46.423284	C	G	alt	ref	ntergenic_region|MODIFIER|YGR286C-YGR287C|YGR286C-YGR287C|intergenic_region|YGR286C-YGR287C|||n.1066735C>T||||||	MODIFIER		YGR286C	YGR286C:BIO2:Biotin synthase; catalyzes the conversion of dethiobiotin to biotin, which is the last step of the biotin biosynthesis pathway; complements E. coli bioB mutant
72h	2%Mal	5939	5939	11	1063	0.557304	14	0.472044	0.472044	ref|NC_001141|	9.091257	396186	396186	2665	3.101212	0.101865	0.012392	3.143012	3.143012	A	G	alt	ref	on_coding_transcript_variant|MODIFIER|Gene_ICR1|Gene_ICR1|transcript|ICR1|Noncoding||||||||,G|non_coding_transcript_variant|MODIFIER|Gene_PWR1|Gene_PWR1|transcript|PWR1|Noncoding||||||||	MODIFIER|non_coding_transcript_variant|		Gene_ICR1	Gene_ICR1
72h	2%Mal	7417	7417	4	1039	0.557304	14	0.472044	0.472044	ref|NC_001143|	46.997192	644791	644791	65	1.492334	0.255247	0.076049	23.896724	23.896724	T	C	alt	ref	ntergenic_region|MODIFIER|YKR101W-YKR102W|YKR101W-YKR102W|intergenic_region|YKR101W-YKR102W|||n.644791T>C||||||	MODIFIER		YKR101W	YKR101W:SIR1:Protein involved in silencing at mating-type loci HML and HMR; recruitment to silent chromatin requires interactions with Orc1p and with Sir4p, through a common Sir1p domain; binds to centromeric chromatin
72h	2%Suc	105	105	20	8	0.686516	18	0.632318	0.632318	ref|NC_001133|	11.206149	126880	126880	1	0	-1.210817	0.018869	3.624316	3.624316	C	CTTT,CT,CTT	alt	-1	ownstream_gene_variant|MODIFIER|YAL016W|YAL016W|transcript|Transcript_YAL016W|Coding||c.*94C>T|||||94|,CT|downstream_gene_variant|MODIFIER|YAL016W|YAL016W|transcript|Transcript_YAL016W|Coding||c.*94_*95insT|||||95|,CTT|downstream_gene_variant|MODIFIER|YAL016W|YAL016W|transcript|Transcript_YAL016W|Coding||c.*94_*95insTT|||||95|,T|downstream_gene_variant|MODIFIER|YAL015C|YAL015C|transcript|Transcri…	MODIFIER|downstream_gene_variant|downstream_gene_variant|downstream_gene_variant|downstream_gene_variant|downstream_gene_variant|intergenic_region|intergenic_region|intergenic_region|	c.*94C>T|c.*94_*95insT|c.*94_*95insTT|c.*23G>A|c.*22_*23insA|c.*22_*23insAA|	YAL016W	YAL016W:TPD3:Regulatory subunit A of the heterotrimeric PP2A complex; the heterotrimeric protein phosphatase 2A (PP2A) complex also contains regulatory subunit Cdc55p and either catalytic subunit Pph21p or Pph22p; required for cell morphogenesis and transcription by RNA polymerase III
72h	2%Suc	442	442	3	1040	0.686516	18	0.632318	0.632318	ref|NC_001134|	4.575656	283431	283431	8960	1.551742	-0.060324	0.006089	3.065421	3.065421	A	C	alt	ref	ownstream_gene_variant|MODIFIER|YBR021W|YBR021W|transcript|Transcript_YBR021W|Coding||c.*87A>C|||||87|,C|intergenic_region|MODIFIER|YBR021W-YBR022W|YBR021W-YBR022W|intergenic_region|YBR021W-YBR022W|||n.283431A>C||||||	MODIFIER|intergenic_region|	c.*87A>C|	YBR021W	YBR021W:FUR4:Plasma membrane localized uracil permease; expression is tightly regulated by uracil levels and environmental cues; conformational alterations induced by unfolding or substrate binding result in Rsp5p-mediated ubiquitination and degradation
72h	2%Suc	1015	1015	10	1040	0.686516	18	0.632318	0.632318	ref|NC_001135|	5.902727	92556	92556	1	0	-0.07895	0.010429	2.601115	2.601115	G	C	ref	alt	ownstream_gene_variant|MODIFIER|YCL018W|YCL018W|transcript|Transcript_YCL018W|Coding||c.*138G>C|||||138|,C|intergenic_region|MODIFIER|YCL018W-YCL017C|YCL018W-YCL017C|intergenic_region|YCL018W-YCL017C|||n.92556G>C||||||	MODIFIER|intergenic_region|	c.*138G>C|	YCL018W	YCL018W:LEU2:Beta-isopropylmalate dehydrogenase (IMDH); catalyzes the third step in the leucine biosynthesis pathway; can additionally catalyze the conversion of beta-ethylmalate into alpha-ketovalerate
72h	2%Suc	1104	1104	9	1072	0.686516	18	0.632318	0.632318	ref|NC_001135|	4.197429	198164	198164	19329	1.676277	0.056058	0.00542	0.99412	0.99412	A	T	alt	ref	ynonymous_variant|LOW|YCR038C|YCR038C|transcript|Transcript_YCR038C|Coding|1/1|c.1386T>A|p.Leu462Leu|1386/1929|1386/1929|462/642||	LOW	c.1386T>A|p.Leu462Leu|	YCR038C	YCR038C:BUD5:GTP/GDP exchange factor for Rsr1p (Bud1p); required for both axial and bipolar budding patterns; mutants exhibit random budding in all cell types
72h	2%Suc	4228	4228	13	46	0.686516	18	0.632318	0.632318	ref|NC_001139|	4.817496	414263	414263	1	0	-0.31318	0.007259	0.647242	0.647242	AAG	TAG,A	ref	ref	rameshift_variant|HIGH|YGL045W|YGL045W|transcript|Transcript_YGL045W|Coding|1/1|c.163_164delAG|p.Ser55fs|163/1629|163/1629|55/542||,TAG|missense_variant|MODERATE|YGL045W|YGL045W|transcript|Transcript_YGL045W|Coding|1/1|c.162A>T|p.Glu54Asp|162/1629|162/1629|54/542||;LOF=(YGL045W|YGL045W|1|1.00)	HIGH|missense_variant|	c.163_164delAG|p.Ser55fs|c.162A>T|p.Glu54Asp|	YGL045W	YGL045W:RIM8:Protein involved in proteolytic activation of Rim101p; part of response to alkaline pH; interacts with ESCRT-1 subunits Stp22p and Vps28p; essential for anaerobic growth; member of the arrestin-related trafficking adaptor family
72h	2%Suc	5463	5463	17	1072	0.686516	18	0.632318	0.632318	ref|NC_001141|	6.34083	34142	34142	1842	1.415569	0.164951	0.046926	88.007193	88.007193	T	C	ref	alt	issense_variant|MODERATE|YIL164C|YIL164C|transcript|Transcript_YIL164C|Coding|1/1|c.545A>G|p.Tyr182Cys|545/600|545/600|182/199||,C|upstream_gene_variant|MODIFIER|YIL165C|YIL165C|transcript|Transcript_YIL165C|Coding||c.-65A>G|||||65|	MODERATE|upstream_gene_variant|	c.545A>G|p.Tyr182Cys|c.-65A>G|	YIL164C	YIL164C:NIT1:Nitrilase; member of the nitrilase branch of the nitrilase superfamily; in closely related species and other S. cerevisiae strain backgrounds YIL164C and adjacent ORF, YIL165C, likely constitute a single ORF encoding a nitrilase gene
72h	2%Suc	5474	5474	14	1029	0.686516	18	0.632318	0.632318	ref|NC_001141|	12.152665	37379	37379	1	3.926541	0.256813	0.109184	97.468121	97.468121	T	C	ref	alt	pstream_gene_variant|MODIFIER|YIL163C|YIL163C|transcript|Transcript_YIL163C|Coding||c.-127A>G|||||127|,C|upstream_gene_variant|MODIFIER|YIL162W|YIL162W|transcript|Transcript_YIL162W|Coding||c.-6T>C|||||6|,C|intergenic_region|MODIFIER|YIL163C-YIL162W|YIL163C-YIL162W|intergenic_region|YIL163C-YIL162W|||n.37379T>C||||||	MODIFIER|upstream_gene_variant|intergenic_region|	c.-127A>G|c.-6T>C|	YIL163C	YIL163C::Protein of unknown function; mRNA identified as translated by ribosome profiling data
72h	2%Suc	5934	5934	4	1059	0.686516	18	0.632318	0.632318	ref|NC_001141|	9.346791	394916	394916	1176	1.629534	0.090841	0.01406	0.587885	0.587885	A	G	ref	alt	pstream_gene_variant|MODIFIER|YIR020W-A|YIR020W-A|transcript|Transcript_YIR020W-A|Coding||c.-1A>G|||||1|,G|non_coding_transcript_variant|MODIFIER|Gene_ICR1|Gene_ICR1|transcript|ICR1|Noncoding||||||||	MODIFIER|non_coding_transcript_variant|	c.-1A>G|	YIR020W-A	YIR020W-A::Dubious open reading frame; unlikely to encode a functional protein, based on available experimental and comparative sequence data
72h	2%Suc	8456	8456	16	148	0.686516	18	0.632318	0.632318	ref|NC_001145|	8.028221	33830	33830	1	0	0.240097	0.013726	1.126865	1.126865	G	GGA,GGGA,GA,GGGGA,GTA	2	-1	|frameshift_variant|HIGH|YML118W|YML118W|transcript|Transcript_YML118W|Coding|1/1|c.1497_1498insGA|p.Lys500fs|1498/1518|1498/1518|500/505||,GGGA|inframe_insertion|MODERATE|YML118W|YML118W|transcript|Transcript_YML118W|Coding|1/1|c.1497_1498insGGA|p.Glu499_Lys500insGly|1498/1518|1498/1518|500/505||,A|synonymous_variant|LOW|YML118W|YML118W|transcript|Transcript_YML118W|Coding|1/1|c.1497G>A|p.Glu499…	frameshift_variant|inframe_insertion|synonymous_variant|	c.1497_1498insGA|p.Lys500fs|c.1497_1498insGGA|p.Glu499_Lys500insGly|c.1497G>A|p.Glu499Glu|	YML118W	YML118W:NGL3:3'-5' exonuclease specific for poly-A RNAs; has a domain similar to a magnesium-dependent endonuclease motif in mRNA deadenylase Ccr4p; similar to Ngl1p; NGL3 has a paralog, NGL2, that arose from the whole genome duplication
72h	2%Suc	8477	8477	7	1053	0.686516	18	0.632318	0.632318	ref|NC_001145|	6.799934	63599	63599	1	0	0.097302	0.016039	3.513408	3.513408	A	G	ref	alt	ynonymous_variant|LOW|YML103C|YML103C|transcript|Transcript_YML103C|Coding|1/1|c.3951T>C|p.Val1317Val|3951/4968|3951/4968|1317/1655||	LOW	c.3951T>C|p.Val1317Val|	YML103C	YML103C:NUP188:Subunit of the inner ring of the nuclear pore complex (NPC); contributes to NPC organization and nucleocytoplasmic transport; homologous to human NUP188
72h	2%Gly	1797	1797	6	554	0.422863	13	0.361362	0.361362	ref|NC_001136|	5.953421	520430	520430	1	0	-0.143414	0.01792	4.710853	4.710853	T	C	ref	ref	ownstream_gene_variant|MODIFIER|YDR034C-A|YDR034C-A|transcript|Transcript_YDR034C-A|Coding||c.*86A>G|||||86|,C|intergenic_region|MODIFIER|Gene_tL_UAA_D-YDR034C-A|Gene_tL_UAA_D-YDR034C-A|intergenic_region|Gene_tL_UAA_D-YDR034C-A|||n.520430T>C||||||	MODIFIER|intergenic_region|	c.*86A>G|	YDR034C-A	YDR034C-A::Putative protein of unknown function; contained within the solo Ty1 LTR element YDRWdelta7
72h	2%Gly	4126	4126	13	1073	0.422863	13	0.361362	0.361362	ref|NC_001139|	8.284804	323971	323971	15560	1.332901	0.085646	0.012378	4.179002	4.179002	A	T	alt	ref	ntergenic_region|MODIFIER|YGL097W-YGL096W|YGL097W-YGL096W|intergenic_region|YGL097W-YGL096W|||n.323971A>T||||||	MODIFIER		YGL097W	YGL097W:SRM1:Nucleotide exchange factor for Gsp1p; localizes to the nucleus, required for nucleocytoplasmic trafficking of macromolecules; suppressor of the pheromone response pathway; potentially phosphorylated by Cdc28p; human homolog of the RAN GEF, RCC1, can complement a temperature sensitive point mutant
72h	2%Gly	5934	5934	11	1060	0.422863	13	0.361362	0.361362	ref|NC_001141|	19.444053	394916	394916	7137	1.855701	0.13793	0.031716	11.305158	11.305158	A	G	ref	alt	pstream_gene_variant|MODIFIER|YIR020W-A|YIR020W-A|transcript|Transcript_YIR020W-A|Coding||c.-1A>G|||||1|,G|non_coding_transcript_variant|MODIFIER|Gene_ICR1|Gene_ICR1|transcript|ICR1|Noncoding||||||||	MODIFIER|non_coding_transcript_variant|	c.-1A>G|	YIR020W-A	YIR020W-A::Dubious open reading frame; unlikely to encode a functional protein, based on available experimental and comparative sequence data
72h	2%Gly	8470	8470	3	1057	0.422863	13	0.361362	0.361362	ref|NC_001145|	6.411426	55098	55098	1	0	0.096214	0.015389	5.026218	5.026218	A	C	alt	ref	issense_variant|MODERATE|YML108W|YML108W|transcript|Transcript_YML108W|Coding|1/1|c.306A>C|p.Glu102Asp|306/318|306/318|102/105||,C|downstream_gene_variant|MODIFIER|YML107C|YML107C|transcript|Transcript_YML107C|Coding||c.*167T>G|||||167|	MODERATE|downstream_gene_variant|	c.306A>C|p.Glu102Asp|c.*167T>G|	YML108W	YML108W::Protein of unknown function; structure defines a new subfamily of the split beta-alpha-beta sandwiches; green fluorescent protein (GFP)-fusion protein localizes to the cytoplasm and nucleus; YML108W is not an essential gene; relative distribution to the nucleus increases upon DNA replication stress
72h	2%Gly	10203	10203	14	1073	0.422863	13	0.361362	0.361362	ref|NC_001147|	5.352554	171150	171150	1	0	-0.076643	0.009913	2.086573	2.086573	T	C	alt	ref	ynonymous_variant|LOW|YOL081W|YOL081W|transcript|Transcript_YOL081W|Coding|1/1|c.81T>C|p.Asn27Asn|81/9240|81/9240|27/3079||	LOW	c.81T>C|p.Asn27Asn|	YOL081W	YOL081W:IRA2:GTPase-activating protein; negatively regulates RAS by converting it from the GTP- to the GDP-bound inactive form, required for reducing cAMP levels under nutrient limiting conditions; IRA2 has a paralog, IRA1, that arose from the whole genome duplication; defects in human homolog NF1 are associated with neurofibromatosis
72h	2%EtOH	105	105	5	4	0.400188	16	0.353409	0.353409	ref|NC_001133|	6.58129	126880	126880	1	0	1.285971	0.012048	6.178617	6.178617	C	CTTT,CT,CTT	alt	-1	ownstream_gene_variant|MODIFIER|YAL016W|YAL016W|transcript|Transcript_YAL016W|Coding||c.*94C>T|||||94|,CT|downstream_gene_variant|MODIFIER|YAL016W|YAL016W|transcript|Transcript_YAL016W|Coding||c.*94_*95insT|||||95|,CTT|downstream_gene_variant|MODIFIER|YAL016W|YAL016W|transcript|Transcript_YAL016W|Coding||c.*94_*95insTT|||||95|,T|downstream_gene_variant|MODIFIER|YAL015C|YAL015C|transcript|Transcri…	MODIFIER|downstream_gene_variant|downstream_gene_variant|downstream_gene_variant|downstream_gene_variant|downstream_gene_variant|intergenic_region|intergenic_region|intergenic_region|	c.*94C>T|c.*94_*95insT|c.*94_*95insTT|c.*23G>A|c.*22_*23insA|c.*22_*23insAA|	YAL016W	YAL016W:TPD3:Regulatory subunit A of the heterotrimeric PP2A complex; the heterotrimeric protein phosphatase 2A (PP2A) complex also contains regulatory subunit Cdc55p and either catalytic subunit Pph21p or Pph22p; required for cell morphogenesis and transcription by RNA polymerase III
72h	2%EtOH	3055	3055	9	1067	0.400188	16	0.353409	0.353409	ref|NC_001137|	4.363252	214406	214406	9566	1.527428	0.061751	0.00741	3.37443	3.37443	A	C	alt	ref	issense_variant|MODERATE|YER031C|YER031C|transcript|Transcript_YER031C|Coding|1/1|c.342T>G|p.Asn114Lys|342/672|342/672|114/223||	MODERATE	c.342T>G|p.Asn114Lys|	YER031C	YER031C:YPT31:Rab family GTPase; involved in the exocytic pathway; mediates intra-Golgi traffic or the budding of post-Golgi vesicles from the trans-Golgi; YPT31 has a paralog, YPT32, that arose from the whole genome duplication; localizes to the transitional and late Golgi
72h	2%EtOH	5934	5934	18	1061	0.400188	16	0.353409	0.353409	ref|NC_001141|	20.170672	394916	394916	1176	4.48316	0.143944	0.04004	12.067348	12.067348	A	G	ref	alt	pstream_gene_variant|MODIFIER|YIR020W-A|YIR020W-A|transcript|Transcript_YIR020W-A|Coding||c.-1A>G|||||1|,G|non_coding_transcript_variant|MODIFIER|Gene_ICR1|Gene_ICR1|transcript|ICR1|Noncoding||||||||	MODIFIER|non_coding_transcript_variant|	c.-1A>G|	YIR020W-A	YIR020W-A::Dubious open reading frame; unlikely to encode a functional protein, based on available experimental and comparative sequence data
72h	2%EtOH	6080	6080	10	971	0.400188	16	0.353409	0.353409	ref|NC_001142|	4.024206	160258	160258	5744	1.385802	0.061866	0.006769	1.19288	1.19288	GT	G	ref	-1	ntergenic_region|MODIFIER|YJL133C-A-YJL133W|YJL133C-A-YJL133W|intergenic_region|YJL133C-A-YJL133W|||n.160259delT||||||	MODIFIER		YJL133C-A	YJL133C-A::Putative protein of unknown function; the authentic, non-tagged protein is detected in highly purified mitochondria in high-throughput studies
72h	2%EtOH	8471	8471	19	1065	0.400188	16	0.353409	0.353409	ref|NC_001145|	12.256433	56990	56990	1	0	0.150728	0.044068	8.793831	8.793831	G	T	ref	alt	issense_variant|MODERATE|YML106W|YML106W|transcript|Transcript_YML106W|Coding|1/1|c.218G>T|p.Gly73Val|218/681|218/681|73/226||	MODERATE	c.218G>T|p.Gly73Val|	YML106W	YML106W:URA5:Major orotate phosphoribosyltransferase (OPRTase) isozyme; catalyzes the fifth enzymatic step in de novo biosynthesis of pyrimidines, converting orotate into orotidine-5'-phosphate; URA5 has a paralog, URA10, that arose from the whole genome duplication
72h	2%EtOH	8680	8680	11	1068	0.400188	16	0.353409	0.353409	ref|NC_001145|	4.341427	331334	331334	11650	0.753889	0.06455	0.008105	1.37755	1.37755	A	G	alt	ref	issense_variant|MODERATE|YMR030W|YMR030W|transcript|Transcript_YMR030W|Coding|1/1|c.542A>G|p.Asp181Gly|542/1131|542/1131|181/376||	MODERATE	c.542A>G|p.Asp181Gly|	YMR030W	YMR030W:RSF1:Protein required for respiratory growth; localized to both the nucleus and mitochondrion; may interact with transcription factors to mediate the transition to respiratory growth and activate transcription of nuclear and mitochondrial genes
72h	2%EtOH	10206	10206	15	1061	0.400188	16	0.353409	0.353409	ref|NC_001147|	5.572541	172102	172102	1	0	-0.081677	0.012892	3.684573	3.684573	G	A	alt	ref	issense_variant|MODERATE|YOL081W|YOL081W|transcript|Transcript_YOL081W|Coding|1/1|c.1033G>A|p.Ala345Thr|1033/9240|1033/9240|345/3079||	MODERATE	c.1033G>A|p.Ala345Thr|	YOL081W	YOL081W:IRA2:GTPase-activating protein; negatively regulates RAS by converting it from the GTP- to the GDP-bound inactive form, required for reducing cAMP levels under nutrient limiting conditions; IRA2 has a paralog, IRA1, that arose from the whole genome duplication; defects in human homolog NF1 are associated with neurofibromatosis
72h	2%EtOH	11698	11698	2	1056	0.400188	16	0.353409	0.353409	ref|NC_001148|	6.333375	576347	576347	7541	1.826161	-0.077612	0.011585	3.759355	3.759355	G	C	alt	ref	ntergenic_region|MODIFIER|YPR008W-YPR009W|YPR008W-YPR009W|intergenic_region|YPR008W-YPR009W|||n.576347G>C||||||	MODIFIER		YPR008W	YPR008W:HAA1:Transcriptional activator involved in adaptation to weak acid stress; activates transcription of TPO2, YRO2, and other genes encoding membrane stress proteins; HAA1 has a paralog, CUP2, that arose from the whole genome duplication; relocalizes from cytoplasm to nucleus upon DNA replication stress
96h	2%Glc	443	443	3	1102	0.448832	8	0.428053	0.428053	ref|NC_001134|	8.955596	283573	283573	2958	1.735623	-0.11937	0.012853	4.302961	4.302961	C	T	alt	ref	pstream_gene_variant|MODIFIER|YBR022W|YBR022W|transcript|Transcript_YBR022W|Coding||c.-165C>T|||||165|,T|intergenic_region|MODIFIER|YBR021W-YBR022W|YBR021W-YBR022W|intergenic_region|YBR021W-YBR022W|||n.283573C>T||||||	MODIFIER|intergenic_region|	c.-165C>T|	YBR022W	YBR022W:POA1:Phosphatase that is highly specific for ADP-ribose 1''-phosphate; a tRNA splicing metabolite; may have a role in regulation of tRNA splicing
96h	2%Glc	1019	1019	5	1111	0.448832	8	0.428053	0.428053	ref|NC_001135|	6.079398	95493	95493	1	0	-0.106579	0.010329	4.807206	4.807206	G	A	ref	alt	ynonymous_variant|LOW|YCL016C|YCL016C|transcript|Transcript_YCL016C|Coding|1/1|c.271C>T|p.Leu91Leu|271/1143|271/1143|91/380||	LOW	c.271C>T|p.Leu91Leu|	YCL016C	YCL016C:DCC1:Subunit of a complex with Ctf8p and Ctf18p; shares some components with Replication Factor C; required for sister chromatid cohesion and telomere length maintenance
96h	2%Glc	2371	2371	8	1106	0.448832	8	0.428053	0.428053	ref|NC_001136|	5.24786	1077589	1077589	8165	3.042321	0.087438	0.006921	1.023705	1.023705	A	T	ref	alt	ynonymous_variant|LOW|YDR307W|YDR307W|transcript|Transcript_YDR307W|Coding|1/1|c.1725A>T|p.Gly575Gly|1725/1989|1725/1989|575/662||	LOW	c.1725A>T|p.Gly575Gly|	YDR307W	YDR307W:PMT7:Putative protein mannosyltransferase similar to Pmt1p; has a potential role in protein O-glycosylation
96h	2%Glc	8476	8476	10	1079	0.448832	8	0.428053	0.428053	ref|NC_001145|	5.974344	61764	61764	1	0	0.128851	0.014663	3.949744	3.949744	T	C	ref	alt	issense_variant|MODERATE|YML104C|YML104C|transcript|Transcript_YML104C|Coding|1/1|c.559A>G|p.Ile187Val|559/3384|559/3384|187/1127||	MODERATE	c.559A>G|p.Ile187Val|	YML104C	YML104C:MDM1:PtdIns-3-P binding protein that tethers the ER to vacuoles at NVJs; anchored in the ER membrane at nucleus-vacuole junctions and binds phosphatidylinositol 3-phosphate (PtdIns-3-P) in the vacuolar membrane via its Phox homology (PX) domain; expressed predominantly in late G1 to early S phase of the cell cycle; mutation affects nuclear and mitochondrial transmission to daughter buds; …
96h	2%Raf	350	350	3	270	0.657499	22	0.589616	0.589616	ref|NC_001134|	4.828804	161451	161451	1	0	-0.152877	0.006578	7.690484	7.690484	G	A	ref	ref	ownstream_gene_variant|MODIFIER|YBL032W|YBL032W|transcript|Transcript_YBL032W|Coding||c.*122G>A|||||122|,A|intergenic_region|MODIFIER|YBL032W-YBL031W|YBL032W-YBL031W|intergenic_region|YBL032W-YBL031W|||n.161451G>A||||||	MODIFIER|intergenic_region|	c.*122G>A|	YBL032W	YBL032W:HEK2:RNA binding protein involved in asymmetric localization of ASH1 mRNA; represses translation of ASH1 mRNA, an effect reversed by Yck1p-dependent phosphoryation; regulates telomere position effect and length; similarity to hnRNP-K
96h	2%Raf	3355	3355	5	582	0.657499	22	0.589616	0.589616	ref|NC_001137|	4.045006	554308	554308	1	0	-0.080108	0.003893	1.893204	1.893204	A	ACTAT,C,ACT	-1	alt	ntergenic_region|MODIFIER|YER183C-YER184C|YER183C-YER184C|intergenic_region|YER183C-YER184C|||n.554308A>C||||||,ACTAT|intergenic_region|MODIFIER|YER183C-YER184C|YER183C-YER184C|intergenic_region|YER183C-YER184C|||n.554308_554309insCTAT||||||,ACT|intergenic_region|MODIFIER|YER183C-YER184C|YER183C-YER184C|intergenic_region|YER183C-YER184C|||n.554308_554309insCT||||||	MODIFIER|intergenic_region|intergenic_region|		YER183C	YER183C:FAU1:5,10-methenyltetrahydrofolate synthetase; involved in folic acid biosynthesis
96h	2%Raf	4920	4920	23	1046	0.657499	22	0.589616	0.589616	ref|NC_001140|	4.581937	70194	70194	1	1.73942	-0.063831	0.004443	0.517487	0.517487	G	GA,GAA	ref	alt	upstream_gene_variant|MODIFIER|YHL017W|YHL017W|transcript|Transcript_YHL017W|Coding||c.-82_-81insA|||||81|,GAA|upstream_gene_variant|MODIFIER|YHL017W|YHL017W|transcript|Transcript_YHL017W|Coding||c.-82_-81insAA|||||81|,GA|downstream_gene_variant|MODIFIER|YHL018W|YHL018W|transcript|Transcript_YHL018W|Coding||c.*124_*125insA|||||125|,GAA|downstream_gene_variant|MODIFIER|YHL018W|YHL018W|transcript|T…	MODIFIER|upstream_gene_variant|downstream_gene_variant|downstream_gene_variant|intergenic_region|intergenic_region|	c.-82_-81insA|c.-82_-81insAA|c.*124_*125insA|c.*124_*125insAA|	YHL017W	YHL017W::Putative protein of unknown function; green fluorescent protein (GFP)-fusion protein co-localizes with clathrin-coated vesicles; YHL017W has a paralog, PTM1, that arose from the whole genome duplication
96h	2%Raf	5460	5460	11	1031	0.657499	22	0.589616	0.589616	ref|NC_001141|	4.641441	32320	32320	5060	4.213159	0.130129	0.0182	63.321709	63.321709	A	T	alt	ref	issense_variant|MODERATE|YIL166C|YIL166C|transcript|Transcript_YIL166C|Coding|1/1|c.247T>A|p.Leu83Met|247/1629|247/1629|83/542||	MODERATE	c.247T>A|p.Leu83Met|	YIL166C	YIL166C::Putative protein with similarity to allantoate permease; similar to the allantoate permease (Dal5p) subfamily of the major facilitator superfamily; mRNA expression is elevated by sulfur limitation; YIL166C is a non-essential gene
96h	2%Raf	5474	5476	9	1078	0.657499	22	0.589616	0.589616	ref|NC_001141|	6.080504	37379	37779	1	3.491409	0.213232	0.051096	73.964393	71.287485	C	T	ref	alt	pstream_gene_variant|MODIFIER|YIL163C|YIL163C|transcript|Transcript_YIL163C|Coding||c.-127A>G|||||127|,C|upstream_gene_variant|MODIFIER|YIL162W|YIL162W|transcript|Transcript_YIL162W|Coding||c.-6T>C|||||6|,C|intergenic_region|MODIFIER|YIL163C-YIL162W|YIL163C-YIL162W|intergenic_region|YIL163C-YIL162W|||n.37379T>C||||||	MODIFIER|upstream_gene_variant|intergenic_region|	c.-127A>G|c.-6T>C|	YIL163C	YIL163C::Protein of unknown function; mRNA identified as translated by ribosome profiling data
96h	2%Raf	5625	5625	18	1026	0.657499	22	0.589616	0.589616	ref|NC_001141|	6.258068	139216	139216	1	6.249351	-0.30759	0.101194	1.136462	1.136462	C	G	alt	ref	ntergenic_region|MODIFIER|YIL119C-YIL118W|YIL119C-YIL118W|intergenic_region|YIL119C-YIL118W|||n.139216C>G||||||	MODIFIER		YIL119C	YIL119C:RPI1:Transcription factor, allelic differences between S288C and Sigma1278b; mediates fermentation stress tolerance by modulating cell wall integrity; overexpression suppresses heat shock sensitivity of wild-type RAS2 overexpression and also suppresses cell lysis defect of mpk1 mutation; allele from S288c can confer fMAPK pathway independent transcription of FLO11; S288C and Sigma1278b al…
96h	2%Raf	5626	5626	19	1008	0.657499	22	0.589616	0.589616	ref|NC_001141|	4.443673	139266	139266	1	3.172166	0.256077	0.068907	0.474334	0.474334	T	A	alt	ref	ntergenic_region|MODIFIER|YIL119C-YIL118W|YIL119C-YIL118W|intergenic_region|YIL119C-YIL118W|||n.139266T>A||||||	MODIFIER		YIL119C	YIL119C:RPI1:Transcription factor, allelic differences between S288C and Sigma1278b; mediates fermentation stress tolerance by modulating cell wall integrity; overexpression suppresses heat shock sensitivity of wild-type RAS2 overexpression and also suppresses cell lysis defect of mpk1 mutation; allele from S288c can confer fMAPK pathway independent transcription of FLO11; S288C and Sigma1278b al…
96h	2%Raf	5930	5930	15	811	0.657499	22	0.589616	0.589616	ref|NC_001141|	6.369651	393800	393800	7519	1.357559	0.088793	0.006666	0.162913	0.162913	C	CT	alt	ref	upstream_gene_variant|MODIFIER|YIR019C|YIR019C|transcript|Transcript_YIR019C|Coding||c.-126_-125insA|||||126|,CT|upstream_gene_variant|MODIFIER|Gene_ICR1|Gene_ICR1|transcript|ICR1|Noncoding||n.-3282_-3281insT|||||83|,CT|intergenic_region|MODIFIER|YIR019C-Gene_ICR1|YIR019C-Gene_ICR1|intergenic_region|YIR019C-Gene_ICR1|||n.393800_393801insT||||||	MODIFIER|upstream_gene_variant|intergenic_region|	c.-126_-125insA|	YIR019C	YIR019C:FLO11:GPI-anchored cell surface glycoprotein (flocculin); required for pseudohyphal and invasive growth, flocculation, and biofilm formation; major determinant of colony morphology; transcription regulated by the MAPK pathway (Ste12p and Tec1p) and the cAMP pathway (Flo8p); required for formation of fibrous interconnections between cells of a wild strain; role in co-flocculation with othe…
96h	2%Raf	10196	10196	16	1078	0.657499	22	0.589616	0.589616	ref|NC_001147|	4.425611	168592	168592	491	2.604268	-0.069121	0.005369	1.231406	1.231406	G	A	alt	ref	pstream_gene_variant|MODIFIER|YOL082W|YOL082W|transcript|Transcript_YOL082W|Coding||c.-135G>A|||||135|,A|intergenic_region|MODIFIER|YOL083W-YOL082W|YOL083W-YOL082W|intergenic_region|YOL083W-YOL082W|||n.168592G>A||||||	MODIFIER|intergenic_region|	c.-135G>A|	YOL082W	YOL082W:ATG19:Receptor protein for the cytoplasm-to-vacuole targeting (Cvt) pathway; delivers cargo proteins aminopeptidase I (Ape1p) and alpha-mannosidase (Ams1p) to the phagophore assembly site for packaging into Cvt vesicles; interaction with Atg19p during the Cvt pathway requires phosphorylation by Hrr25p
96h	2%Gal	1019	1019	17	1071	0.543977	16	0.457597	0.457597	ref|NC_001135|	7.999489	95493	95493	1	0	-0.097202	0.008371	6.465715	6.465715	G	A	ref	alt	ynonymous_variant|LOW|YCL016C|YCL016C|transcript|Transcript_YCL016C|Coding|1/1|c.271C>T|p.Leu91Leu|271/1143|271/1143|91/380||	LOW	c.271C>T|p.Leu91Leu|	YCL016C	YCL016C:DCC1:Subunit of a complex with Ctf8p and Ctf18p; shares some components with Replication Factor C; required for sister chromatid cohesion and telomere length maintenance
96h	2%Gal	1111	1111	5	1055	0.543977	16	0.457597	0.457597	ref|NC_001135|	5.515029	204903	204903	12288	1.348717	0.070358	0.00432	1.556479	1.556479	C	T	ref	alt	ynonymous_variant|LOW|YCR042C|YCR042C|transcript|Transcript_YCR042C|Coding|1/1|c.495G>A|p.Lys165Lys|495/4224|495/4224|165/1407||	LOW	c.495G>A|p.Lys165Lys|	YCR042C	YCR042C:TAF2:TFIID subunit (150 kDa); involved in RNA polymerase II transcription initiation
96h	2%Gal	3134	3134	15	29	0.543977	16	0.457597	0.457597	ref|NC_001137|	6.996113	266246	266246	1	0	-0.491838	0.005803	3.791442	3.791442	C	A,T	ref	alt	ntergenic_region|MODIFIER|YER055C-YER056C|YER055C-YER056C|intergenic_region|YER055C-YER056C|||n.266246C>A||||||,T|intergenic_region|MODIFIER|YER055C-YER056C|YER055C-YER056C|intergenic_region|YER055C-YER056C|||n.266246C>T||||||	MODIFIER|intergenic_region|		YER055C	YER055C:HIS1:ATP phosphoribosyltransferase; a hexameric enzyme, catalyzes the first step in histidine biosynthesis; mutations cause histidine auxotrophy and sensitivity to Cu, Co, and Ni salts; transcription is regulated by general amino acid control
96h	2%Gal	10206	10206	12	1058	0.543977	16	0.457597	0.457597	ref|NC_001147|	6.457422	172102	172102	1	0	-0.365297	0.116793	4.895034	4.895034	G	A	alt	ref	issense_variant|MODERATE|YOL081W|YOL081W|transcript|Transcript_YOL081W|Coding|1/1|c.1033G>A|p.Ala345Thr|1033/9240|1033/9240|345/3079||	MODERATE	c.1033G>A|p.Ala345Thr|	YOL081W	YOL081W:IRA2:GTPase-activating protein; negatively regulates RAS by converting it from the GTP- to the GDP-bound inactive form, required for reducing cAMP levels under nutrient limiting conditions; IRA2 has a paralog, IRA1, that arose from the whole genome duplication; defects in human homolog NF1 are associated with neurofibromatosis
96h	2%Gal	10736	10736	9	1070	0.543977	16	0.457597	0.457597	ref|NC_001147|	6.20941	751442	751442	16021	4.938503	-0.075361	0.005027	1.109727	1.109727	G	A	ref	alt	ynonymous_variant|LOW|YOR217W|YOR217W|transcript|Transcript_YOR217W|Coding|1/1|c.2142G>A|p.Leu714Leu|2142/2586|2142/2586|714/861||,A|downstream_gene_variant|MODIFIER|YOR218C|YOR218C|transcript|Transcript_YOR218C|Coding||c.*34C>T|||||34|	LOW|downstream_gene_variant|	c.2142G>A|p.Leu714Leu|c.*34C>T|	YOR217W	YOR217W:RFC1:Subunit of heteropentameric Replication factor C (RF-C); RF-C is a DNA binding protein and ATPase that acts as a clamp loader of the proliferating cell nuclear antigen (PCNA) processivity factor for DNA polymerases delta and epsilon
96h	2%Mal	442	442	5	1038	0.551222	11	0.540918	0.540918	ref|NC_001134|	5.60312	283431	283431	12574	2.749333	-0.08232	0.00767	3.414315	3.414315	A	C	alt	ref	ownstream_gene_variant|MODIFIER|YBR021W|YBR021W|transcript|Transcript_YBR021W|Coding||c.*87A>C|||||87|,C|intergenic_region|MODIFIER|YBR021W-YBR022W|YBR021W-YBR022W|intergenic_region|YBR021W-YBR022W|||n.283431A>C||||||	MODIFIER|intergenic_region|	c.*87A>C|	YBR021W	YBR021W:FUR4:Plasma membrane localized uracil permease; expression is tightly regulated by uracil levels and environmental cues; conformational alterations induced by unfolding or substrate binding result in Rsp5p-mediated ubiquitination and degradation
96h	2%Mal	1111	1111	11	1056	0.551222	11	0.540918	0.540918	ref|NC_001135|	5.008021	204903	204903	11408	1.443218	0.075637	0.006587	2.010044	2.010044	C	T	ref	alt	ynonymous_variant|LOW|YCR042C|YCR042C|transcript|Transcript_YCR042C|Coding|1/1|c.495G>A|p.Lys165Lys|495/4224|495/4224|165/1407||	LOW	c.495G>A|p.Lys165Lys|	YCR042C	YCR042C:TAF2:TFIID subunit (150 kDa); involved in RNA polymerase II transcription initiation
96h	2%Mal	4848	4848	9	1056	0.551222	11	0.540918	0.540918	ref|NC_001139|	24.15977	1066563	1066563	173	4.968653	0.254367	0.074501	38.687223	38.687223	C	G	alt	ref	ntergenic_region|MODIFIER|YGR286C-YGR287C|YGR286C-YGR287C|intergenic_region|YGR286C-YGR287C|||n.1066563C>G||||||	MODIFIER		YGR286C	YGR286C:BIO2:Biotin synthase; catalyzes the conversion of dethiobiotin to biotin, which is the last step of the biotin biosynthesis pathway; complements E. coli bioB mutant
96h	2%Mal	5939	5939	12	1065	0.551222	11	0.540918	0.540918	ref|NC_001141|	7.367989	396186	396186	2665	1.53378	0.093137	0.010073	2.768291	2.768291	A	G	alt	ref	on_coding_transcript_variant|MODIFIER|Gene_ICR1|Gene_ICR1|transcript|ICR1|Noncoding||||||||,G|non_coding_transcript_variant|MODIFIER|Gene_PWR1|Gene_PWR1|transcript|PWR1|Noncoding||||||||	MODIFIER|non_coding_transcript_variant|		Gene_ICR1	Gene_ICR1
96h	2%Mal	5995	5995	2	551	0.551222	11	0.540918	0.540918	ref|NC_001141|	5.829294	437999	437999	1	0	0.195428	0.022946	28.485897	28.485897	T	C	ref	alt	issense_variant|MODERATE|Gene_YIR044C|Gene_YIR044C|transcript|YIR044C|Coding|1/1|c.181A>G|p.Ile61Val|181/186|181/186|61/61||	MODERATE	c.181A>G|p.Ile61Val|	YIR044C	YIR044C
96h	2%Mal	7412	7412	4	1064	0.551222	11	0.540918	0.540918	ref|NC_001143|	35.201505	643961	643961	831	2.654921	0.220419	0.056366	18.586259	18.586259	A	G	ref	alt	ntergenic_region|MODIFIER|YKR101W-YKR102W|YKR101W-YKR102W|intergenic_region|YKR101W-YKR102W|||n.643961A>G||||||	MODIFIER		YKR101W	YKR101W:SIR1:Protein involved in silencing at mating-type loci HML and HMR; recruitment to silent chromatin requires interactions with Orc1p and with Sir4p, through a common Sir1p domain; binds to centromeric chromatin
96h	2%Suc	105	105	3	9	0.681462	18	0.5872	0.5872	ref|NC_001133|	11.148506	126880	126880	1	0	-1.198561	0.018407	4.930492	4.930492	C	CTTT,CT,CTT	alt	-1	ownstream_gene_variant|MODIFIER|YAL016W|YAL016W|transcript|Transcript_YAL016W|Coding||c.*94C>T|||||94|,CT|downstream_gene_variant|MODIFIER|YAL016W|YAL016W|transcript|Transcript_YAL016W|Coding||c.*94_*95insT|||||95|,CTT|downstream_gene_variant|MODIFIER|YAL016W|YAL016W|transcript|Transcript_YAL016W|Coding||c.*94_*95insTT|||||95|,T|downstream_gene_variant|MODIFIER|YAL015C|YAL015C|transcript|Transcri…	MODIFIER|downstream_gene_variant|downstream_gene_variant|downstream_gene_variant|downstream_gene_variant|downstream_gene_variant|intergenic_region|intergenic_region|intergenic_region|	c.*94C>T|c.*94_*95insT|c.*94_*95insTT|c.*23G>A|c.*22_*23insA|c.*22_*23insAA|	YAL016W	YAL016W:TPD3:Regulatory subunit A of the heterotrimeric PP2A complex; the heterotrimeric protein phosphatase 2A (PP2A) complex also contains regulatory subunit Cdc55p and either catalytic subunit Pph21p or Pph22p; required for cell morphogenesis and transcription by RNA polymerase III
96h	2%Suc	443	443	8	1067	0.681462	18	0.5872	0.5872	ref|NC_001134|	5.430287	283573	283573	8960	1.302223	-0.067364	0.006894	2.831731	2.831731	C	T	alt	ref	pstream_gene_variant|MODIFIER|YBR022W|YBR022W|transcript|Transcript_YBR022W|Coding||c.-165C>T|||||165|,T|intergenic_region|MODIFIER|YBR021W-YBR022W|YBR021W-YBR022W|intergenic_region|YBR021W-YBR022W|||n.283573C>T||||||	MODIFIER|intergenic_region|	c.-165C>T|	YBR022W	YBR022W:POA1:Phosphatase that is highly specific for ADP-ribose 1''-phosphate; a tRNA splicing metabolite; may have a role in regulation of tRNA splicing
96h	2%Suc	1019	1019	5	1075	0.681462	18	0.5872	0.5872	ref|NC_001135|	7.970184	95493	95493	1	0	-0.09362	0.013414	4.110991	4.110991	G	A	ref	alt	ynonymous_variant|LOW|YCL016C|YCL016C|transcript|Transcript_YCL016C|Coding|1/1|c.271C>T|p.Leu91Leu|271/1143|271/1143|91/380||	LOW	c.271C>T|p.Leu91Leu|	YCL016C	YCL016C:DCC1:Subunit of a complex with Ctf8p and Ctf18p; shares some components with Replication Factor C; required for sister chromatid cohesion and telomere length maintenance
96h	2%Suc	1104	1104	7	1075	0.681462	18	0.5872	0.5872	ref|NC_001135|	5.475151	198164	198164	16146	2.039811	0.066827	0.006835	1.055823	1.055823	A	T	alt	ref	ynonymous_variant|LOW|YCR038C|YCR038C|transcript|Transcript_YCR038C|Coding|1/1|c.1386T>A|p.Leu462Leu|1386/1929|1386/1929|462/642||	LOW	c.1386T>A|p.Leu462Leu|	YCR038C	YCR038C:BUD5:GTP/GDP exchange factor for Rsr1p (Bud1p); required for both axial and bipolar budding patterns; mutants exhibit random budding in all cell types
96h	2%Suc	2200	2200	12	35	0.681462	18	0.5872	0.5872	ref|NC_001136|	4.474509	884220	884220	1	0	-0.350127	0.006108	2.843496	2.843496	AATGGC	TATGGC,A,ACTATTGACTATGGC	ref	alt	GGC|upstream_gene_variant|MODIFIER|Gene_tI_UAU_D|Gene_tI_UAU_D|transcript|tI_UAU_D|Noncoding||n.-273A>T|||||141|,ACTATTGACTATGGC|upstream_gene_variant|MODIFIER|Gene_tI_UAU_D|Gene_tI_UAU_D|transcript|tI_UAU_D|Noncoding||n.-273_-272insCTATTGACT|||||140|,A|upstream_gene_variant|MODIFIER|Gene_tI_UAU_D|Gene_tI_UAU_D|transcript|tI_UAU_D|Noncoding||n.-272_-268delATGGC|||||140|,TATGGC|intergenic_region|M…	upstream_gene_variant|upstream_gene_variant|upstream_gene_variant|intergenic_region|intergenic_region|intergenic_region|		Gene_tI_UAU_D	Gene_tI_UAU_D
96h	2%Suc	4660	4660	4	383	0.681462	18	0.5872	0.5872	ref|NC_001139|	5.650729	876941	876941	1	0	0.150915	0.012419	8.063009	8.063009	T	TGGTAGAGGAGACAGTGGCAGG	ref	ref	TAGAGGAGACAGTGGCAGG|inframe_insertion|MODERATE|YGR189C|YGR189C|transcript|Transcript_YGR189C|Coding|1/1|c.1251_1252insCCTGCCACTGTCTCCTCTACC|p.Thr417_Thr418insProAlaThrValSerSerThr|1251/1524|1251/1524|417/507||	inframe_insertion	c.1251_1252insCCTGCCACTGTCTCCTCTACC|p.Thr417_Thr418insProAlaThrValSerSerThr|	YGR189C	YGR189C:CRH1:Chitin transglycosylase; functions in the transfer of chitin to beta(1-6) and beta(1-3) glucans in the cell wall; similar and functionally redundant to Utr2; localizes to sites of polarized growth; expression induced by cell wall stress
96h	2%Suc	5474	5474	9	1032	0.681462	18	0.5872	0.5872	ref|NC_001141|	5.624136	37379	37379	1842	2.361177	0.201296	0.059534	82.627896	82.627896	T	C	ref	alt	pstream_gene_variant|MODIFIER|YIL163C|YIL163C|transcript|Transcript_YIL163C|Coding||c.-127A>G|||||127|,C|upstream_gene_variant|MODIFIER|YIL162W|YIL162W|transcript|Transcript_YIL162W|Coding||c.-6T>C|||||6|,C|intergenic_region|MODIFIER|YIL163C-YIL162W|YIL163C-YIL162W|intergenic_region|YIL163C-YIL162W|||n.37379T>C||||||	MODIFIER|upstream_gene_variant|intergenic_region|	c.-127A>G|c.-6T>C|	YIL163C	YIL163C::Protein of unknown function; mRNA identified as translated by ribosome profiling data
96h	2%Suc	5934	5934	1	1063	0.681462	18	0.5872	0.5872	ref|NC_001141|	4.904206	394916	394916	8348	2.662075	0.063064	0.006019	0.301794	0.301794	A	G	ref	alt	pstream_gene_variant|MODIFIER|YIR020W-A|YIR020W-A|transcript|Transcript_YIR020W-A|Coding||c.-1A>G|||||1|,G|non_coding_transcript_variant|MODIFIER|Gene_ICR1|Gene_ICR1|transcript|ICR1|Noncoding||||||||	MODIFIER|non_coding_transcript_variant|	c.-1A>G|	YIR020W-A	YIR020W-A::Dubious open reading frame; unlikely to encode a functional protein, based on available experimental and comparative sequence data
96h	2%Suc	8456	8456	20	150	0.681462	18	0.5872	0.5872	ref|NC_001145|	4.736979	33830	33830	1	0	0.18141	0.007028	0.740021	0.740021	G	GGA,GGGA,GA,GGGGA,GTA	2	-1	|frameshift_variant|HIGH|YML118W|YML118W|transcript|Transcript_YML118W|Coding|1/1|c.1497_1498insGA|p.Lys500fs|1498/1518|1498/1518|500/505||,GGGA|inframe_insertion|MODERATE|YML118W|YML118W|transcript|Transcript_YML118W|Coding|1/1|c.1497_1498insGGA|p.Glu499_Lys500insGly|1498/1518|1498/1518|500/505||,A|synonymous_variant|LOW|YML118W|YML118W|transcript|Transcript_YML118W|Coding|1/1|c.1497G>A|p.Glu499…	frameshift_variant|inframe_insertion|synonymous_variant|	c.1497_1498insGA|p.Lys500fs|c.1497_1498insGGA|p.Glu499_Lys500insGly|c.1497G>A|p.Glu499Glu|	YML118W	YML118W:NGL3:3'-5' exonuclease specific for poly-A RNAs; has a domain similar to a magnesium-dependent endonuclease motif in mRNA deadenylase Ccr4p; similar to Ngl1p; NGL3 has a paralog, NGL2, that arose from the whole genome duplication
96h	2%Suc	8477	8477	11	1056	0.681462	18	0.5872	0.5872	ref|NC_001145|	4.211765	63599	63599	1	0	0.076355	0.008765	3.044867	3.044867	A	G	ref	alt	ynonymous_variant|LOW|YML103C|YML103C|transcript|Transcript_YML103C|Coding|1/1|c.3951T>C|p.Val1317Val|3951/4968|3951/4968|1317/1655||	LOW	c.3951T>C|p.Val1317Val|	YML103C	YML103C:NUP188:Subunit of the inner ring of the nuclear pore complex (NPC); contributes to NPC organization and nucleocytoplasmic transport; homologous to human NUP188
96h	2%Suc	9764	9764	19	846	0.681462	18	0.5872	0.5872	ref|NC_001146|	5.391063	604247	604247	1	0	-0.163742	0.032293	2.082415	2.082415	G	A,GCAGCAACAGCAA	ref	alt	GCAACAGCAA|disruptive_inframe_insertion|MODERATE|YNL016W|YNL016W|transcript|Transcript_YNL016W|Coding|1/1|c.1343_1344insGCAACAGCAACA|p.Gln445_Gln448dup|1344/1362|1344/1362|448/453||INFO_REALIGN_3_PRIME,A|synonymous_variant|LOW|YNL016W|YNL016W|transcript|Transcript_YNL016W|Coding|1/1|c.1341G>A|p.Gln447Gln|1341/1362|1341/1362|447/453||	disruptive_inframe_insertion|synonymous_variant|	c.1343_1344insGCAACAGCAACA|p.Gln445_Gln448dup|c.1341G>A|p.Gln447Gln|	YNL016W	YNL016W:PUB1:Poly (A)+ RNA-binding protein; abundant mRNP-component protein that binds mRNA and is required for stability of many mRNAs; component of glucose deprivation induced stress granules, involved in P-body-dependent granule assembly; protein abundance increases in response to DNA replication stress
96h	2%Suc	10547	10547	14	1075	0.681462	18	0.5872	0.5872	ref|NC_001147|	4.570617	571413	571413	11163	2.631105	0.060529	0.005607	0.776163	0.776163	C	A	alt	ref	ntergenic_region|MODIFIER|YOR130C-Gene_tD_GUC_O|YOR130C-Gene_tD_GUC_O|intergenic_region|YOR130C-Gene_tD_GUC_O|||n.571413C>A||||||	MODIFIER		YOR130C-Gene_tD_GUC_O	YOR130C-Gene_tD_GUC_O
96h	2%Suc	10740	10740	6	1068	0.681462	18	0.5872	0.5872	ref|NC_001147|	4.146925	757952	757952	16480	3.086619	-0.057689	0.00506	0.958346	0.958346	C	T	alt	ref	ntergenic_region|MODIFIER|YOR221C-YOR222W|YOR221C-YOR222W|intergenic_region|YOR221C-YOR222W|||n.757952C>T||||||	MODIFIER		YOR221C	YOR221C:MCT1:Predicted malonyl-CoA:ACP transferase; putative component of a type-II mitochondrial fatty acid synthase that produces intermediates for phospholipid remodeling
96h	2%Gly	1641	1641	6	1059	0.561117	20	0.469227	0.469227	ref|NC_001136|	4.593876	331098	331098	1	1.332168	-0.066891	0.003906	0.771683	0.771683	T	TAGCAGGAGCAGCAAC	alt	ref	CAGGAGCAGCAAC|disruptive_inframe_insertion|MODERATE|YDL070W|YDL070W|transcript|Transcript_YDL070W|Coding|1/1|c.81_95dupGAGCAGCAACAGCAG|p.Arg27_Ser31dup|96/1917|96/1917|32/638||INFO_REALIGN_3_PRIME,TAGCAGGAGCAGCAAC|upstream_gene_variant|MODIFIER|YDL071C|YDL071C|transcript|Transcript_YDL071C|Coding||c.-73_-59dupGTTGCTGCTCCTGCT|||||59|	disruptive_inframe_insertion|upstream_gene_variant|	c.81_95dupGAGCAGCAACAGCAG|p.Arg27_Ser31dup|c.-73_-59dupGTTGCTGCTCCTGCT|	YDL070W	YDL070W:BDF2:Protein involved in transcription initiation; acts at TATA-containing promoters; associates with the basal transcription factor TFIID; contains two bromodomains; corresponds to the C-terminal region of mammalian TAF1; redundant with Bdf1p; protein abundance increases in response to DNA replication stress; BDF2 has a paralog, BDF1, that arose from the whole genome duplication
96h	2%Gly	2937	2937	19	883	0.561117	20	0.469227	0.469227	ref|NC_001137|	4.387397	86488	86488	1	0	-0.108141	0.008512	0.3504	0.3504	CAAAAAA	CAAA,CAAAA,CAAAAA,CAAAAAAAA,CAAAAAAA,C	-1	ref	AA|frameshift_variant|HIGH|YEL033W|YEL033W|transcript|Transcript_YEL033W|Coding|1/1|c.334_335delAA|p.Lys112fs|334/420|334/420|112/139||INFO_REALIGN_3_PRIME,CAAAAA|frameshift_variant|HIGH|YEL033W|YEL033W|transcript|Transcript_YEL033W|Coding|1/1|c.335delA|p.Lys112fs|335/420|335/420|112/139||INFO_REALIGN_3_PRIME,CAAAAAAAA|frameshift_variant|HIGH|YEL033W|YEL033W|transcript|Transcript_YEL033W|Coding|1…	frameshift_variant|frameshift_variant|frameshift_variant|frameshift_variant|disruptive_inframe_deletion|disruptive_inframe_deletion|upstream_gene_variant|upstream_gene_variant|upstream_gene_variant|upstream_gene_variant|upstream_gene_variant|upstream_gene_variant|	c.334_335delAA|p.Lys112fs|c.335delA|p.Lys112fs|c.334_335dupAA|p.Gly113fs|c.335dupA|p.Thr114fs|c.330_335delAAAAAA|p.Lys111_Lys112del|c.333_335delAAA|p.Lys112del|	YEL033W	YEL033W:MTC7:Protein of unknown function; predicted metabolic role based on network analysis derived from ChIP experiments, a large-scale deletion study and localization of transcription factor binding sites; null mutant is sensitive to temperature oscillation in a cdc13-1 mutant
96h	2%Gly	3875	3875	20	588	0.561117	20	0.469227	0.469227	ref|NC_001139|	4.286053	603	603	1	0	0.120518	0.00704	1.250033	1.250033	T	C	ref	ref	ntergenic_region|MODIFIER|YGL263W|YGL263W|intergenic_region|YGL263W|||n.603T>C||||||	MODIFIER		YGL263W	YGL263W:COS12:Endosomal protein involved in turnover of plasma membrane proteins; member of the DUP380 subfamily of conserved, often subtelomeric COS genes; required for the multivesicular vesicle body sorting pathway that internalizes plasma membrane proteins for degradation; Cos proteins provide ubiquitin in trans for nonubiquitinated cargo proteins
96h	2%Gly	4126	4126	13	1075	0.561117	20	0.469227	0.469227	ref|NC_001139|	5.468871	323971	323971	13816	1.525543	0.069348	0.004261	1.706181	1.706181	A	T	alt	ref	ntergenic_region|MODIFIER|YGL097W-YGL096W|YGL097W-YGL096W|intergenic_region|YGL097W-YGL096W|||n.323971A>T||||||	MODIFIER		YGL097W	YGL097W:SRM1:Nucleotide exchange factor for Gsp1p; localizes to the nucleus, required for nucleocytoplasmic trafficking of macromolecules; suppressor of the pheromone response pathway; potentially phosphorylated by Cdc28p; human homolog of the RAN GEF, RCC1, can complement a temperature sensitive point mutant
96h	2%Gly	4742	4742	16	439	0.561117	20	0.469227	0.469227	ref|NC_001139|	4.508439	949251	949251	1	0	-0.125763	0.005723	2.602783	2.602783	CTATATATATATATA	C,CTATATATATATATATATA	ref	ref	pstream_gene_variant|MODIFIER|YGR228W|YGR228W|transcript|Transcript_YGR228W|Coding||c.-113_-100delTATATATATATATA|||||113|,CTATATATATATATATATA|upstream_gene_variant|MODIFIER|YGR228W|YGR228W|transcript|Transcript_YGR228W|Coding||c.-100_-99insTATA|||||99|,C|downstream_gene_variant|MODIFIER|YGR229C|YGR229C|transcript|Transcript_YGR229C|Coding||c.*117_*130delTATATATATATATA|||||130|,CTATATATATATATATATA…	MODIFIER|upstream_gene_variant|downstream_gene_variant|downstream_gene_variant|intergenic_region|intergenic_region|	c.-113_-100delTATATATATATATA|c.-100_-99insTATA|c.*117_*130delTATATATATATATA|c.*116_*117insTATA|	YGR228W	YGR228W::Dubious open reading frame; unlikely to encode a functional protein, based on available experimental and comparative sequence data; partially overlaps the verified ORF SMI1/YGR229C
96h	2%Gly	5934	5934	24	1061	0.561117	20	0.469227	0.469227	ref|NC_001141|	12.02705	394916	394916	6842	1.382273	0.107886	0.010179	4.561842	4.561842	A	G	ref	alt	pstream_gene_variant|MODIFIER|YIR020W-A|YIR020W-A|transcript|Transcript_YIR020W-A|Coding||c.-1A>G|||||1|,G|non_coding_transcript_variant|MODIFIER|Gene_ICR1|Gene_ICR1|transcript|ICR1|Noncoding||||||||	MODIFIER|non_coding_transcript_variant|	c.-1A>G|	YIR020W-A	YIR020W-A::Dubious open reading frame; unlikely to encode a functional protein, based on available experimental and comparative sequence data
96h	2%Gly	7895	7895	15	1026	0.561117	20	0.469227	0.469227	ref|NC_001144|	4.075099	498059	498059	13283	2.421283	-0.060203	0.003065	1.193832	1.193832	T	C	alt	ref	pstream_gene_variant|MODIFIER|YLR166C|YLR166C|transcript|Transcript_YLR166C|Coding||c.-15A>G|||||15|,C|intergenic_region|MODIFIER|YLR166C-YLR167W|YLR166C-YLR167W|intergenic_region|YLR166C-YLR167W|||n.498059T>C||||||	MODIFIER|intergenic_region|	c.-15A>G|	YLR166C	YLR166C:SEC10:Essential 100kDa subunit of the exocyst complex; the exocyst mediates polarized targeting and tethering of post-Golgi secretory vesicles to active sites of exocytosis at the plasma membrane prior to SNARE-mediated fusion
96h	2%Gly	8470	8470	7	1059	0.561117	20	0.469227	0.469227	ref|NC_001145|	4.966048	55098	55098	1	0	0.085154	0.00633	3.482442	3.482442	A	C	alt	ref	issense_variant|MODERATE|YML108W|YML108W|transcript|Transcript_YML108W|Coding|1/1|c.306A>C|p.Glu102Asp|306/318|306/318|102/105||,C|downstream_gene_variant|MODIFIER|YML107C|YML107C|transcript|Transcript_YML107C|Coding||c.*167T>G|||||167|	MODERATE|downstream_gene_variant|	c.306A>C|p.Glu102Asp|c.*167T>G|	YML108W	YML108W::Protein of unknown function; structure defines a new subfamily of the split beta-alpha-beta sandwiches; green fluorescent protein (GFP)-fusion protein localizes to the cytoplasm and nucleus; YML108W is not an essential gene; relative distribution to the nucleus increases upon DNA replication stress
96h	2%Gly	8538	8538	10	227	0.561117	20	0.469227	0.469227	ref|NC_001145|	8.345196	99287	99287	1	0	0.22977	0.009878	4.905625	4.905625	A	AT	ref	ref	intron_variant|MODIFIER|YML085C|YML085C|transcript|Transcript_YML085C|Coding|1/1|c.26-29_26-28insA||||||	MODIFIER	c.26-29_26-28insA|	YML085C	YML085C:TUB1:Alpha-tubulin; associates with beta-tubulin (Tub2p) to form tubulin dimer, which polymerizes to form microtubules; relative distribution to nuclear foci increases upon DNA replication stress; TUB1 has a paralog, TUB3, that arose from the whole genome duplication
96h	2%Gly	10206	10206	2	1062	0.561117	20	0.469227	0.469227	ref|NC_001147|	5.353711	172102	172102	1	0	-0.330055	0.095361	1.157128	1.157128	G	A	alt	ref	issense_variant|MODERATE|YOL081W|YOL081W|transcript|Transcript_YOL081W|Coding|1/1|c.1033G>A|p.Ala345Thr|1033/9240|1033/9240|345/3079||	MODERATE	c.1033G>A|p.Ala345Thr|	YOL081W	YOL081W:IRA2:GTPase-activating protein; negatively regulates RAS by converting it from the GTP- to the GDP-bound inactive form, required for reducing cAMP levels under nutrient limiting conditions; IRA2 has a paralog, IRA1, that arose from the whole genome duplication; defects in human homolog NF1 are associated with neurofibromatosis
96h	2%Gly	10563	10563	18	1066	0.561117	20	0.469227	0.469227	ref|NC_001147|	4.276239	591247	591247	19263	1.010798	0.060842	0.003253	0.859724	0.859724	C	T	alt	ref	ynonymous_variant|LOW|YOR141C|YOR141C|transcript|Transcript_YOR141C|Coding|1/1|c.1341G>A|p.Gln447Gln|1341/2646|1341/2646|447/881||	LOW	c.1341G>A|p.Gln447Gln|	YOR141C	YOR141C:ARP8:Nuclear actin-related protein involved in chromatin remodeling; component of chromatin-remodeling enzyme complexes; has mRNA binding activity
96h	2%Gly	11293	11293	21	475	0.561117	20	0.469227	0.469227	ref|NC_001148|	4.974481	165825	165825	1	0	0.107836	0.004553	2.696493	2.696493	T	C	ref	alt	ownstream_gene_variant|MODIFIER|YPL204W|YPL204W|transcript|Transcript_YPL204W|Coding||c.*65T>C|||||65|,C|intergenic_region|MODIFIER|YPL204W-YPL203W|YPL204W-YPL203W|intergenic_region|YPL204W-YPL203W|||n.165825T>C||||||	MODIFIER|intergenic_region|	c.*65T>C|	YPL204W	YPL204W:HRR25:Conserved protein kinase; involved in regulating diverse events such as vesicular trafficking, DNA repair, Cvt pathway, chromosome segregation, ribosomal small and large subunit biogenesis; binds CTD of RNAPII; phosphorylates COPII coat; interacts with Sit4p phosphatase; antagonizes calcineurin signaling by negatively regulating nuclear localization of stress-response transcription …
96h	2%Gly	12039	12039	3	33	0.561117	20	0.469227	0.469227	ref|NC_001224|	7.950035	19022	19022	1	0	-0.500197	0.006806	1.985168	1.985168	A	C	alt	ref	issense_variant|MODERATE|Q0060|Q0060|transcript|Transcript_Q0060|Coding|3/3|c.274A>C|p.Asn92His|274/1248|274/1248|92/415||WARNING_TRANSCRIPT_MULTIPLE_STOP_CODONS,C|downstream_gene_variant|MODIFIER|Q0055|Q0055|transcript|Transcript_Q0055|Coding||c.*192A>C|||||192|WARNING_TRANSCRIPT_MULTIPLE_STOP_CODONS,C|intron_variant|MODIFIER|Q0065|Q0065|transcript|Transcript_Q0065|Coding|3/3|c.243+31A>C||||||WA…	MODERATE|downstream_gene_variant|intron_variant|intron_variant|intron_variant|	c.274A>C|p.Asn92His|c.*192A>C|c.243+31A>C|c.243+31A>C|c.243+31A>C|	Q0060	Q0060:AI3:Endonuclease I-SceIII; encoded by a mobile group I intron within the mitochondrial COX1 gene
96h	2%Gly	12057	12057	11	305	0.561117	20	0.469227	0.469227	ref|NC_001224|	5.477079	50757	50757	1	0	0.141655	0.005045	0.202448	0.202448	AG	A	alt	-1	ntergenic_region|MODIFIER|Q0140-Q0142|Q0140-Q0142|intergenic_region|Q0140-Q0142|||n.50758delG||||||	MODIFIER		Q0140-Q0142	Q0140-Q0142
96h	2%EtOH	150	150	12	504	0.398418	14	0.354424	0.354424	ref|NC_001133|	5.681667	179139	179139	1	0	0.159659	0.017584	3.031228	3.031228	A	AT,ATT,ATTT	2	ref	downstream_gene_variant|MODIFIER|YAR023C|YAR023C|transcript|Transcript_YAR023C|Coding||c.*141_*142insA|||||141|,ATT|downstream_gene_variant|MODIFIER|YAR023C|YAR023C|transcript|Transcript_YAR023C|Coding||c.*141_*142insAA|||||141|,ATTT|downstream_gene_variant|MODIFIER|YAR023C|YAR023C|transcript|Transcript_YAR023C|Coding||c.*141_*142insAAA|||||141|,AT|intergenic_region|MODIFIER|YAR020C-YAR023C|YAR02…	MODIFIER|downstream_gene_variant|downstream_gene_variant|intergenic_region|intergenic_region|intergenic_region|	c.*141_*142insA|c.*141_*142insAA|c.*141_*142insAAA|	YAR023C	YAR023C::Putative integral membrane protein; member of DUP240 gene family
96h	2%EtOH	5934	5934	15	1064	0.398418	14	0.354424	0.354424	ref|NC_001141|	13.044729	394916	394916	1185	1.580907	0.122006	0.021677	7.606186	7.606186	A	G	ref	alt	pstream_gene_variant|MODIFIER|YIR020W-A|YIR020W-A|transcript|Transcript_YIR020W-A|Coding||c.-1A>G|||||1|,G|non_coding_transcript_variant|MODIFIER|Gene_ICR1|Gene_ICR1|transcript|ICR1|Noncoding||||||||	MODIFIER|non_coding_transcript_variant|	c.-1A>G|	YIR020W-A	YIR020W-A::Dubious open reading frame; unlikely to encode a functional protein, based on available experimental and comparative sequence data
96h	2%EtOH	7097	7097	10	4	0.398418	14	0.354424	0.354424	ref|NC_001143|	7.694494	307267	307267	1	0	1.509833	0.01248	5.569746	5.569746	A	C	ref	ref	pstream_gene_variant|MODIFIER|YKL069W|YKL069W|transcript|Transcript_YKL069W|Coding||c.-18A>C|||||18|,C|intergenic_region|MODIFIER|YKL070W-YKL069W|YKL070W-YKL069W|intergenic_region|YKL070W-YKL069W|||n.307267A>C||||||	MODIFIER|intergenic_region|	c.-18A>C|	YKL069W	YKL069W::Methionine-R-sulfoxide reductase; reduces the R enantiomer of free Met-SO, in contrast to Ycl033Cp which reduces Met-R-SO in a peptide linkage; has a role in protection against oxidative stress; relative distribution to the nucleus increases upon DNA replication stress
96h	2%EtOH	8471	8471	2	1068	0.398418	14	0.354424	0.354424	ref|NC_001145|	11.706357	56990	56990	1	0	0.159215	0.037054	7.070017	7.070017	G	T	ref	alt	issense_variant|MODERATE|YML106W|YML106W|transcript|Transcript_YML106W|Coding|1/1|c.218G>T|p.Gly73Val|218/681|218/681|73/226||	MODERATE	c.218G>T|p.Gly73Val|	YML106W	YML106W:URA5:Major orotate phosphoribosyltransferase (OPRTase) isozyme; catalyzes the fifth enzymatic step in de novo biosynthesis of pyrimidines, converting orotate into orotidine-5'-phosphate; URA5 has a paralog, URA10, that arose from the whole genome duplication
96h	2%EtOH	10206	10206	17	1064	0.398418	14	0.354424	0.354424	ref|NC_001147|	6.217802	172102	172102	1	0	-0.093442	0.012715	2.578943	2.578943	G	A	alt	ref	issense_variant|MODERATE|YOL081W|YOL081W|transcript|Transcript_YOL081W|Coding|1/1|c.1033G>A|p.Ala345Thr|1033/9240|1033/9240|345/3079||	MODERATE	c.1033G>A|p.Ala345Thr|	YOL081W	YOL081W:IRA2:GTPase-activating protein; negatively regulates RAS by converting it from the GTP- to the GDP-bound inactive form, required for reducing cAMP levels under nutrient limiting conditions; IRA2 has a paralog, IRA1, that arose from the whole genome duplication; defects in human homolog NF1 are associated with neurofibromatosis
96h	2%EtOH	11698	11698	5	1059	0.398418	14	0.354424	0.354424	ref|NC_001148|	5.5197	576347	576347	4292	1.562003	-0.077528	0.008712	1.969121	1.969121	G	C	alt	ref	ntergenic_region|MODIFIER|YPR008W-YPR009W|YPR008W-YPR009W|intergenic_region|YPR008W-YPR009W|||n.576347G>C||||||	MODIFIER		YPR008W	YPR008W:HAA1:Transcriptional activator involved in adaptation to weak acid stress; activates transcription of TPO2, YRO2, and other genes encoding membrane stress proteins; HAA1 has a paralog, CUP2, that arose from the whole genome duplication; relocalizes from cytoplasm to nucleus upon DNA replication stress
