# Supplementary material for: Pervasive function and evidence for selection across standing genetic variation in S. cerevisiae
Source: Nat Commun. 2019 Mar 15;10:1222. doi: 10.1038/s41467-019-09166-1 (PMC6420628; doi:10.1038/s41467-019-09166-1)
Supplement: Supplementary file 6 — Source Data [file 41467_2019_9166_MOESM6_ESM.zip]

Archive with 52 entries (49 files):
- rawData/
- rawData/Fig3A.csv
- __MACOSX/
- __MACOSX/rawData/
- __MACOSX/rawData/._Fig3A.csv
- rawData/FigS1C.csv
- __MACOSX/rawData/._FigS1C.csv
- rawData/FigS1B.csv
- __MACOSX/rawData/._FigS1B.csv
- rawData/Fig2D.csv
- __MACOSX/rawData/._Fig2D.csv
- rawData/Fig3B.csv
- __MACOSX/rawData/._Fig3B.csv
- rawData/FigS1A.csv
- __MACOSX/rawData/._FigS1A.csv
- rawData/FigS1D.csv
- __MACOSX/rawData/._FigS1D.csv
- rawData/Fig2A.csv
- __MACOSX/rawData/._Fig2A.csv
- rawData/Fig4F.csv
- __MACOSX/rawData/._Fig4F.csv
- rawData/Fig4G.csv
- __MACOSX/rawData/._Fig4G.csv
- rawData/Fig5D.csv
- __MACOSX/rawData/._Fig5D.csv
- rawData/Fig6H.csv
- __MACOSX/rawData/._Fig6H.csv
- rawData/Fig4B.csv
- __MACOSX/rawData/._Fig4B.csv
- rawData/Fig6G.csv
- __MACOSX/rawData/._Fig6G.csv
- rawData/Fig7B.csv
- __MACOSX/rawData/._Fig7B.csv
- rawData/Fig6F.csv
- __MACOSX/rawData/._Fig6F.csv
- rawData/Fig6D.csv
- __MACOSX/rawData/._Fig6D.csv
- rawData/Fig2C.tif
- __MACOSX/rawData/._Fig2C.tif
- rawData/Fig6E.csv
- __MACOSX/rawData/._Fig6E.csv
- rawData/Fig6A.csv
- __MACOSX/rawData/._Fig6A.csv
- rawData/Fig1C.csv
- __MACOSX/rawData/._Fig1C.csv
- rawData/FigS3A.csv
- __MACOSX/rawData/._FigS3A.csv
- rawData/Fig1B.csv
- __MACOSX/rawData/._Fig1B.csv
- rawData/Fig1D.csv
- __MACOSX/rawData/._Fig1D.csv
- __MACOSX/._rawData
