# Supplementary material for: Pervasive function and evidence for selection across standing genetic variation in S. cerevisiae
Source: Nat Commun. 2019 Mar 15;10:1222. doi: 10.1038/s41467-019-09166-1 (PMC6420628; doi:10.1038/s41467-019-09166-1)
Supplement: Supplementary file 6 — Source Data [file 41467_2019_9166_MOESM6_ESM.zip › rawData/Fig3A.csv]

n0	n10	n50	n100	n500
1	NaN	NaN	1	0.436241610738255
1	0.5	0.444444444444444	0.653846153846154	0.570224719101124
0.666666666666667	1	1	0.552941176470588	0.413881748071979
1	0.75	1	0.833333333333333	0.496428571428571
1	1	0	0.743589743589744	0.42910447761194
1	0	1	0.777777777777778	0.450617283950617
1	0.25	NaN	0.875	0.493877551020408
0.911764705882353	0.82051282051282	0.71875	0.657303370786517	0.467310223782361
