# Supplementary material for: Pervasive function and evidence for selection across standing genetic variation in S. cerevisiae
Source: Nat Commun. 2019 Mar 15;10:1222. doi: 10.1038/s41467-019-09166-1 (PMC6420628; doi:10.1038/s41467-019-09166-1)
Supplement: Supplementary file 6 — Source Data [file 41467_2019_9166_MOESM6_ESM.zip › rawData/FigS1B.csv]

varianceExplained
-2.55752023093555
-0.722441208035003
-2.02696455931307
-1.72390600824078
-1.3482181865196
-1.53700338797194
-1.66015121696236
-1.8093882021864
-1.93423361237725
-1.41973665876588
-1.23811724639172
-1.06007160513635
-2.41736856051036
-0.913636609549006
-0.74226864116402
-1.54651347986951
-2.01845319495476
-1.96046691233061
-1.92078256425343
-1.77551873469637
-1.00183660067239
-1.78017979285276
-1.74217748396552
-0.901397802333985
-2.0472559759851
-2.09436599867305
-2.15021217576231
-2.00169705990146
-2.01439391694756
-1.85990067514921
-1.57831382817549
-1.31667373351706
-0.785309771069177
-0.958607314841775
-0.895977477108864
-2.0394340971818
-1.74236941612284
-1.82338790000813
-1.70577634102341
-1.90135627418294
-2.16291684917681
-1.88525561245487
-1.9983960758502
-1.91581708857953
-1.79661350833952
-2.33970383972927
-1.27629810600873
-2.0865570451406
-1.66647212147891
-2.2954205503037
-2.14351278713137
-2.14929251462546
-1.51696929878578
-1.1623358193322
-1.18410362034676
-2.22119779598676
-0.786070721555258
-1.44147142303793
-1.9142814048346
-2.10997041383658
-1.99529180345566
-2.10468797552421
-1.5676722077384
-1.89749769081455
-0.922112705745108
-1.87503954921045
-1.50820422868641
-2.02724191609646
-0.956162419881327
-1.87929448434173
-1.90236098445316
-1.44012926855306
-0.805777135592798
-0.891218559428551
-1.50333322111995
-1.6035216777979
-1.94726759259678
-1.59954836004305
-1.90657831483776
-2.01184252744325
-1.5016894462104
-1.71518590261877
-1.97045389957625
-1.56039891616565
-1.84390536936057
-1.71336392128358
-1.85201467931619
-2.00788851221305
-2.14581545616639
-1.79083363328322
-1.99740201928009
-0.774223069544317
-1.11437873354015
-1.97984596836167
-1.81715754144131
-1.21239077144746
-1.99563562889225
-2.32707130955728
-2.36051351073141
-2.13739163603506
-1.78191109713915
-2.18849202005467
-1.89333323803008
-2.21824462534753
-2.23709647150094
-2.34237056861105
-1.71264622728525
-1.74059727185741
-2.39566592689709
-2.23874892569134
-2.06053066915647
-1.01142766670063
-1.90685859524885
-1.1189064922926
-1.72425111552081
-2.21545402594548
-1.98175733254209
-2.26600071346161
-2.1391232035967
-1.32858646372837
-0.961840999184609
-1.85201467931619
-1.86245600544535
-1.79482271261173
-1.74666199467389
-1.9073495216432
-1.49872159082066
-1.81278960034995
-2.00379489382168
-1.91908504114337
-2.13018179202067
-1.39750593119272
-2.16947548590274
-1.35587665923988
-2.09124698081547
-1.8896797031597
-1.93610396187401
-1.89099549245862
-1.98594172257566
-2.15983115075924
-1.83377716542792
-2.18190613085336
-2.40971559628184
-2.35232368675913
-1.73992861201493
-1.29161309685007
-0.994845236944249
-1.161736657527
-2.17613469067549
-2.27010659603676
-2.0772226580712
-2.36451625318509
-2.23634742943547
-0.932583185926314
-2.29869111477192
-2.11520463605102
-2.18131233655849
-1.1278378978347
-1.99684116604914
-1.63929301075126
-1.24898278369259
-1.73501698768354
-2.16152872092807
-1.87244169799537
-2.16526148109616
-2.21410097161562
-1.90591337291681
-1.2252349368743
-2.22047565667521
-2.15316824717674
-2.05724807957019
-1.49089160741625
-2.25126944390151
-2.2958494831602
-2.40826776104816
-2.06996838504903
-2.15242734085789
-2.37048846579955
-2.24237625409161
-1.99229488563522
-2.51356952114557
-2.19859628998264
-2.00533097817447
-1.02062920336511
-2.48771593671815
-2.34170234969181
-2.16710805524021
-2.29713882942707
-1.75488232492058
-1.66400082239187
-1.90378541465359
-1.43116490282205
-1.89568363548827
-2.05988213325228
