# Supplementary material for: Pervasive function and evidence for selection across standing genetic variation in S. cerevisiae
Source: Nat Commun. 2019 Mar 15;10:1222. doi: 10.1038/s41467-019-09166-1 (PMC6420628; doi:10.1038/s41467-019-09166-1)
Supplement: Supplementary file 6 — Source Data [file 41467_2019_9166_MOESM6_ESM.zip › rawData/Fig2D.csv]

TA	CA	Tfs	Cfs
7.45680992088946	0.339919624916276	0.287535410764873	0.451111111111111
7.64495691839838	0.591525423728814	0.39733225545675	0.551633298208641
9.81544068919814	0.454954954954955	0.402538902538903	0.439277478862414
9.68521714121369	0.464308890330954	0.526004728132388	0.489262705798139
12.8798449612403	0.724870466321244	0.598963242224317	0.794117647058824
9.99805912212601	0.421139827700464	0.623444976076555	0.664535379369139
