# Supplementary material for: Pervasive function and evidence for selection across standing genetic variation in S. cerevisiae
Source: Nat Commun. 2019 Mar 15;10:1222. doi: 10.1038/s41467-019-09166-1 (PMC6420628; doi:10.1038/s41467-019-09166-1)
Supplement: Supplementary file 6 — Source Data [file 41467_2019_9166_MOESM6_ESM.zip › rawData/Fig3B.csv]

n0	n10	n50	n100	n500
NaN	NaN	NaN	0.25	0.470588235294118
0.5	NaN	0	0.352941176470588	0.502645502645503
0.818181818181818	0.333333333333333	0.166666666666667	0.488095238095238	0.509142053445851
NaN	0	0	0.5	0.482051282051282
NaN	NaN	NaN	NaN	0.6
NaN	NaN	NaN	NaN	1
NaN	NaN	0	0.333333333333333	0.588235294117647
0	0.75	0.6	0.486486486486487	0.487179487179487
0	0.333333333333333	0.666666666666667	0.41025641025641	0.490774907749078
0	1	NaN	0.416666666666667	0.482014388489209
0.25	0.333333333333333	0.461538461538462	0.523809523809524	0.493257629524485
NaN	1	1	0.333333333333333	0.481481481481481
NaN	1	0	0.5	0.466666666666667
0.5	0.166666666666667	0.545454545454545	0.481481481481481	0.491978609625668
NaN	NaN	0	0.714285714285714	0.457831325301205
0.5	0.6	0.4	0.533333333333333	0.504520795660036
NaN	NaN	NaN	NaN	NaN
NaN	0.285714285714286	0.7	0.578125	0.488986784140969
NaN	NaN	NaN	0	0.514285714285714
NaN	NaN	NaN	1	0.4
NaN	NaN	NaN	NaN	NaN
0	0.8	0	0.45	0.515706806282722
NaN	NaN	NaN	NaN	0.333333333333333
0.333333333333333	0.714285714285714	0.5	0.545454545454545	0.493697478991597
1	NaN	NaN	0	0.461538461538462
0.7	0.583333333333333	0.642857142857143	0.454545454545455	0.495327102803738
0.6	0.181818181818182	0.411764705882353	0.585585585585586	0.493304767005892
0.25	1	0.3	0.58974358974359	0.484626647144949
0.518518518518518	0.47	0.458015267175573	0.496919917864476	0.494897245910807
