# Supplementary material for: Pervasive function and evidence for selection across standing genetic variation in S. cerevisiae
Source: Nat Commun. 2019 Mar 15;10:1222. doi: 10.1038/s41467-019-09166-1 (PMC6420628; doi:10.1038/s41467-019-09166-1)
Supplement: Supplementary file 6 — Source Data [file 41467_2019_9166_MOESM6_ESM.zip › rawData/FigS1A.csv]

varianceExplained
0.426259
0.469634
0.423983
0.448832
0.36887
0.499758
0.614097
0.543977
0.719565
0.605664
0.615791
0.657499
0.524335
0.519253
0.557304
0.551222
0.695529
0.643672
0.686516
0.681462
0.397627
0.410487
0.422863
0.561117
0.304134
0.316285
0.400188
0.398418
