# Supplementary material for: Pervasive function and evidence for selection across standing genetic variation in S. cerevisiae
Source: Nat Commun. 2019 Mar 15;10:1222. doi: 10.1038/s41467-019-09166-1 (PMC6420628; doi:10.1038/s41467-019-09166-1)
Supplement: Supplementary file 6 — Source Data [file 41467_2019_9166_MOESM6_ESM.zip › rawData/FigS1D.csv]

peakWidth
3.95230800966213
0
0
3.18041263283832
0
0
0
0
0
3.7041505168398
0
0.477121254719662
3.98353608160299
3.26857797188284
0
0
4.04937310015153
3.98236170163315
0
0
2.2380461031288
0
0
2.88479536394898
0
4.16705135873788
3.61489721603313
0
3.78873385882771
0
0
0
0
0
2.60314437262018
3.98416712714699
0
0
0
3.50406288267869
0
3.07040732174012
3.88952579667119
3.47099816966087
0
4.26233241382263
0
0
0
3.976304116552
0
3.86581438016797
0
3.7041505168398
0
2.67669360962487
0
0
2.90687353472207
3.93580945380993
0
3.76589197643002
1.9731278535997
4.09947345601417
2.2380461031288
3.89192753422068
0
0
1.81291335664286
0
3.89365081698596
0
3.26528962586083
0
0
0
3.5649026725292
0
0
0
3.07040732174012
0
0
0
0
3.84720236398092
3.47099816966087
0
3.91195618907269
0
0
3.14952701375435
0
3.42569721336259
1.99122607569249
0
0
3.91513590662201
4.09631897051261
0
0
3.53339070801755
0
0
3.98236170163315
3.93686545897562
0
0
3.88132758410055
4.13893394025692
4.09947345601417
0
3.42569721336259
1.81291335664286
0
3.95230800966213
0
4.28620938606601
0
3.26528962586083
0
3.07040732174012
0
0
0
4.19200959265367
3.85351569675693
0
0
0
3.98073037653595
3.07040732174012
3.75921443123424
0
4.06632592536204
0
3.87742894078822
3.47099816966087
0
3.91195618907269
0
0
0
0
3.7041505168398
0
0
0
3.87616008482563
2.69108149212297
0
4.08948120268744
0
0
4.20468962042036
4.09947345601417
4.05720951250779
2.2380461031288
3.42569721336259
0
2.91960102378411
0
3.95230800966213
0
4.2080649481474
0
0
3.26528962586083
3.92158244039342
0
0
0
4.0477809247412
4.2169572073611
0
0
0
4.1403823245594
0
3.83518306984904
4.12329617264531
0
0
0
4.28472392463616
0
0
0
0
3.07371835034612
0
0
0
3.63265971329391
