# Supplementary material for: Pervasive function and evidence for selection across standing genetic variation in S. cerevisiae
Source: Nat Commun. 2019 Mar 15;10:1222. doi: 10.1038/s41467-019-09166-1 (PMC6420628; doi:10.1038/s41467-019-09166-1)
Supplement: Supplementary file 6 — Source Data [file 41467_2019_9166_MOESM6_ESM.zip › rawData/Fig2A.csv]

toOutput1	toOutput2	toOutput3	toOutput4	toOutput5	toOutput6	toOutput7	toOutput8
1.4564526380707	-0.600062589774622	-0.492052336211317	-0.442367619572197	1.24350320810113	-0.638640079686022	-0.665479912666945	-0.732579495119249
1.33980156422233	-0.168021575521403	-0.247949163158248	-0.615184025273485	1.40454220598666	-0.0146139628795861	-0.551410622498026	-0.380306687244648
1.68975478576744	0	1.01577080353242	-0.602222794845888	1.82055961719095	0	1.10594906407391	-0.444051290574338
1.1000188013118	0	0.788949271049478	-0.0319286560316386	1.17640362564883	0	0.720126464973153	-0.185717898132964
1.52773940542248	0	0.747905374695423	-0.219866497231789	1.71320028526727	0	1.04891441898945	-0.373596728999418
1.45213222792817	0	0.50596240671362	-0.36892064714915	1.52532145440081	0	0.958329982678836	-0.316562083914958
1.82584770525721	0	1.43917099750057	2.16932031158851	1.30389283230821	0	0.797290984793304	1.75346003473865
1.18210659401991	0	1.74375991254909	-0.0729725523856945	0.716771485850538	0	1.24014822897852	-0.73928945336448
NaN	0	0.94880444632317	-0.522295207209043	NaN	0	1.0388494816216	-0.598380330214639
NaN	0	1.52125879020869	-0.474770695641189	-2.39664913993641	0	1.07575425197037	-0.631930121440792
-2.22669700843799	0	-0.349478801507755	-0.176662395806467	NaN	0	-0.779549202835863	-0.548055643375411
1.64871088941339	0	0.994168752819757	-0.237148137801918	1.70313534789942	0	0.928135170575299	-0.494375977413567
0.938003420966839	0	-0.487731926068785	-0.124817474096081	0.706706548482693	0	-0.450761248819568	-0.571540497233717
1.4823750989259	0	-0.301954289939901	NaN	0.689931652869616	0	-0.524570789517104	NaN
1.51693838006615	0	0.9596054716795	NaN	1.06568931460252	0	0.901295337594377	NaN
1.10649941652559	0	0.74358496455289	-0.487731926068785	1.09252914758345	0	1.22337333336544	-0.373596728999418
1.03953305931635	0	1.06545552017154	-0.593581974560824	0.579217341823313	0	0.445018176918703	-0.856713722656014
0.741424759481624	0	0.227295952520293	-0.11401644873975	0.60941215392685	0	-0.182362919010349	-0.246107522340038
1.19290761937624	0	1.12162085202446	-0.276031829084708	0.414823364815166	0	0.777161110057613	-0.608445267582485
0.92072178039671	0	-0.548217668064236	NaN	0.612767133049466	0	-0.410501499348185	NaN
-2.2202163932242	0	-0.695111612910331	-0.526615617351575	-2.38993918169118	0	-0.283012292688806	-0.917103346863088
1.03089223903128	0	0.0739213924604001	-0.535256437636639	0.924780191452684	0	0.371208636221168	-0.974137991947547
1.39380669100399	0	0.436835844433104	-0.371080852220416	0.814065880406381	0	0.20681465921302	-0.665479912666944
1.28363623236941	0	-0.513654386923978	-0.433726799287133	0.763741193567152	0	-0.380306687244648	-0.53463572688495
1.14538310780838	0	0	NaN	1.14285383442267	0	0	NaN
NaN	0	0	-0.453168644928528	NaN	0	0	-0.491020998290951
1.32684033379474	0	0	0.266179643803083	0.512117759371008	0	0	-0.531280747762334
0.996328957891024	0	0	-0.340837981222691	0.864390567245609	0	0	-0.618510204950331
0.806230911619607	0	0	-0.271711418942175	0.894585379349146	0	0	-0.631930121440792
NaN	0	0	NaN	NaN	0	0	NaN
NaN	0	0	-0.377561467434214	NaN	0	0	-0.497730956536182
0.905600344897848	0	0	-0.392682902933077	0.458438093409164	0	0	-0.53463572688495
0.808391116690873	0	0	-0.502853361567648	1.13949885530006	0	0	-0.595025351092024
-2.20509495772533	0	0	-0.50717377171018	NaN	0	0	-0.641995058808638
1.49533632935349	0	0	-0.610863615130953	1.19988847950713	0	0	-0.561475559865872
1.11946064695319	0	0	-0.54605746299297	0.988524794782374	0	0	-0.715804599506173
0.862396243472526	0	0	-0.431566594215867	0.991879773904989	0	0	-0.47760108180049
0.888318704327719	0	0	-0.509333976781446	1.05226939811206	0	0	-0.782904181958478
0.434675639361838	0	0	-0.76207797011958	1.22337333336544	0	0	-0.870133639146475
0.508122611784886	0	0	-0.474770695641189	0.787226047425459	0	0	-0.53463572688495
1.44565161271437	0	0	-0.409964543503206	1.48170672580681	0	0	-0.40043656198034
0.92072178039671	0	0	-0.675669767268936	1.13614387617744	0	0	-0.80303405669417
0.931522805753041	0	0	-0.524455412280309	1.3240227070439	0	0	-0.702384683015712
0.609652250134392	0	0	-0.105375628454686	1.15627375091314	0	0	-0.47089112355526
0.74358496455289	0	0	-0.405644133360674	1.37099241476051	0	0	-0.53463572688495
0.143047954740915	0	0	-0.46829008042739	0.626187049539927	0	0	-0.289722250934037
0.877517678971388	0	0	-0.524455412280309	1.04555943986683	0	0	-0.299787188301882
1.51045776485236	0	0	-0.721034073765524	1.40454220598666	0	0	-0.390371624612494
1.42404956200171	0	0	-0.561178898491833	0.968394920046682	0	0	-0.350111875141111
1.51261796992362	0	0	1.48021489385463	1.5219664752782	0	0	0.985169815659758
1.29227705265448	0	0	-0.453168644928528	1.30053785318559	0	0	-0.293077230056652
1.38948628086145	0	0	NaN	1.40454220598666	0	0	NaN
1.49101591921096	0	0	-0.284672649369772	1.30053785318559	0	0	-0.115263336558044
-0.0924143980270894	0	0	0.0631203671040696	-0.437341332329107	0	0	-0.115263336558044
-0.442367619572197	0	0	-0.466129875356124	-0.6118002467051	0	0	-0.870133639146475
1.31171889829587	0	0	-0.342998186293957	1.05897935635729	0	0	-0.699029703893097
NaN	0	0	-0.258750188514579	NaN	0	0	-0.776194223713248
1.36788423014879	0	0	-0.0427296813879691	0.867745546368225	0	0	-0.601735309337255
1.13026167230952	0	0	-0.254429778372047	0.793936005670689	0	0	-0.215912710236501
0.989848342677225	0	0	1.32035971858094	0.686576673747001	0	0	0.0994553272893324
0.613972660276924	0	0	-0.310595110224965	0.67986671550177	0	0	-0.933878242476164
1.04817387960141	0	0	-0.479091105783721	1.05562437723468	0	0	-0.907038409495242
NaN	0	0	-0.28035223922724	NaN	0	0	-0.80303405669417
0.702541068198835	0	0	-0.742636124478185	0.723481444095769	0	0	-0.645350037931253
1.03089223903128	0	0	-0.144259319737476	0.74361131883146	0	0	-0.460826186187414
-0.973778067103657	0	0	-0.0470500915305013	-1.18885665579492	0	0	-0.460826186187414
1.38300566564766	0	0	0.134407134455851	1.10930404319652	0	0	-0.504440914781412
1.41108833157411	0	0	-0.301954289939901	1.09252914758345	0	0	-0.766129286345402
NaN	0	0	-0.161540960307604	NaN	0	0	-0.262882417953115
1.10649941652559	0	0	-0.433726799287133	0.696641611114847	0	0	-0.598380330214639
NaN	0	0	NaN	NaN	0	0	-2.40335909818164
-2.22669700843799	0	0	-0.444527824643463	-2.36980930695549	0	0	-0.497730956536182
NaN	0	0	-0.667028946983871	NaN	0	0	-0.66883489178956
NaN	0	0	-2.22669700843799	-2.37987424432334	0	0	-2.40671407730426
0.786789065978212	0	0	NaN	1.01200964864068	0	0	NaN
0.825672757261002	0	0	NaN	0.837550734264687	0	0	NaN
1.14754331287965	0	0	NaN	1.38776731037359	0	0	NaN
0.309383745228405	0	0	NaN	0.518827717616238	0	0	NaN
NaN	0	0	NaN	-2.3932941608138	0	0	-2.36645432783288
-2.22453680336673	0	0	-0.0772929625282267	NaN	0	0	-0.410501499348185
1.03305244410255	0	0	NaN	1.48841668405205	0	0	NaN
0.562127738566538	0	0	NaN	0.938200107943145	0	0	NaN
NaN	0	0	NaN	NaN	0	0	-2.39664913993641
NaN	0	0	1.08921777595547	NaN	0	0	1.25356814546898
0.521083842212482	0	0	NaN	1.27369802020467	0	0	NaN
1.65735170969845	0	0	-0.444527824643463	1.22672831248806	0	0	-0.19578283550081
1.56662309670527	0	0	NaN	1.2804079784499	0	0	-2.40335909818164
1.02873203396002	0	0	NaN	0.767096172689767	0	0	NaN
1.40028730621778	0	0	0.0609601620328035	0.968394920046682	0	0	-0.309852125669728
1.45861284314197	0	0	-0.0902541929558233	1.29047291581775	0	0	-0.460826186187414
-0.438047209429665	0	0	-0.254429778372047	-0.625220163195562	0	0	-0.792969119326324
1.26851479687055	0	0	-0.37972167250548	1.11265902231914	0	0	-0.792969119326324
0.82135234711847	0	0	-0.016807220532776	0.689931652869616	0	0	-0.511150873026643
0.778148245693148	0	0	-0.200424651590394	0.656381861643464	0	0	-0.702384683015712
1.67463335026858	0	0	-0.265230803728377	1.63603576544712	0	0	-0.705739662138328
1.04385346945888	0	0	1.40460771636032	1.15627375091314	0	0	0.595992237436389
0.769507425408083	0	0	-0.541737052850438	0.887875421103916	0	0	-0.977492971070163
1.02873203396002	0	0	-0.435887004358399	0.787226047425459	0	0	-0.73928945336448
2.12611621016319	0	0	-0.513654386923978	1.34750756090221	0	0	-0.829873889675092
1.67679355533984	0	0	0.102004058386859	0.985169815659758	0	0	-0.454116227942184
0.877517678971388	0	0	-0.453168644928528	0.985169815659758	0	0	-1.00433280405108
0.912080960111646	0	0	-0.459649260142326	0.780516089180228	0	0	-0.652059996176483
1.25339336137169	0	0	-0.444527824643463	0.93484512882053	0	0	-0.682254808280021
0.817031936975938	0	0	-0.36892064714915	1.11936898056437	0	0	-0.735934474241865
1.06545552017154	0	0	-0.36892064714915	0.975104878291912	0	0	-0.641995058808638
2.01594575152862	0	0	-0.492052336211317	1.80378472157788	0	0	-0.621865184072946
NaN	0	0	-0.33003695586636	NaN	0	0	-0.60509028845987
0.931522805753041	0	0	-0.293313469654836	0.961684961801451	0	0	-0.641995058808638
1.02225141874622	0	0	-0.161540960307605	1.08917416846083	0	0	-0.756064348977556
0.795429886263277	0	0	-0.347318596436489	0.988524794782374	0	0	-0.940588200721395
1.1950678244475	0	0	-0.232827727659386	1.16298370915837	0	0	-0.383661666367263
0.51676343206995	0	0	-0.252269573300781	0.498697842880547	0	0	-0.584960413724179
NaN	0	0	-0.168021575521403	-2.40335909818164	0	0	-0.531280747762334
1.0740963404566	0	0	-0.366760442077884	0.971749899169297	0	0	-0.73928945336448
0.659336966773513	0	0	NaN	0.767096172689767	0	0	NaN
1.52773940542248	0	0	-0.265230803728377	1.37770237300574	0	0	-0.524570789517104
0.65501655663098	0	0	-0.204745061732926	1.06904429372514	0	0	-0.484311040045721
0.838633987688599	0	0	-0.306274700082433	0.968394920046682	0	0	-0.601735309337255
0.808391116690873	0	0	-0.455328849999794	1.24350320810113	0	0	-0.819808952307246
0.624773685633255	0	0	-0.33003695586636	1.23343827073329	0	0	-0.766129286345402
0.74358496455289	0	0	-0.170181780592669	1.13278889705483	0	0	-0.319917063037574
0.482200150929693	0	0	-0.334357366008892	1.14620881354529	0	0	-0.189072877255579
0.88183808911392	0	0	-0.692951407839065	1.1931785212619	0	0	-0.645350037931253
1.13026167230952	0	0	-0.517974797066511	1.52867643352343	0	0	-0.732579495119249
0.719822708768963	0	0	-0.355959416721553	1.41796212247713	0	0	-0.293077230056652
-1.6974467659778	0	0	-0.33003695586636	-2.13160578924981	0	0	-0.148813127784196
0.700380863127568	0	0	-0.161540960307605	0.850970650755148	0	0	-0.219267689359116
1.02225141874622	0	0	-0.656227921627541	1.26027810371421	0	0	-0.417211457593416
1.24691274615789	0	0	0.186252056166237	0.726836423218384	0	0	-0.323272042160189
0.752225784837955	0	0	-0.325716545723828	0.965039940924067	0	0	-0.26623739707573
1.43917099750057	0	0	-0.425085979002068	1.04891441898945	0	0	-0.373596728999418
1.88849365232392	0	0	-0.675669767268936	1.38776731037359	0	0	-0.0414537958605081
1.38948628086145	0	0	-0.0945746030983555	1.01871960688591	0	0	-0.67554485003479
1.22531069544523	0	0	-0.0751327574569606	1.0153646277633	0	0	-0.40714652022557
1.67247314519731	0	0	0.00911524032241719	0.814065880406381	0	0	-0.601735309337255
1.68327417055364	0	0	-0.0902541929558233	0.767096172689767	0	0	-0.537990706007565
1.44781181778564	0	0	-0.211225676946725	1.33073266528913	0	0	-0.47760108180049
0.508122611784886	0	0	0.549166508138942	0.361143698853322	0	0	-0.239397564094808
1.09569839116926	0	0	1.29875766786828	0.904650316716992	0	0	0.726836423218384
0.721982913840229	0	0	-2.22237659829546	0.46850303077701	0	0	-2.40671407730426
0.618293070419457	0	0	-0.578460539061961	0.854325629877764	0	0	-1.01439774141893
0.721982913840229	0	0	-0.479091105783721	0.971749899169297	0	0	-0.893618493004781
0.851595218116195	0	0	-0.803121866473635	0.632897007785157	0	0	-0.769484265468017
1.42188935693044	0	0	-0.349478801507755	1.1931785212619	0	0	-0.836583847920322
1.05681469988647	0	0	-0.679990177411468	0.686576673747001	0	0	-0.715804599506173
0.883998294185187	0	0	-0.520135002137777	1.05897935635729	0	0	-0.561475559865872
0.745745169624156	0	0	-0.45748905507106	0.549022529719776	0	0	-0.87348861826909
1.16482495344978	0	0	-0.539576847779172	1.0388494816216	0	0	-0.608445267582485
1.18858720923371	0	0	-0.278192034155974	0.931490149697914	0	0	-0.390371624612494
1.23611172080156	0	0	-0.377561467434214	1.35757249827005	0	0	-0.829873889675092
1.40028730621778	0	0	-0.431566594215867	1.0824642102156	0	0	-0.705739662138328
1.40676792143158	0	0	-0.530936027494107	1.3676374356379	0	0	-0.789614140203709
0.851595218116195	0	0	-0.764238175190846	0.965039940924067	0	0	-0.927168284230934
-0.874408633825417	0	0	-0.310595110224965	-0.896973472127397	0	0	-0.571540497233717
0.827832962332268	0	0	-0.306274700082433	0.710061527605308	0	0	-0.863423680901244
0.434675639361838	0	0	-0.559018693420566	0.391338510956859	0	0	-0.47089112355526
0.791109476120745	0	0	-0.604382999917154	1.09252914758345	0	0	-0.705739662138328
0.938003420966839	0	0	-0.384042082648013	1.05897935635729	0	0	-0.826518910552477
1.11730044188193	0	0	-0.295473674726103	0.824130817774226	0	0	-0.836583847920322
1.16482495344978	0	0	-0.552538078206768	1.27369802020467	0	0	-0.631930121440792
0.233776567734091	0	0	-0.33003695586636	0.730191402340999	0	0	-0.480956060923106
1.06329531510027	0	0	-0.405644133360674	1.00865466951806	0	0	-0.6118002467051
0.836473782617333	0	0	-0.781519815760975	1.15627375091314	0	0	-0.635285100563407
1.00064936803356	0	0	0.0674407772466018	1.15962873003575	0	0	-0.430631374083877
0.989848342677225	0	0	-0.200424651590394	1.09588412670606	0	0	-0.692319745647866
1.20586884980384	0	0	-0.390522697861811	1.4347370180902	0	0	-0.574895476356333
1.09137798102673	0	0	-0.312755315296231	1.47164178843897	0	0	-0.219267689359116
1.28363623236941	0	0	-0.170181780592669	1.81384965894572	0	0	-0.323272042160189
0.883998294185187	0	0	-0.297633879797369	1.41460714335451	0	0	-0.222622668481732
0.9596054716795	0	0	-0.587101359347026	1.41460714335451	0	0	-0.340046937773265
-0.45748905507106	0	0	-0.613023820202219	-0.00790400463435562	0	0	-0.121973294803274
1.21883008023143	0	0	-0.250109368229515	0.797290984793304	0	0	-0.427276394961262
0.9596054716795	0	0	-0.23066752258812	0.66644679901131	0	0	-0.33669195865065
0.840794192759865	0	0	-0.405644133360674	0.619477091294696	0	0	-0.444051290574338
1.28579643744068	0	0	-0.435887004358399	0.73690136058623	0	0	-0.628575142318177
0.812711526833406	0	0	-0.451008439857262	0.626187049539927	0	0	-0.762774307222787
1.65735170969845	0	0	-0.353799211650287	1.15627375091314	0	0	-0.682254808280021
2.05266923774015	0	0	-0.33003695586636	1.58571107860789	0	0	-0.631930121440792
-0.470450285498656	0	0	-0.610863615130953	-0.313207104792343	0	0	-0.712449620383558
1.11514023681066	0	0	-0.317075725438764	0.938200107943145	0	0	-0.363531791631572
0.875357473900122	0	0	-0.321396135581296	0.763741193567152	0	0	-0.54134568513018
1.06761572524281	0	0	0.495161381357289	0.874455504613455	0	0	0.00216093273349014
NaN	0	0	1.22315049037396	-2.40671407730426	0	0	1.03213952337637
1.27499541208435	0	0	-0.593581974560824	0.934845128820529	0	0	-0.645350037931253
1.35060258957866	0	0	-0.420765568859536	1.21330839599759	0	0	-0.6118002467051
0.927202395610509	0	0	-0.705912638266661	0.797290984793304	0	0	-0.672189870912175
1.02009121367495	0	0	-0.589261564418292	0.642961945153003	0	0	-0.595025351092024
1.09785859624053	0	0	0.829993167403534	0.958329982678836	0	0	0.693286631992232
1.16698515852105	0	0	-0.610863615130953	1.07575425197037	0	0	-0.6118002467051
0.825672757261002	0	0	-0.342998186293957	1.02542956513114	0	0	-0.299787188301882
-0.470450285498656	0	0	-0.641106486128678	-0.735934474241865	0	0	-0.876843597391705
0.795429886263277	0	0	-0.204745061732926	0.87781048373607	0	0	-0.480956060923106
0.957445266608234	0	0	-0.397003313075609	1.14285383442267	0	0	-0.682254808280021
1.06329531510027	0	0	-0.444527824643463	1.18646856301667	0	0	-0.722514557751404
1.22531069544523	0	0	0.00911524032241721	1.21666337512021	0	0	-0.40714652022557
0.953124856465702	0	0	NaN	0.834195755142072	0	0	NaN
0.724143118911496	0	0	-0.593581974560824	0.595992237436389	0	0	-0.524570789517104
0.750065579766689	0	0	-0.919772940322005	1.0153646277633	0	0	-0.856713722656014
1.05249428974394	0	0	-0.189623626234064	0.830840776019457	0	0	-0.286367271811421
1.29875766786828	0	0	NaN	1.26698806195944	0	0	-2.40000411905903
0.117125493885722	0	0	-0.336517571080158	0.424888302183011	0	0	-0.527925768639719
1.11946064695319	0	0	-0.180982805948999	0.93484512882053	0	0	-0.376951708122033
0.724143118911496	0	0	-0.358119621792819	0.686576673747001	0	0	-0.366886770754187
0.8321533724748	0	0	-0.278192034155974	0.616122112172081	0	0	-0.628575142318177
0.914241165182912	0	0	0.810551321762139	1.01871960688591	0	0	0.438308218673473
1.01361059846115	0	0	0.460598100217032	0.971749899169297	0	0	0.139715076760715
0.996328957891024	0	0	0.380670512580186	1.23343827073329	0	0	-0.0783585662092758
0.946644241251903	0	0	-0.209065471875459	1.1260789388096	0	0	-0.236042584972193
0.767347220336817	0	0	-0.355959416721553	0.689931652869616	0	0	-0.551410622498026
0.678778812414907	0	0	-0.381881877576746	0.757031235321921	0	0	-0.356821833386342
0.773827835550616	0	0	NaN	0.713416506727923	0	0	-2.40671407730426
1.33332094900853	0	0	-0.174502190735201	0.599347216559004	0	0	-0.417211457593416
1.23395151573029	0	0	-0.107535833525952	0.884520441981301	0	0	-0.480956060923106
0.486520561072225	0	0	-0.187463421162798	0.783871068302843	0	0	-0.390371624612494
1.23827192587283	0	0	-0.0189674256040421	0.629542028662542	0	0	-0.118618315680659
0.74358496455289	0	0	-0.263070598657111	1.20659843775236	0	0	-0.517860831271873
0.834313577546066	0	0	-0.371080852220416	1.00194471127283	0	0	-0.430631374083877
0.652856351559714	0	0	-0.509333976781446	0.689931652869616	0	0	-0.648705017053868
0.86023603840126	0	0	-0.384042082648012	0.676511736379155	0	0	-0.615155225827716
1.01793100860368	0	0	-0.463969670284858	0.800645963915919	0	0	-0.799679077571554
1.4758944837121	0	0	-0.539576847779172	1.38776731037359	0	0	-0.719159578628788
1.84744975596987	0	0	-0.211225676946725	1.72326522263511	0	0	-0.316562083914958
1.49101591921096	0	0	-0.86144740339782	1.31060279055344	0	0	-0.662124933544329
0.907760549969114	0	0	-0.355959416721553	1.13278889705483	0	0	-0.618510204950331
0.754385989909221	0	0	-0.463969670284858	0.834195755142072	0	0	-0.474246102677875
0.678778812414907	0	0	-0.483411515926253	0.730191402340999	0	0	-0.742644432487095
1.39380669100399	0	0	-0.409964543503206	0.854325629877763	0	0	-0.792969119326324
0.719822708768963	0	0	-0.41860536378827	0.579217341823313	0	0	-0.591670371969409
1.05681469988647	0	0	-0.444527824643463	0.706706548482692	0	0	-0.517860831271873
0.132246929384585	0	0	-0.31923593051003	-0.323272042160189	0	0	-0.554765601620641
0.482200150929692	0	0	-0.355959416721553	0.361143698853322	0	0	-0.289722250934037
0.460598100217032	0	0	-0.969457656961125	0.810710901283765	0	0	-0.779549202835863
0.728463529054028	0	0	-0.364600237006618	0.512117759371008	0	0	-0.537990706007565
0.823512552189736	0	0	-0.476930900712455	0.746966297954076	0	0	-0.645350037931253
1.3419617692936	0	0	0.886158499256453	1.01871960688591	0	0	0.981814836537143
0.773827835550616	0	0	-0.701592228124129	0.914715254084838	0	0	-0.474246102677875
1.17346577373484	0	0	-0.528775822422841	1.16298370915837	0	0	-0.729224515996634
1.62710883870072	0	0	-0.267391008799643	1.43138203896759	0	0	-0.387016645489879
0.108484673600658	0	0	-0.489892131140051	0.434953239550857	0	0	-0.333336979528035
0.521083842212482	0	0	0.11280508374319	0.968394920046682	0	0	0.0256457865917969
0.812711526833406	0	0	-0.31923593051003	0.968394920046682	0	0	-0.561475559865872
0.268339848874349	0	0	-0.548217668064236	0.505407801125778	0	0	-0.564830538988487
0.931522805753041	0	0	-0.24146854794445	0.834195755142072	0	0	-0.551410622498026
0.979047317320895	0	0	-0.470450285498656	0.804000943038535	0	0	-0.581605434601563
0.849435013044929	0	0	-0.338677776151424	0.793936005670689	0	0	-0.413856478470801
1.30739848815334	0	0	-0.662708536841339	0.894585379349146	0	0	-0.581605434601563
0.86023603840126	0	0	NaN	1.20324345862975	0	0	-2.36980930695549
0.283461284373212	0	0	-0.742636124478185	0.699996590237462	0	0	-0.558120580743256
0.471399125573362	0	0	-0.703752433195395	0.542312571474545	0	0	-0.725869536874019
0.905600344897848	0	0	-0.448848234785995	0.884520441981301	0	0	-0.40714652022557
0.760866605123019	0	0	-0.247949163158248	0.827485796896842	0	0	-0.34340191689588
1.17346577373484	0	0	-0.565499308634365	1.05562437723468	0	0	-0.484311040045721
0.665817581987311	0	0	-1.35397415964649	0.971749899169297	0	0	-1.75920310663952
0.402272563292847	0	0	-0.386202287719279	0.549022529719776	0	0	-0.430631374083877
0.899119729684049	0	0	0.596691019706796	1.05897935635729	0	0	0.196749721845175
-1.57431507691563	0	0	-0.124817474096081	-2.24567507941873	0	0	-0.464181165310029
1.05033408467268	0	0	-0.420765568859536	1.18646856301667	0	0	-0.326627021282804
0.836473782617333	0	0	-0.375401262362948	1.02207458600853	0	0	-0.527925768639719
0.728463529054028	0	0	-0.5568584883493	1.14620881354529	0	0	-0.641995058808638
0.60533183999186	0	0	-0.375401262362948	0.887875421103916	0	0	-0.390371624612494
0.836473782617333	0	0	-0.0362490661741708	0.988524794782374	0	0	-0.346756896018496
0.825672757261002	0	0	NaN	1.22001835424283	0	0	NaN
0.149528569954714	0	0	-0.481251310854987	0.418178343937781	0	0	-0.806389035816785
0.270500053945615	0	0	-0.589261564418292	0.458438093409164	0	0	-0.756064348977556
2.19308256737244	0	0	-0.11401644873975	1.33073266528913	0	0	-0.346756896018496
1.37436484536259	0	0	-0.366760442077884	0.94155508706576	0	0	-0.581605434601563
0.780308450764414	0	0	-0.846325967898957	0.612767133049466	0	0	-0.782904181958478
0.88183808911392	0	0	-0.660548331770073	0.646316924275618	0	0	-0.588315392846794
1.76104155311922	0	0	-0.589261564418292	1.15962873003575	0	0	-0.628575142318177
1.38300566564766	0	0	NaN	0.928135170575299	0	0	-2.40671407730426
0.791109476120745	0	0	-2.22453680336673	0.683221694624386	0	0	NaN
0.739264554410358	0	0	-0.729674894050588	0.418178343937781	0	0	-0.749354390732326
0.726303323982762	0	0	-0.524455412280309	0.686576673747001	0	0	-0.548055643375411
0.508122611784886	0	0	-0.515814591995244	0.512117759371008	0	0	-0.910393388617858
1.04169326438761	0	0	-0.528775822422841	0.891230400226531	0	0	-0.595025351092024
-2.16621126644254	0	0	-0.517974797066511	-2.40000411905903	0	0	-0.460826186187414
0.665817581987311	0	0	-0.777199405618442	0.649671903398233	0	0	-0.843293806165553
0.367709282152589	0	0	-0.345158391365223	0.512117759371008	0	0	-0.578250455478948
0.618293070419457	0	0	-0.638946281057412	0.800645963915919	0	0	-0.699029703893097
0.899119729684049	0	0	-0.574140128919429	0.740256339708845	0	0	-0.581605434601563
NaN	0	0	-0.180982805948999	NaN	0	0	-0.484311040045721
0.868876858686324	0	0	-0.617344230344751	0.46850303077701	0	0	-0.115263336558044
0.0415183163914087	0	0	-0.602222794845888	0.317528970259324	0	0	-0.568185518111102
0.767347220336817	0	0	NaN	1.14956379266791	0	0	NaN
0.69390024791377	0	0	-2.10572552444709	1.04891441898945	0	0	-2.40335909818164
0.862396243472526	0	0	-0.636786075986146	0.924780191452684	0	0	-1.13182201071046
0.771667630479349	0	0	-0.345158391365223	0.817420859528996	0	0	-0.688964766525251
0.888318704327719	0	0	-2.19861434251153	0.978459857414528	0	0	NaN
0.51676343206995	0	0	-0.306274700082433	0.757031235321921	0	0	-0.0850685244545063
0.94880444632317	0	0	-0.729674894050588	0.864390567245609	0	0	-0.635285100563407
0.577249174065401	0	0	-2.2137357780104	0.663091819888694	0	0	NaN
-0.224186907374321	0	0	NaN	-0.413856478470801	0	0	NaN
0.903440139826582	0	0	NaN	0.713416506727923	0	0	NaN
0.285621489444478	0	0	-0.49637274635385	0.351078761485476	0	0	-0.249462501462654
1.37868525550512	0	0	-0.552538078206768	1.17304864652621	0	0	-0.638640079686022
0.741424759481624	0	0	-0.524455412280309	0.928135170575299	0	0	-0.551410622498026
1.06113511002901	0	0	-0.600062589774622	1.3475075609022	0	0	-0.366886770754187
0.670137992129843	0	0	-0.405644133360674	0.478567968144856	0	0	-0.380306687244648
0.598851224778062	0	0	-0.358119621792819	1.09252914758345	0	0	-0.303142167424498
0.579409379136667	0	0	-0.276031829084708	0.522182696738854	0	0	-0.306497146547113
0.646375736345916	0	0	-0.425085979002068	0.760386214444536	0	0	-0.256172459707884
1.38732607579019	0	0	-0.487731926068785	1.41796212247713	0	0	-0.447406269696953
0.907760549969114	0	0	-0.412124748574472	1.27369802020467	0	0	-0.628575142318177
1.33980156422233	0	0	-0.615184025273485	1.51190153791035	0	0	-0.678899829157405
0.968246291964565	0	0	-0.690791202767798	1.24350320810113	0	0	-0.715804599506173
0.853755423187461	0	0	-0.46829008042739	0.81406588040638	0	0	-0.316562083914958
-0.31923593051003	0	0	-0.306274700082433	-0.366886770754187	0	0	-0.447406269696953
1.62710883870072	0	0	-0.440207414500931	1.26027810371421	0	0	-0.745999411609711
0.972566702107097	0	0	-0.768558585333378	0.659736840766079	0	0	-0.709094641260943
1.14322290273712	0	0	-0.705912638266661	0.793936005670689	0	0	-0.756064348977556
1.15834433823598	0	0	-0.664868741912605	1.11601400144175	0	0	-0.595025351092024
1.31819951350967	0	0	-0.660548331770073	0.981814836537143	0	0	-0.719159578628788
0.778148245693148	0	0	-0.710233048409193	0.861035588122994	0	0	-0.856713722656014
1.11514023681066	0	0	-0.515814591995244	0.790581026548074	0	0	-0.544700664252796
1.78480380890315	0	0	-0.569819718776897	1.20995341687498	0	0	-0.769484265468017
1.41324853664538	0	0	-0.446688029714729	1.00865466951806	0	0	-0.688964766525251
0.914241165182912	0	0	-0.548217668064236	0.726836423218384	0	0	-0.6118002467051
0.341786821297396	0	0	-0.740475919406919	0.445018176918703	0	0	-0.631930121440792
0.337466411154864	0	0	-0.792320841117305	0.109520264657178	0	0	-0.876843597391705
0.689579837771238	0	0	-0.736155509264386	1.02878454425376	0	0	-0.796324098448939
0.788949271049478	0	0	-0.58494115427576	0.260494325174864	0	0	-0.742644432487095
1.15402392809345	0	0	-0.459649260142326	0.522182696738854	0	0	-0.729224515996634
1.27931582222688	0	0	-0.234987932730652	0.810710901283765	0	0	-0.286367271811421
0.82135234711847	0	0	-0.656227921627541	0.864390567245609	0	0	-0.591670371969409
0.696060452985036	0	0	-0.587101359347026	0.74361131883146	0	0	-0.511150873026643
0.64421553127465	0	0	-0.392682902933077	1.04555943986683	0	0	-0.249462501462654
0.810551321762139	0	0	-0.684310587554	0.834195755142072	0	0	-0.665479912666945
0.905600344897848	0	0	-0.561178898491833	0.961684961801451	0	0	-0.366886770754187
0.598851224778062	0	0	-0.559018693420566	0.850970650755148	0	0	-0.631930121440792
0.601011429849328	0	0	-0.327876750795094	0.733546381463615	0	0	-0.548055643375411
0.836473782617333	0	0	-0.431566594215867	0.94826504531099	0	0	-0.598380330214639
1.18858720923371	0	0	-0.340837981222691	0.844260692509918	0	0	-0.712449620383558
-2.15108983094368	0	0	NaN	-2.36309934871026	0	0	-2.38658420256857
0.842954397831131	0	0	-0.567659513705631	0.904650316716992	0	0	-0.524570789517104
1.1000188013118	0	0	-0.658388126698807	0.954975003556221	0	0	-0.47089112355526
0.302903130014606	0	0	-0.474770695641189	0.361143698853322	0	0	-0.32998200040542
0.564287943637804	0	0	-0.487731926068785	0.606057174804235	0	0	-0.376951708122033
0.78246865583568	0	0	-0.301954289939901	0.381273573589013	0	0	-0.47760108180049
0.592370609564263	0	0	-0.483411515926253	0.441663197796088	0	0	-0.323272042160189
0.901279934755316	0	0	-0.569819718776897	0.965039940924067	0	0	-0.474246102677875
0.955285061536968	0	0	-0.373241057291682	0.951620024433606	0	0	-0.376951708122033
0.801910501477075	0	0	-0.256589983443313	1.3240227070439	0	0	-0.158878065152042
0.454117485003233	0	0	-0.597902384703356	0.797290984793304	0	0	-0.289722250934037
0.674458402272375	0	0	-0.245788958086982	0.787226047425459	0	0	-0.148813127784196
1.3549229997212	0	0	-0.381881877576746	1.41460714335451	0	0	-0.158878065152042
0.825672757261002	0	0	-0.489892131140051	1.15627375091314	0	0	-0.417211457593416
1.09137798102673	0	0	-0.705912638266661	0.733546381463614	0	0	-0.514505852149258
0.564287943637804	0	0	-0.8117626867587	0.914715254084838	0	0	-0.423921415838646
0.74358496455289	0	0	-0.317075725438764	0.854325629877764	0	0	-0.155523086029427
0.935843215895573	0	0	-0.381881877576746	0.908005295839608	0	0	-0.574895476356333
0.974726907178363	0	0	-0.459649260142326	0.676511736379155	0	0	-0.390371624612494
1.28147602729815	0	0	-0.692951407839065	1.42802705984497	0	0	-0.47089112355526
1.5774241220616	0	0	-0.755597354905781	1.31731274879867	0	0	-0.712449620383558
1.329000538866	0	0	-0.766398380262112	1.57229116211743	0	0	-0.584960413724179
0.823512552189736	0	0	-0.794481046188571	1.02207458600853	0	0	-0.437341332329107
0.585889994350465	0	0	-0.859287198326554	0.908005295839608	0	0	-0.464181165310029
0.892639114470251	0	0	-0.600062589774622	1.09252914758345	0	0	-0.316562083914958
1.12810146723826	0	0	-0.643266691199944	1.06568931460252	0	0	-0.276302334443576
0.715502298626431	0	0	-0.45748905507106	1.09252914758345	0	0	-0.0380988167378929
0.903440139826582	0	0	-0.788000430974773	0.733546381463615	0	0	-0.705739662138328
0.460598100217032	0	0	-0.98889950260252	0.522182696738854	0	0	-0.685609787402636
0.37851030750892	0	0	-1.18979857423027	0.646316924275618	0	0	-0.729224515996634
0.914241165182912	0	0	-0.718873868694258	1.21330839599759	0	0	-0.514505852149258
1.12378105709572	0	0	-0.610863615130953	1.04220446074422	0	0	-0.383661666367263
0.579409379136667	0	0	-0.630305460772348	1.01871960688591	0	0	-0.26623739707573
0.367709282152589	0	0	-0.870088223682884	0.710061527605308	0	0	-0.631930121440792
0.559967533495272	0	0	-0.792320841117305	0.897940358471762	0	0	-0.514505852149258
0.715502298626431	0	0	-0.878729043967949	0.901295337594377	0	0	-0.464181165310029
0.598851224778062	0	0	-0.854966788184022	1.24685818722375	0	0	-0.474246102677875
0.642055326203384	0	0	-0.788000430974773	0.810710901283765	0	0	-0.333336979528035
0.503802201642353	0	0	-0.893850479466812	0.971749899169297	0	0	-0.548055643375411
0.540525687853877	0	0	-0.669189152055138	0.894585379349146	0	0	-0.360176812508957
0.577249174065401	0	0	0.829993167403534	0.991879773904989	0	0	0.112875243779793
0.568608353780336	0	0	0.356908256796259	0.991879773904989	0	0	0.401403448324705
0.438996049504371	0	0	-0.971617862032391	0.773806130934998	0	0	-0.521215810394489
0.460598100217032	0	0	-0.805282071544902	0.606057174804235	0	0	-0.356821833386341
0.579409379136667	0	0	-0.995380117816318	0.280624199910556	0	0	-0.507795893904028
0.356908256796259	0	0	-0.872248428754151	0.649671903398233	0	0	-0.598380330214639
0.46707871543083	0	0	0.376350102437654	0.555732487965006	0	0	0.116230222902409
0.657176761702246	0	0	-0.917612735250739	1.06904429372514	0	0	-0.501085935658797
0.356908256796259	0	0	-0.759917765048313	0.780516089180228	0	0	-0.380306687244648
0.549166508138942	0	0	-0.708072843337927	0.918070233207453	0	0	-0.360176812508957
0.464918510359564	0	0	-0.798801456331103	0.710061527605308	0	0	-0.450761248819568
0.626933890704521	0	0	-0.708072843337927	0.897940358471762	0	0	-0.343401916895881
0.842954397831131	0	0	-0.662708536841339	1.05226939811206	0	0	-0.427276394961262
0.819192142047204	0	0	-0.64542689627121	0.810710901283765	0	0	-0.376951708122033
0.737104349339092	0	0	-0.530936027494107	1.15291877179052	0	0	-0.246107522340038
0.508122611784886	0	0	-0.688630997696532	0.753676256199306	0	0	-0.464181165310029
1.28579643744068	0	0	-0.649747306413742	1.29382789494036	0	0	-0.40043656198034
1.2209902853027	0	0	-0.384042082648013	1.01200964864068	0	0	-0.373596728999418
1.44781181778564	0	0	-0.593581974560824	1.51861149615558	0	0	-0.40043656198034
1.77400278354682	0	0	-0.686470792625266	0.94826504531099	0	0	-0.53463572688495
1.58822514741793	0	0	-0.37972167250548	1.26363308283682	0	0	-0.313207104792343
1.78264360383188	0	0	-0.72319427883679	1.7433950973708	0	0	-0.595025351092024
0.665817581987311	0	0	0.469238920502096	0.80735592216115	0	0	0.854325629877764
0.518923637141216	0	0	-0.807442276616168	0.676511736379155	0	0	-0.591670371969409
0.836473782617333	0	0	-0.718873868694258	1.22337333336544	0	0	-0.494375977413567
0.326665385798534	0	0	-0.779359610689708	0.740256339708845	0	0	-0.47760108180049
0.324505180727267	0	0	-0.699432023052863	0.686576673747001	0	0	-0.447406269696953
0.775988040621882	0	0	-0.353799211650287	0.854325629877763	0	0	-0.326627021282804
1.31603930843841	0	0	-0.286832854441038	1.41125216423189	0	0	-0.0179689420022013
0.767347220336817	0	0	-0.904651504823142	0.961684961801451	0	0	-0.776194223713248
0.87103706375759	0	0	-0.805282071544902	1.2133083959976	0	0	-0.40714652022557
0.0285570859638121	0	0	-1.23732308579812	0.220234575703481	0	0	-0.652059996176483
-0.77287899547591	0	0	-0.766398380262112	-1.50086971419814	0	0	-0.527925768639719
0.696060452985036	0	0	-0.829044327328829	0.938200107943145	0	0	-0.712449620383558
0.59453081463553	0	0	-0.768558585333378	0.850970650755148	0	0	-0.554765601620641
NaN	0	0	-1.0472250395267	NaN	0	0	-0.856713722656014
0.672298197201109	0	0	-0.945695401177198	1.04891441898945	0	0	-0.60509028845987
0.592370609564263	0	0	-0.608703410059687	0.991879773904989	0	0	-0.403791541102955
0.486520561072225	0	0	-0.422925773930802	0.971749899169297	0	0	-0.319917063037574
0.559967533495272	0	0	-0.535256437636639	1.07239927284775	0	0	-0.242752543217423
0.298582719872074	0	0	-0.610863615130953	0.904650316716992	0	0	-0.430631374083877
0.875357473900122	0	0	0.0587999569615374	1.15291877179052	0	0	-0.283012292688806
0.676618607343641	0	0	-0.647587101342476	0.891230400226531	0	0	-0.47760108180049
0.51676343206995	0	0	-0.800961661402369	1.20324345862975	0	0	-0.588315392846794
0.59453081463553	0	0	-0.837685147613893	0.740256339708845	0	0	-0.467536144432645
1.11514023681066	0	0	-0.73399530419312	1.15962873003575	0	0	-0.440696311451723
0.827832962332268	0	0	-0.917612735250739	1.0388494816216	0	0	-0.457471207064799
0.724143118911496	0	0	-0.721034073765524	0.93484512882053	0	0	-0.192427856378194
0.737104349339092	0	0	-0.842005557756425	1.06568931460252	0	0	-0.467536144432645
0.778148245693148	0	0	-0.98889950260252	0.626187049539927	0	0	-0.67554485003479
0.635574710989585	0	0	-0.59574217963209	0.696641611114847	0	0	-0.316562083914959
0.631254300847053	0	0	-0.725354483908056	0.663091819888694	0	0	-0.568185518111102
0.598851224778062	0	0	-0.807442276616168	0.931490149697914	0	0	-0.615155225827716
1.12810146723826	0	0	-0.129137884238613	1.27369802020467	0	0	-0.293077230056652
1.04385346945888	0	0	-1.14659447280494	1.11601400144175	0	0	-0.531280747762334
0.90992075504038	0	0	-0.943535196105932	0.928135170575299	0	0	-0.501085935658797
0.531884867568813	0	0	-0.766398380262112	0.599347216559004	0	0	-0.326627021282804
0.845114602902397	0	0	-0.852806583112756	0.908005295839607	0	0	-0.641995058808638
0.0739213924604001	0	0	-1.07530770545316	0.3343038658724	0	0	-0.688964766525251
0.469238920502096	0	0	-0.623824845558549	0.787226047425459	0	0	-0.403791541102955
1.05465449481521	0	0	-0.755597354905781	1.34415258177959	0	0	-0.26623739707573
0.838633987688599	0	0	-0.494212541282583	1.00865466951806	0	0	-0.118618315680659
1.19074741430497	0	0	-1.02778319388531	0.985169815659758	0	0	-0.417211457593416
0.648535941417182	0	0	-0.669189152055138	1.00194471127283	0	0	-0.175652960765118
0.0912030330305289	0	0	-0.798801456331103	0.572507383578083	0	0	-0.548055643375411
0.797590091334543	0	0	-0.800961661402369	0.958329982678836	0	0	-0.474246102677875
0.216494927163963	0	0	-0.610863615130953	0.626187049539927	0	0	-0.239397564094808
0.460598100217032	0	0	-0.76207797011958	0.827485796896841	0	0	-0.356821833386341
0.672298197201109	0	0	-0.649747306413743	0.995234753027604	0	0	-0.417211457593416
0.806230911619607	0	0	-0.671349357126404	1.03213952337637	0	0	-0.460826186187414
-0.0427296813879691	0	0	-0.885209659181747	0.243719429561788	0	0	-0.695674724770482
1.02009121367495	0	0	-0.716713663622992	1.06904429372514	0	0	-0.252817480585269
0.253218413375486	0	0	-0.567659513705631	0.46850303077701	0	0	-0.249462501462654
0.0587999569615374	0	0	0.285621489444478	0.277269220787941	0	0	0.418178343937781
0.579409379136667	0	0	-0.550377873135502	1.19988847950713	0	0	-0.32998200040542
0.579409379136667	0	0	-0.705912638266661	0.824130817774226	0	0	-0.353466854263726
0.421714408934242	0	0	-0.582780949204493	0.887875421103916	0	0	-0.437341332329107
0.616132865348191	0	0	-0.684310587554	0.944910066188375	0	0	-0.685609787402636
0.56644814870907	0	0	-0.690791202767798	0.60270219568162	0	0	-0.574895476356333
0.313704155370937	0	0	-0.524455412280309	0.793936005670689	0	0	-0.373596728999418
0.270500053945615	0	0	0.0436785214626748	0.740256339708845	0	0	0.26384930429748
0.728463529054028	0	0	-0.777199405618442	0.884520441981301	0	0	-0.491020998290951
-0.0103266053189777	0	0	-0.744796329549451	0.304109053768863	0	0	-0.584960413724179
0.609652250134392	0	0	-0.559018693420566	0.663091819888694	0	0	-0.387016645489879
0.747905374695423	0	0	-0.453168644928528	0.837550734264687	0	0	0.0155808492239511
0.343947026368662	0	0	-0.76207797011958	0.575862362700698	0	0	-0.564830538988487
0.395791948079049	0	0	-0.543897257921704	0.512117759371008	0	0	-0.491020998290951
1.00280957310482	0	0	-0.677829972340202	1.08917416846083	0	0	-0.628575142318177
0.765187015265551	0	0	-0.805282071544902	1.18311358389406	0	0	-0.635285100563407
1.11298003173939	0	0	-1.12715262716355	1.17304864652621	0	0	-0.621865184072946
0.620453275490723	0	0	-0.714553458551725	0.901295337594377	0	0	-0.588315392846794
0.544846097996409	0	0	-0.636786075986146	0.861035588122994	0	0	-0.511150873026643
0.333146001012332	0	0	-0.854966788184022	0.240364450439173	0	0	-0.678899829157405
0.719822708768963	0	0	-0.82256371211503	0.518827717616238	0	0	-0.474246102677875
0.806230911619607	0	0	-0.891690274395545	0.80735592216115	0	0	-0.564830538988487
0.801910501477075	0	0	-0.725354483908056	1.01871960688591	0	0	-0.40714652022557
1.05897490495774	0	0	0.119285698956988	1.04220446074422	0	0	-0.383661666367263
0.806230911619607	0	0	-0.602222794845888	1.14620881354529	0	0	-0.588315392846794
0.888318704327719	0	0	-0.781519815760975	1.19988847950713	0	0	-0.323272042160189
1.11946064695319	0	0	-0.893850479466812	0.975104878291912	0	0	-0.313207104792343
0.65501655663098	0	0	-0.684310587554	0.491987884635317	0	0	-0.373596728999418
0.706861478341367	0	0	0.538365482782611	0.928135170575299	0	0	0.347723782362861
0.572928763922869	0	0	-0.695111612910331	0.589282279191159	0	0	-0.417211457593416
0.784628860906946	0	0	-1.14227406266241	0.891230400226531	0	0	-0.816453973184631
0.588050199421731	0	0	-0.982418887388722	0.850970650755148	0	0	-0.769484265468017
0.728463529054028	0	0	-0.619504435416017	0.669801778133925	0	0	-0.306497146547113
0.270500053945615	0	0	-0.744796329549451	0.706706548482692	0	0	-0.370241749876802
0.765187015265551	0	0	-0.962977041747327	1.04555943986683	0	0	-0.47760108180049
0.581569584207933	0	0	-0.0600113219580979	0.797290984793304	0	0	-0.437341332329107
0.752225784837955	0	0	-0.630305460772348	1.06233433547991	0	0	-0.430631374083877
0.281301079301945	0	0	-0.738315714335653	0.555732487965006	0	0	-0.47089112355526
0.786789065978212	0	0	-0.539576847779172	0.847615671632533	0	0	-0.433986353206492
0.348267436511194	0	0	-0.569819718776897	0.706706548482692	0	0	-0.699029703893097
0.438996049504371	0	0	-0.95001581131973	0.793936005670689	0	0	-0.591670371969409
0.510282816856152	0	0	-0.798801456331103	0.901295337594377	0	0	-0.444051290574338
1.05897490495774	0	0	0.305063335085873	1.29382789494036	0	0	0.220234575703481
0.719822708768963	0	0	-0.111856243668484	0.891230400226531	0	0	-0.601735309337255
0.395791948079049	0	0	-0.587101359347026	0.27055926254271	0	0	-0.517860831271873
0.510282816856152	0	0	-0.729674894050588	0.985169815659758	0	0	-0.256172459707884
0.661497171844779	0	0	-0.671349357126403	1.08917416846083	0	0	-0.366886770754187
0.395791948079049	0	0	-0.63462587091488	0.837550734264687	0	0	-0.390371624612494
0.464918510359564	0	0	-0.602222794845888	0.713416506727923	0	0	-0.437341332329107
0.337466411154864	0	0	-0.295473674726103	0.810710901283765	0	0	-0.323272042160189
0.451957279931967	0	0	-0.252269573300781	0.669801778133925	0	0	-0.135393211293735
0.531884867568813	0	0	-0.297633879797369	0.850970650755148	0	0	-0.0515187332283538
0.719822708768963	0	0	-0.73399530419312	1.17640362564883	0	0	-0.383661666367263
0.445476664718169	0	0	-0.954336221462262	0.616122112172081	0	0	-0.792969119326324
0.488680766143491	0	0	-0.76207797011958	0.599347216559004	0	0	-0.501085935658797
0.25105820830422	0	0	-0.433726799287133	0.686576673747001	0	0	0.0189358283465664
0.270500053945615	0	0	-0.543897257921704	0.730191402340999	0	0	-0.464181165310029
0.106324468529392	0	0	-0.364600237006618	0.512117759371008	0	0	-0.363531791631572
0.767347220336817	0	0	-0.701592228124129	0.94155508706576	0	0	-0.621865184072946
0.704701273270101	0	0	-0.675669767268936	0.864390567245609	0	0	-0.537990706007565
0.253218413375486	0	0	-0.779359610689708	0.689931652869616	0	0	-0.467536144432645
0.434675639361838	0	0	-0.500693156496382	0.74361131883146	0	0	-0.205847772868655
0.927202395610509	0	0	-0.574140128919429	0.840905713387302	0	0	-0.467536144432645
0.121445904028254	0	0	0.384990922722718	0.53895759235193	0	0	0.344368803240246
0.849435013044929	0	0	-1.00402093810138	1.02542956513114	0	0	-0.588315392846794
1.11730044188193	0	0	-0.641106486128678	1.06233433547991	0	0	-0.544700664252796
0.963925881822032	0	0	-0.559018693420566	1.17640362564883	0	0	-0.172297981642503
1.31387910336714	0	0	-0.800961661402369	1.27034304108205	0	0	-0.517860831271873
1.29011684758321	0	0	-0.742636124478185	1.15291877179052	0	0	-0.517860831271873
0	0	0	-0.9392147859634	0	0	0	-0.360176812508957
0	0	0	-0.967297451889859	0	0	0	-0.440696311451723
0	0	0	-1.14659447280495	0	0	0	-0.588315392846794
0	0	0	-1.00618114317265	0	0	0	-0.850003764410783
0	0	0	-0.753437149834515	0	0	0	-0.67554485003479
0	0	0	-0.848486172970223	0	0	0	-0.433986353206492
0	0	0	-0.824723917186296	0	0	0	-0.212557731113886
0	0	0	-1.23300267565559	0	0	0	-0.712449620383558
0	0	0	-0.982418887388722	0	0	0	-0.655414975299099
0	0	0	0.270500053945615	0	0	0	0.213524617458251
0	0	0	-0.515814591995244	0	0	0	-0.507795893904028
0	0	0	-1.00618114317265	0	0	0	-0.745999411609711
0	0	0	-0.820403507043764	0	0	0	-0.823163931429861
0	0	0	-0.712393253480459	0	0	0	-0.457471207064799
0	0	0	-0.476930900712455	0	0	0	-0.548055643375411
0	0	0	-0.781519815760975	0	0	0	-0.625220163195562
0	0	0	-0.749116739691983	0	0	0	-0.40043656198034
0	0	0	-0.820403507043764	0	0	0	-0.625220163195562
0	0	0	-0.472610490569923	0	0	0	-0.340046937773265
0	0	0	-0.403483928289407	0	0	0	-0.289722250934037
0	0	0	-0.805282071544902	0	0	0	-0.413856478470801
0	0	0	-0.438047209429665	0	0	0	-0.20249279374604
0	0	0	0	0	0	0	0
0	0	0	0	0	0	0	0
0	0	0	0	0	0	0	0
0	0	0	0	0	0	0	0
0	0	0	0	0	0	0	0
0	0	0	0	0	0	0	0
0	0	0	0	0	0	0	0
0	0	0	0	0	0	0	0
0	0	0	0	0	0	0	0
0	0	0	0	0	0	0	0
0	0	0	0	0	0	0	0
0	0	0	0	0	0	0	0
0	0	0	0	0	0	0	0
0	0	0	0	0	0	0	0
0	0	0	0	0	0	0	0
0	0	0	0	0	0	0	0
0	0	0	0	0	0	0	0
0	0	0	0	0	0	0	0
0	0	0	0	0	0	0	0
0	0	0	0	0	0	0	0
0	0	0	0	0	0	0	0
0	0	0	0	0	0	0	0
0	0	0	0	0	0	0	0
0	0	0	0	0	0	0	0
0	0	0	0	0	0	0	0
0	0	0	0	0	0	0	0
0	0	0	0	0	0	0	0
0	0	0	0	0	0	0	0
0	0	0	0	0	0	0	0
0	0	0	0	0	0	0	0
0	0	0	0	0	0	0	0
0	0	0	0	0	0	0	0
0	0	0	0	0	0	0	0
0	0	0	0	0	0	0	0
0	0	0	0	0	0	0	0
0	0	0	0	0	0	0	0
0	0	0	0	0	0	0	0
0	0	0	0	0	0	0	0
0	0	0	0	0	0	0	0
0	0	0	0	0	0	0	0
0	0	0	0	0	0	0	0
0	0	0	0	0	0	0	0
0	0	0	0	0	0	0	0
0	0	0	0	0	0	0	0
0	0	0	0	0	0	0	0
0	0	0	0	0	0	0	0
0	0	0	0	0	0	0	0
0	0	0	0	0	0	0	0
0	0	0	0	0	0	0	0
0	0	0	0	0	0	0	0
0	0	0	0	0	0	0	0
0	0	0	0	0	0	0	0
0	0	0	0	0	0	0	0
0	0	0	0	0	0	0	0
0	0	0	0	0	0	0	0
0	0	0	0	0	0	0	0
0	0	0	0	0	0	0	0
0	0	0	0	0	0	0	0
0	0	0	0	0	0	0	0
0	0	0	0	0	0	0	0
0	0	0	0	0	0	0	0
0	0	0	0	0	0	0	0
0	0	0	0	0	0	0	0
0	0	0	0	0	0	0	0
0	0	0	0	0	0	0	0
0	0	0	0	0	0	0	0
0	0	0	0	0	0	0	0
0	0	0	0	0	0	0	0
0	0	0	0	0	0	0	0
0	0	0	0	0	0	0	0
0	0	0	0	0	0	0	0
0	0	0	0	0	0	0	0
0	0	0	0	0	0	0	0
0	0	0	0	0	0	0	0
0	0	0	0	0	0	0	0
0	0	0	0	0	0	0	0
0	0	0	0	0	0	0	0
0	0	0	0	0	0	0	0
0	0	0	0	0	0	0	0
0	0	0	0	0	0	0	0
0	0	0	0	0	0	0	0
0	0	0	0	0	0	0	0
0	0	0	0	0	0	0	0
0	0	0	0	0	0	0	0
0	0	0	0	0	0	0	0
0	0	0	0	0	0	0	0
0	0	0	0	0	0	0	0
0	0	0	0	0	0	0	0
0	0	0	0	0	0	0	0
0	0	0	0	0	0	0	0
0	0	0	0	0	0	0	0
0	0	0	0	0	0	0	0
0	0	0	0	0	0	0	0
0	0	0	0	0	0	0	0
0	0	0	0	0	0	0	0
0	0	0	0	0	0	0	0
0	0	0	0	0	0	0	0
0	0	0	0	0	0	0	0
0	0	0	0	0	0	0	0
0	0	0	0	0	0	0	0
0	0	0	0	0	0	0	0
0	0	0	0	0	0	0	0
0	0	0	0	0	0	0	0
0	0	0	0	0	0	0	0
0	0	0	0	0	0	0	0
0	0	0	0	0	0	0	0
0	0	0	0	0	0	0	0
0	0	0	0	0	0	0	0
0	0	0	0	0	0	0	0
0	0	0	0	0	0	0	0
0	0	0	0	0	0	0	0
0	0	0	0	0	0	0	0
0	0	0	0	0	0	0	0
0	0	0	0	0	0	0	0
0	0	0	0	0	0	0	0
0	0	0	0	0	0	0	0
0	0	0	0	0	0	0	0
0	0	0	0	0	0	0	0
0	0	0	0	0	0	0	0
0	0	0	0	0	0	0	0
0	0	0	0	0	0	0	0
0	0	0	0	0	0	0	0
0	0	0	0	0	0	0	0
0	0	0	0	0	0	0	0
0	0	0	0	0	0	0	0
0	0	0	0	0	0	0	0
0	0	0	0	0	0	0	0
0	0	0	0	0	0	0	0
0	0	0	0	0	0	0	0
0	0	0	0	0	0	0	0
0	0	0	0	0	0	0	0
0	0	0	0	0	0	0	0
0	0	0	0	0	0	0	0
0	0	0	0	0	0	0	0
0	0	0	0	0	0	0	0
0	0	0	0	0	0	0	0
0	0	0	0	0	0	0	0
0	0	0	0	0	0	0	0
0	0	0	0	0	0	0	0
0	0	0	0	0	0	0	0
0	0	0	0	0	0	0	0
0	0	0	0	0	0	0	0
0	0	0	0	0	0	0	0
0	0	0	0	0	0	0	0
0	0	0	0	0	0	0	0
0	0	0	0	0	0	0	0
0	0	0	0	0	0	0	0
0	0	0	0	0	0	0	0
0	0	0	0	0	0	0	0
0	0	0	0	0	0	0	0
0	0	0	0	0	0	0	0
0	0	0	0	0	0	0	0
0	0	0	0	0	0	0	0
0	0	0	0	0	0	0	0
0	0	0	0	0	0	0	0
0	0	0	0	0	0	0	0
0	0	0	0	0	0	0	0
0	0	0	0	0	0	0	0
0	0	0	0	0	0	0	0
0	0	0	0	0	0	0	0
0	0	0	0	0	0	0	0
0	0	0	0	0	0	0	0
0	0	0	0	0	0	0	0
0	0	0	0	0	0	0	0
0	0	0	0	0	0	0	0
0	0	0	0	0	0	0	0
0	0	0	0	0	0	0	0
0	0	0	0	0	0	0	0
0	0	0	0	0	0	0	0
0	0	0	0	0	0	0	0
0	0	0	0	0	0	0	0
0	0	0	0	0	0	0	0
0	0	0	0	0	0	0	0
0	0	0	0	0	0	0	0
0	0	0	0	0	0	0	0
0	0	0	0	0	0	0	0
0	0	0	0	0	0	0	0
0	0	0	0	0	0	0	0
0	0	0	0	0	0	0	0
0	0	0	0	0	0	0	0
0	0	0	0	0	0	0	0
0	0	0	0	0	0	0	0
0	0	0	0	0	0	0	0
0	0	0	0	0	0	0	0
0	0	0	0	0	0	0	0
0	0	0	0	0	0	0	0
0	0	0	0	0	0	0	0
0	0	0	0	0	0	0	0
0	0	0	0	0	0	0	0
0	0	0	0	0	0	0	0
0	0	0	0	0	0	0	0
0	0	0	0	0	0	0	0
0	0	0	0	0	0	0	0
0	0	0	0	0	0	0	0
0	0	0	0	0	0	0	0
0	0	0	0	0	0	0	0
0	0	0	0	0	0	0	0
0	0	0	0	0	0	0	0
0	0	0	0	0	0	0	0
0	0	0	0	0	0	0	0
0	0	0	0	0	0	0	0
0	0	0	0	0	0	0	0
0	0	0	0	0	0	0	0
0	0	0	0	0	0	0	0
0	0	0	0	0	0	0	0
0	0	0	0	0	0	0	0
0	0	0	0	0	0	0	0
0	0	0	0	0	0	0	0
0	0	0	0	0	0	0	0
0	0	0	0	0	0	0	0
0	0	0	0	0	0	0	0
0	0	0	0	0	0	0	0
0	0	0	0	0	0	0	0
0	0	0	0	0	0	0	0
0	0	0	0	0	0	0	0
0	0	0	0	0	0	0	0
0	0	0	0	0	0	0	0
0	0	0	0	0	0	0	0
0	0	0	0	0	0	0	0
0	0	0	0	0	0	0	0
0	0	0	0	0	0	0	0
0	0	0	0	0	0	0	0
0	0	0	0	0	0	0	0
0	0	0	0	0	0	0	0
0	0	0	0	0	0	0	0
0	0	0	0	0	0	0	0
0	0	0	0	0	0	0	0
0	0	0	0	0	0	0	0
0	0	0	0	0	0	0	0
0	0	0	0	0	0	0	0
0	0	0	0	0	0	0	0
0	0	0	0	0	0	0	0
0	0	0	0	0	0	0	0
0	0	0	0	0	0	0	0
0	0	0	0	0	0	0	0
0	0	0	0	0	0	0	0
0	0	0	0	0	0	0	0
0	0	0	0	0	0	0	0
0	0	0	0	0	0	0	0
0	0	0	0	0	0	0	0
0	0	0	0	0	0	0	0
0	0	0	0	0	0	0	0
0	0	0	0	0	0	0	0
0	0	0	0	0	0	0	0
0	0	0	0	0	0	0	0
0	0	0	0	0	0	0	0
0	0	0	0	0	0	0	0
0	0	0	0	0	0	0	0
0	0	0	0	0	0	0	0
0	0	0	0	0	0	0	0
0	0	0	0	0	0	0	0
0	0	0	0	0	0	0	0
0	0	0	0	0	0	0	0
0	0	0	0	0	0	0	0
0	0	0	0	0	0	0	0
0	0	0	0	0	0	0	0
0	0	0	0	0	0	0	0
0	0	0	0	0	0	0	0
0	0	0	0	0	0	0	0
0	0	0	0	0	0	0	0
0	0	0	0	0	0	0	0
0	0	0	0	0	0	0	0
0	0	0	0	0	0	0	0
0	0	0	0	0	0	0	0
0	0	0	0	0	0	0	0
0	0	0	0	0	0	0	0
0	0	0	0	0	0	0	0
0	0	0	0	0	0	0	0
0	0	0	0	0	0	0	0
0	0	0	0	0	0	0	0
0	0	0	0	0	0	0	0
0	0	0	0	0	0	0	0
0	0	0	0	0	0	0	0
0	0	0	0	0	0	0	0
0	0	0	0	0	0	0	0
0	0	0	0	0	0	0	0
0	0	0	0	0	0	0	0
0	0	0	0	0	0	0	0
0	0	0	0	0	0	0	0
0	0	0	0	0	0	0	0
0	0	0	0	0	0	0	0
0	0	0	0	0	0	0	0
0	0	0	0	0	0	0	0
0	0	0	0	0	0	0	0
0	0	0	0	0	0	0	0
0	0	0	0	0	0	0	0
0	0	0	0	0	0	0	0
0	0	0	0	0	0	0	0
0	0	0	0	0	0	0	0
0	0	0	0	0	0	0	0
0	0	0	0	0	0	0	0
0	0	0	0	0	0	0	0
0	0	0	0	0	0	0	0
0	0	0	0	0	0	0	0
0	0	0	0	0	0	0	0
0	0	0	0	0	0	0	0
0	0	0	0	0	0	0	0
0	0	0	0	0	0	0	0
0	0	0	0	0	0	0	0
0	0	0	0	0	0	0	0
0	0	0	0	0	0	0	0
0	0	0	0	0	0	0	0
0	0	0	0	0	0	0	0
0	0	0	0	0	0	0	0
0	0	0	0	0	0	0	0
0	0	0	0	0	0	0	0
0	0	0	0	0	0	0	0
0	0	0	0	0	0	0	0
0	0	0	0	0	0	0	0
0	0	0	0	0	0	0	0
0	0	0	0	0	0	0	0
0	0	0	0	0	0	0	0
0	0	0	0	0	0	0	0
0	0	0	0	0	0	0	0
0	0	0	0	0	0	0	0
0	0	0	0	0	0	0	0
0	0	0	0	0	0	0	0
0	0	0	0	0	0	0	0
0	0	0	0	0	0	0	0
0	0	0	0	0	0	0	0
0	0	0	0	0	0	0	0
0	0	0	0	0	0	0	0
0	0	0	0	0	0	0	0
0	0	0	0	0	0	0	0
0	0	0	0	0	0	0	0
0	0	0	0	0	0	0	0
0	0	0	0	0	0	0	0
0	0	0	0	0	0	0	0
0	0	0	0	0	0	0	0
0	0	0	0	0	0	0	0
0	0	0	0	0	0	0	0
0	0	0	0	0	0	0	0
0	0	0	0	0	0	0	0
0	0	0	0	0	0	0	0
0	0	0	0	0	0	0	0
0	0	0	0	0	0	0	0
0	0	0	0	0	0	0	0
0	0	0	0	0	0	0	0
0	0	0	0	0	0	0	0
0	0	0	0	0	0	0	0
0	0	0	0	0	0	0	0
0	0	0	0	0	0	0	0
0	0	0	0	0	0	0	0
0	0	0	0	0	0	0	0
0	0	0	0	0	0	0	0
0	0	0	0	0	0	0	0
0	0	0	0	0	0	0	0
0	0	0	0	0	0	0	0
0	0	0	0	0	0	0	0
0	0	0	0	0	0	0	0
0	0	0	0	0	0	0	0
0	0	0	0	0	0	0	0
0	0	0	0	0	0	0	0
0	0	0	0	0	0	0	0
0	0	0	0	0	0	0	0
0	0	0	0	0	0	0	0
0	0	0	0	0	0	0	0
0	0	0	0	0	0	0	0
0	0	0	0	0	0	0	0
0	0	0	0	0	0	0	0
0	0	0	0	0	0	0	0
0	0	0	0	0	0	0	0
0	0	0	0	0	0	0	0
0	0	0	0	0	0	0	0
0	0	0	0	0	0	0	0
0	0	0	0	0	0	0	0
0	0	0	0	0	0	0	0
0	0	0	0	0	0	0	0
0	0	0	0	0	0	0	0
0	0	0	0	0	0	0	0
0	0	0	0	0	0	0	0
0	0	0	0	0	0	0	0
0	0	0	0	0	0	0	0
0	0	0	0	0	0	0	0
0	0	0	0	0	0	0	0
0	0	0	0	0	0	0	0
0	0	0	0	0	0	0	0
0	0	0	0	0	0	0	0
0	0	0	0	0	0	0	0
0	0	0	0	0	0	0	0
0	0	0	0	0	0	0	0
0	0	0	0	0	0	0	0
0	0	0	0	0	0	0	0
0	0	0	0	0	0	0	0
0	0	0	0	0	0	0	0
0	0	0	0	0	0	0	0
0	0	0	0	0	0	0	0
0	0	0	0	0	0	0	0
0	0	0	0	0	0	0	0
0	0	0	0	0	0	0	0
0	0	0	0	0	0	0	0
0	0	0	0	0	0	0	0
0	0	0	0	0	0	0	0
0	0	0	0	0	0	0	0
0	0	0	0	0	0	0	0
0	0	0	0	0	0	0	0
0	0	0	0	0	0	0	0
0	0	0	0	0	0	0	0
0	0	0	0	0	0	0	0
0	0	0	0	0	0	0	0
0	0	0	0	0	0	0	0
0	0	0	0	0	0	0	0
0	0	0	0	0	0	0	0
0	0	0	0	0	0	0	0
0	0	0	0	0	0	0	0
0	0	0	0	0	0	0	0
0	0	0	0	0	0	0	0
0	0	0	0	0	0	0	0
0	0	0	0	0	0	0	0
0	0	0	0	0	0	0	0
0	0	0	0	0	0	0	0
0	0	0	0	0	0	0	0
0	0	0	0	0	0	0	0
0	0	0	0	0	0	0	0
0	0	0	0	0	0	0	0
0	0	0	0	0	0	0	0
0	0	0	0	0	0	0	0
0	0	0	0	0	0	0	0
0	0	0	0	0	0	0	0
0	0	0	0	0	0	0	0
0	0	0	0	0	0	0	0
0	0	0	0	0	0	0	0
0	0	0	0	0	0	0	0
0	0	0	0	0	0	0	0
0	0	0	0	0	0	0	0
0	0	0	0	0	0	0	0
0	0	0	0	0	0	0	0
0	0	0	0	0	0	0	0
0	0	0	0	0	0	0	0
0	0	0	0	0	0	0	0
0	0	0	0	0	0	0	0
0	0	0	0	0	0	0	0
0	0	0	0	0	0	0	0
0	0	0	0	0	0	0	0
0	0	0	0	0	0	0	0
0	0	0	0	0	0	0	0
0	0	0	0	0	0	0	0
0	0	0	0	0	0	0	0
0	0	0	0	0	0	0	0
0	0	0	0	0	0	0	0
0	0	0	0	0	0	0	0
0	0	0	0	0	0	0	0
0	0	0	0	0	0	0	0
0	0	0	0	0	0	0	0
0	0	0	0	0	0	0	0
0	0	0	0	0	0	0	0
0	0	0	0	0	0	0	0
0	0	0	0	0	0	0	0
0	0	0	0	0	0	0	0
0	0	0	0	0	0	0	0
0	0	0	0	0	0	0	0
0	0	0	0	0	0	0	0
0	0	0	0	0	0	0	0
0	0	0	0	0	0	0	0
0	0	0	0	0	0	0	0
0	0	0	0	0	0	0	0
0	0	0	0	0	0	0	0
0	0	0	0	0	0	0	0
0	0	0	0	0	0	0	0
0	0	0	0	0	0	0	0
0	0	0	0	0	0	0	0
0	0	0	0	0	0	0	0
0	0	0	0	0	0	0	0
0	0	0	0	0	0	0	0
0	0	0	0	0	0	0	0
0	0	0	0	0	0	0	0
0	0	0	0	0	0	0	0
0	0	0	0	0	0	0	0
0	0	0	0	0	0	0	0
0	0	0	0	0	0	0	0
0	0	0	0	0	0	0	0
0	0	0	0	0	0	0	0
0	0	0	0	0	0	0	0
0	0	0	0	0	0	0	0
0	0	0	0	0	0	0	0
0	0	0	0	0	0	0	0
0	0	0	0	0	0	0	0
0	0	0	0	0	0	0	0
0	0	0	0	0	0	0	0
0	0	0	0	0	0	0	0
0	0	0	0	0	0	0	0
0	0	0	0	0	0	0	0
0	0	0	0	0	0	0	0
0	0	0	0	0	0	0	0
0	0	0	0	0	0	0	0
0	0	0	0	0	0	0	0
0	0	0	0	0	0	0	0
0	0	0	0	0	0	0	0
0	0	0	0	0	0	0	0
0	0	0	0	0	0	0	0
0	0	0	0	0	0	0	0
0	0	0	0	0	0	0	0
0	0	0	0	0	0	0	0
0	0	0	0	0	0	0	0
0	0	0	0	0	0	0	0
0	0	0	0	0	0	0	0
0	0	0	0	0	0	0	0
0	0	0	0	0	0	0	0
0	0	0	0	0	0	0	0
0	0	0	0	0	0	0	0
0	0	0	0	0	0	0	0
0	0	0	0	0	0	0	0
0	0	0	0	0	0	0	0
0	0	0	0	0	0	0	0
0	0	0	0	0	0	0	0
0	0	0	0	0	0	0	0
0	0	0	0	0	0	0	0
0	0	0	0	0	0	0	0
0	0	0	0	0	0	0	0
0	0	0	0	0	0	0	0
0	0	0	0	0	0	0	0
0	0	0	0	0	0	0	0
0	0	0	0	0	0	0	0
0	0	0	0	0	0	0	0
0	0	0	0	0	0	0	0
0	0	0	0	0	0	0	0
0	0	0	0	0	0	0	0
0	0	0	0	0	0	0	0
0	0	0	0	0	0	0	0
0	0	0	0	0	0	0	0
0	0	0	0	0	0	0	0
0	0	0	0	0	0	0	0
0	0	0	0	0	0	0	0
0	0	0	0	0	0	0	0
0	0	0	0	0	0	0	0
0	0	0	0	0	0	0	0
0	0	0	0	0	0	0	0
0	0	0	0	0	0	0	0
0	0	0	0	0	0	0	0
0	0	0	0	0	0	0	0
0	0	0	0	0	0	0	0
0	0	0	0	0	0	0	0
0	0	0	0	0	0	0	0
0	0	0	0	0	0	0	0
0	0	0	0	0	0	0	0
0	0	0	0	0	0	0	0
0	0	0	0	0	0	0	0
0	0	0	0	0	0	0	0
0	0	0	0	0	0	0	0
0	0	0	0	0	0	0	0
0	0	0	0	0	0	0	0
0	0	0	0	0	0	0	0
0	0	0	0	0	0	0	0
0	0	0	0	0	0	0	0
0	0	0	0	0	0	0	0
0	0	0	0	0	0	0	0
0	0	0	0	0	0	0	0
0	0	0	0	0	0	0	0
0	0	0	0	0	0	0	0
0	0	0	0	0	0	0	0
0	0	0	0	0	0	0	0
0	0	0	0	0	0	0	0
0	0	0	0	0	0	0	0
0	0	0	0	0	0	0	0
0	0	0	0	0	0	0	0
0	0	0	0	0	0	0	0
0	0	0	0	0	0	0	0
0	0	0	0	0	0	0	0
0	0	0	0	0	0	0	0
0	0	0	0	0	0	0	0
0	0	0	0	0	0	0	0
0	0	0	0	0	0	0	0
0	0	0	0	0	0	0	0
0	0	0	0	0	0	0	0
0	0	0	0	0	0	0	0
0	0	0	0	0	0	0	0
0	0	0	0	0	0	0	0
0	0	0	0	0	0	0	0
0	0	0	0	0	0	0	0
0	0	0	0	0	0	0	0
0	0	0	0	0	0	0	0
0	0	0	0	0	0	0	0
0	0	0	0	0	0	0	0
0	0	0	0	0	0	0	0
0	0	0	0	0	0	0	0
0	0	0	0	0	0	0	0
0	0	0	0	0	0	0	0
0	0	0	0	0	0	0	0
0	0	0	0	0	0	0	0
0	0	0	0	0	0	0	0
0	0	0	0	0	0	0	0
0	0	0	0	0	0	0	0
0	0	0	0	0	0	0	0
0	0	0	0	0	0	0	0
0	0	0	0	0	0	0	0
0	0	0	0	0	0	0	0
0	0	0	0	0	0	0	0
0	0	0	0	0	0	0	0
0	0	0	0	0	0	0	0
0	0	0	0	0	0	0	0
0	0	0	0	0	0	0	0
0	0	0	0	0	0	0	0
0	0	0	0	0	0	0	0
0	0	0	0	0	0	0	0
0	0	0	0	0	0	0	0
0	0	0	0	0	0	0	0
0	0	0	0	0	0	0	0
0	0	0	0	0	0	0	0
0	0	0	0	0	0	0	0
0	0	0	0	0	0	0	0
0	0	0	0	0	0	0	0
0	0	0	0	0	0	0	0
0	0	0	0	0	0	0	0
0	0	0	0	0	0	0	0
0	0	0	0	0	0	0	0
0	0	0	0	0	0	0	0
0	0	0	0	0	0	0	0
0	0	0	0	0	0	0	0
0	0	0	0	0	0	0	0
0	0	0	0	0	0	0	0
0	0	0	0	0	0	0	0
0	0	0	0	0	0	0	0
0	0	0	0	0	0	0	0
0	0	0	0	0	0	0	0
0	0	0	0	0	0	0	0
0	0	0	0	0	0	0	0
