# Supplementary material for: Pervasive function and evidence for selection across standing genetic variation in S. cerevisiae
Source: Nat Commun. 2019 Mar 15;10:1222. doi: 10.1038/s41467-019-09166-1 (PMC6420628; doi:10.1038/s41467-019-09166-1)
Supplement: Supplementary file 6 — Source Data [file 41467_2019_9166_MOESM6_ESM.zip › rawData/Fig4F.csv]

glc	gal	raf	mal	suc	gly	etoh	overall
0	0.285714285714286	0.3	0.222222222222222	0.181818181818182	0.3	0.25	0.233644859813084
1	0.714285714285714	0.7	0.777777777777778	0.818181818181818	0.7	0.75	0.766355140186916
