# Supplementary material for: Pervasive function and evidence for selection across standing genetic variation in S. cerevisiae
Source: Nat Commun. 2019 Mar 15;10:1222. doi: 10.1038/s41467-019-09166-1 (PMC6420628; doi:10.1038/s41467-019-09166-1)
Supplement: Supplementary file 6 — Source Data [file 41467_2019_9166_MOESM6_ESM.zip › rawData/Fig4G.csv]

strainsWithAltAllele
0
0
0
0
2
0
0
0
1
1
0
0
0
0
0
1
0
0
2
0
0
6
0
0
0
0
0
0
0
0
2
0
1
0
0
0
0
0
0
0
0
0
2
10
0
0
0
0
1
0
0
7
0
0
0
0
0
0
1
10
1
1
0
3
0
0
0
0
0
2
3
0
0
1
0
0
0
0
0
0
0
0
0
0
1
0
0
0
0
0
0
0
10
0
0
0
0
2
0
1
0
0
0
0
0
0
1
