# Supplementary material for: Pervasive function and evidence for selection across standing genetic variation in S. cerevisiae
Source: Nat Commun. 2019 Mar 15;10:1222. doi: 10.1038/s41467-019-09166-1 (PMC6420628; doi:10.1038/s41467-019-09166-1)
Supplement: Supplementary file 6 — Source Data [file 41467_2019_9166_MOESM6_ESM.zip › rawData/Fig5D.csv]

actual	inferred
2045	1801
2013	1747
1968	1585
1918	1541
2045	1801
1978	1694
2007	1698
1956	1675
2000	1471
2025	1548
1999	1729
2013	1747
1968	1585
1918	1541
2045	1801
1978	1694
2007	1698
1956	1675
2000	1471
2025	1548
2030	1681
2039	1749
1977	1595
1902	1631
1954	1815
