# Supplementary material for: Pervasive function and evidence for selection across standing genetic variation in S. cerevisiae
Source: Nat Commun. 2019 Mar 15;10:1222. doi: 10.1038/s41467-019-09166-1 (PMC6420628; doi:10.1038/s41467-019-09166-1)
Supplement: Supplementary file 6 — Source Data [file 41467_2019_9166_MOESM6_ESM.zip › rawData/Fig6H.csv]

maf5_1	maf25_1	maf125_1	maf625_1	maf3125_1	maf5_2	maf25_2	maf125_2	maf625_2	maf3125_2	maf5_3	maf25_3	maf125_3	maf625_3	maf3125_3	maf5_4	maf25_4	maf125_4	maf625_4	maf3125_4	maf5_5	maf25_5	maf125_5	maf625_5	maf3125_5
5774	5344	3922	2629	2024	5770	5297	3856	2552	1945	5805	5367	3898	2608	2032	5692	5242	3718	2514	1909	5673	5247	3799	2539	1916
2131	2088	1923	1807	1747	2064	2009	1854	1736	1674	2221	2167	2025	1887	1838	2002	1945	1816	1674	1621	2164	2121	1967	1844	1782
1767	1765	1752	1738	1732	1723	1717	1701	1694	1688	1728	1721	1709	1698	1689	1758	1755	1735	1722	1715	1855	1847	1832	1818	1815
1732	1733	1731	1729	1729	1793	1794	1792	1792	1791	1693	1692	1692	1689	1689	1498	1497	1495	1493	1493	1736	1736	1734	1733	1732
1730	1729	1729	1729	1729	1533	1532	1532	1532	1532	1523	1523	1523	1522	1522	1631	1631	1630	1630	1630	1791	1791	1790	1790	1790
