# Supplementary material for: Pervasive function and evidence for selection across standing genetic variation in S. cerevisiae
Source: Nat Commun. 2019 Mar 15;10:1222. doi: 10.1038/s41467-019-09166-1 (PMC6420628; doi:10.1038/s41467-019-09166-1)
Supplement: Supplementary file 6 — Source Data [file 41467_2019_9166_MOESM6_ESM.zip › rawData/Fig4B.csv]

toOutput1	toOutput2	toOutput3	toOutput4	toOutput5	toOutput6
-2.36980930695549	-0.732579495119249	-2.22669700843799	-0.442367619572197	-2.63965695784633	1.08249475665727
-2.13160578924981	-0.380306687244648	-1.6974467659778	-0.615184025273485	-2.63588578083062	0.682749992992246
-2.24567507941873	1.24350320810113	-1.57431507691563	1.4564526380707	-2.63211460381492	-0.610763723395532
-2.40000411905903	1.40454220598666	-2.16621126644254	1.33980156422233	-2.63965695784633	1.35779067880394
-2.36309934871026	1.82055961719095	-2.15108983094368	1.68975478576744	-2.63965695784633	1.17677418204997
0	1.71320028526727	0	1.52773940542248	0	1.37287538686677
0	-0.185717898132964	0	-0.0319286560316386	0	0.935418853044669
0	-0.373596728999418	0	-0.219866497231789	0	-0.565509599207038
0	1.52532145440081	0	1.45213222792817	0	-0.754068449992428
0	-0.316562083914958	0	-0.36892064714915	0	0.76194471032211
0	1.75346003473865	0	2.16932031158851	0	1.33139243969399
0	1.30389283230821	0	1.82584770525721	0	-0.901144353605033
0	-0.73928945336448	0	-0.0729725523856945	0	-0.938856123762111
0	-0.598380330214639	0	-0.522295207209043	0	0.656351753882291
0	-2.41006905642687	0	-2.22885721350926	0	-2.63211460381492
0	-0.631930121440792	0	-0.474770695641189	0	0.256606990217264
0	-2.39664913993641	0	-2.22885721350926	0	-2.63965695784633
0	-0.548055643375411	0	-0.176662395806467	0	0.543216443411057
0	-0.494375977413567	0	-0.237148137801918	0	-0.893601999573617
0	-2.41006905642687	0	-2.22669700843799	0	-2.63965695784633
0	-0.571540497233717	0	-0.124817474096081	0	0.769487064353525
0	1.70313534789942	0	1.64871088941339	0	1.59160365377783
0	0.706706548482693	0	0.938003420966839	0	-1.23300793098732
0	0.689931652869616	0	1.4823750989259	0	-0.214790136746212
0	-2.41006905642687	0	-2.22885721350926	0	-2.63965695784633
0	1.06568931460252	0	1.51693838006615	0	-0.791780220149506
0	1.09252914758345	0	1.10649941652559	0	0.88262237482476
0	0.579217341823313	0	1.03953305931635	0	-0.301527208107492
0	0.60941215392685	0	0.741424759481624	0	-1.18775380679883
0	-0.373596728999418	0	-0.487731926068785	0	0.501733496238271
0	0.414823364815166	0	1.19290761937624	0	0.60732645267809
0	-0.246107522340038	0	-0.11401644873975	0	1.28613831550549
0	-0.608445267582485	0	-0.276031829084708	0	0.362199946657082
0	-0.917103346863088	0	-0.526615617351575	0	0.264149344248679
0	-0.974137991947547	0	-0.535256437636639	0	-1.53847326925965
0	-0.665479912666944	0	-0.371080852220416	0	-0.565509599207038
0	0.612767133049466	0	0.92072178039671	0	0.294318760374342
0	-0.53463572688495	0	-0.433726799287133	0	0.539445266395349
0	-2.41006905642687	0	-2.22885721350926	0	-2.63965695784633
0	-0.665479912666945	0	-0.492052336211317	0	0.716690586133616
0	-2.38993918169118	0	-2.2202163932242	0	-2.63211460381492
0	-0.531280747762334	0	0.266179643803083	0	0.671436461945122
0	-0.618510204950331	0	-0.340837981222691	0	0.1774122728874
0	0.924780191452684	0	1.03089223903128	0	0.441394663986946
0	0.814065880406381	0	1.39380669100399	0	0.569614682521012
0	0.763741193567152	0	1.28363623236941	0	-0.49385723590859
0	-0.631930121440792	0	-0.271711418942175	0	0.218895220060186
0	-2.41006905642687	0	-2.22885721350926	0	-2.63965695784633
0	1.14285383442267	0	1.14538310780838	0	0.320716999484296
0	-2.41006905642687	0	-2.22885721350926	0	-2.63965695784633
0	0.864390567245609	0	0.996328957891024	0	0.694063524039369
0	-0.497730956536182	0	-0.377561467434214	0	0.29808993739005
0	-0.53463572688495	0	-0.392682902933077	0	0.739317648227863
0	-2.41006905642687	0	-2.22885721350926	0	-2.63965695784633
0	-2.41006905642687	0	-2.22885721350926	0	-2.63965695784633
0	-0.595025351092024	0	-0.502853361567648	0	-0.0714854101493154
0	-0.641995058808638	0	-0.50717377171018	0	0.354657592625667
0	-0.561475559865872	0	-0.610863615130953	0	-0.116739534337809
0	1.13949885530006	0	0.808391116690873	0	-0.71635667983535
0	-0.715804599506173	0	-0.54605746299297	0	0.603555275662382
0	-2.41006905642687	0	-2.20509495772533	0	-2.63965695784633
0	1.19988847950713	0	1.49533632935349	0	0.814741188542019
0	0.988524794782374	0	1.11946064695319	0	0.513047027285395
0	-0.782904181958478	0	-0.509333976781446	0	0.55452997445818
0	-0.870133639146475	0	-0.76207797011958	0	0.72800411718074
0	0.991879773904989	0	0.862396243472526	0	0.418767601892699
0	1.05226939811206	0	0.888318704327719	0	0.464021726081193
0	1.22337333336544	0	0.434675639361838	0	-1.0783896733433
0	-0.40043656198034	0	-0.409964543503206	0	0.912791790950422
0	-0.80303405669417	0	-0.675669767268936	0	0.275462875295803
0	-0.702384683015712	0	-0.524455412280309	0	0.505504673253979
0	0.787226047425459	0	0.508122611784886	0	0.656351753882291
0	1.13614387617744	0	0.92072178039671	0	-0.346781332295985
0	-0.47089112355526	0	-0.105375628454686	0	0.422538778908407
0	-0.53463572688495	0	-0.405644133360674	0	-0.346781332295985
0	1.3240227070439	0	0.931522805753041	0	0.596012921630966
0	-0.289722250934037	0	-0.46829008042739	0	0.777029418384941
0	1.15627375091314	0	0.609652250134392	0	0.162327564824569
0	1.37099241476051	0	0.74358496455289	0	-0.49385723590859
0	-0.299787188301882	0	-0.524455412280309	0	0.362199946657082
0	-0.390371624612494	0	-0.721034073765524	0	1.05232534053161
0	0.626187049539927	0	0.143047954740915	0	0.316945822468589
0	1.04555943986683	0	0.877517678971388	0	1.20317242115992
0	0.985169815659758	0	1.48021489385463	0	0.0680481394318734
0	0.968394920046682	0	1.42404956200171	0	0.151014033777445
0	1.5219664752782	0	1.51261796992362	0	1.59914600780924
0	1.30053785318559	0	1.29227705265448	0	1.02592710142166
0	-0.293077230056652	0	-0.453168644928528	0	0.67520763896083
0	1.40454220598666	0	1.38948628086145	0	1.10135064173581
0	1.30053785318559	0	1.49101591921096	0	1.14660476592431
0	-0.115263336558044	0	-0.284672649369772	0	0.780800595400649
0	-0.115263336558044	0	0.0631203671040696	0	1.17677418204997
0	-0.437341332329107	0	-0.0924143980270894	0	-1.14249968261033
0	-2.41006905642687	0	-2.22453680336673	0	-2.63965695784633
0	-0.6118002467051	0	-0.442367619572197	0	0.611097629693798
0	1.05897935635729	0	1.31171889829587	0	0.320716999484296
0	-0.903683430372627	0	-0.509333976781446	0	-0.128053065384932
0	-2.41006905642687	0	-2.22885721350926	0	-2.63965695784633
0	-0.699029703893097	0	-0.342998186293957	0	0.660122930897999
0	-2.41006905642687	0	-2.22885721350926	0	-2.63965695784633
0	-0.776194223713248	0	-0.258750188514579	0	0.45270819503407
0	-0.601735309337255	0	-0.0427296813879691	0	0.886393551840468
0	-0.215912710236501	0	-0.254429778372047	0	-0.637161962505486
0	-0.323272042160189	0	0.0976836482443272	0	0.430081132939823
0	0.0994553272893324	0	1.32035971858094	0	-0.542882537112791
0	-0.933878242476164	0	-0.310595110224965	0	-1.19529616083024
0	-0.907038409495242	0	-0.479091105783721	0	0.294318760374342
0	0.867745546368225	0	1.36788423014879	0	0.584699390583843
0	0.793936005670689	0	1.13026167230952	0	0.309403468437173
0	0.686576673747001	0	0.989848342677225	0	-0.146908950463472
0	-0.80303405669417	0	-0.28035223922724	0	-1.13495732857892
0	0.67986671550177	0	0.613972660276924	0	0.0454210773376266
0	-0.645350037931253	0	-0.742636124478185	0	0.264149344248679
0	-0.460826186187414	0	-0.144259319737476	0	-0.40712016454731
0	1.05562437723468	0	1.04817387960141	0	0.467792903096901
0	-0.460826186187414	0	-0.0470500915305013	0	0.76194471032211
0	-0.504440914781412	0	0.134407134455851	0	0.24529345917014
0	-0.766129286345402	0	-0.301954289939901	0	0.222666397075894
0	0.723481444095769	0	0.702541068198835	0	0.396140539798453
0	0.74361131883146	0	1.03089223903128	0	-0.953940831824942
0	1.10594906407391	0	1.01577080353242	0	-0.750297272976721
0	-0.638640079686022	0	-0.600062589774622	0	-0.28644250004466
0	1.10930404319652	0	1.38300566564766	0	-1.00673731004485
0	-0.598380330214639	0	-0.433726799287133	0	-0.92377141569928
0	1.09252914758345	0	1.41108833157411	0	-1.17266909873599
0	-2.41006905642687	0	-2.22885721350926	0	-2.63965695784633
0	-2.38993918169118	0	-2.22885721350926	0	-2.63965695784633
0	0.696641611114847	0	1.10649941652559	0	0.226437574091601
0	-2.41006905642687	0	-2.22885721350926	0	-2.63965695784633
0	-2.40335909818164	0	-2.22885721350926	0	-2.63965695784633
0	-0.497730956536182	0	-0.444527824643463	0	0.546987620426765
0	-0.66883489178956	0	-0.667028946983871	0	-0.837034344338
0	-2.41006905642687	0	-2.22885721350926	0	-2.63965695784633
0	-2.38322922344595	0	-2.22885721350926	0	-2.63965695784633
0	-2.41006905642687	0	-2.22885721350926	0	-2.63965695784633
0	-2.41006905642687	0	-2.22885721350926	0	-2.63965695784633
0	-2.37987424432334	0	-2.22885721350926	0	-2.63965695784633
0	-2.41006905642687	0	-2.22885721350926	0	-2.63965695784633
0	-2.41006905642687	0	-2.22885721350926	0	-2.63965695784633
0	1.01200964864068	0	0.786789065978212	0	0.660122930897999
0	-0.410501499348185	0	-0.0772929625282267	0	0.543216443411057
0	0.837550734264687	0	0.825672757261002	0	-0.953940831824942
0	-2.41006905642687	0	-2.22885721350926	0	-2.63965695784633
0	-2.41006905642687	0	-2.22885721350926	0	-2.63965695784633
0	-2.39664913993641	0	-2.22885721350926	0	-2.63965695784633
0	1.38776731037359	0	1.14754331287965	0	0.682749992992246
0	1.25356814546898	0	1.08921777595547	0	0.381055831735621
0	-0.762774307222787	0	-0.781519815760975	0	-0.00737540088228268
0	-0.19578283550081	0	-0.444527824643463	0	0.671436461945123
0	1.04891441898945	0	0.747905374695423	0	0.64126704581946
0	0.518827717616238	0	0.309383745228405	0	-0.0639430561178998
0	-2.3932941608138	0	-2.22885721350926	0	-2.6245722497835
0	-2.41006905642687	0	-2.22453680336673	0	-2.63965695784633
0	1.48841668405205	0	1.03305244410255	0	-0.76915315805526
0	0.958329982678836	0	0.50596240671362	0	-0.226103667793335
0	0.938200107943145	0	0.562127738566538	0	0.64126704581946
0	-2.41006905642687	0	-2.22885721350926	0	-2.63965695784633
0	-2.40335909818164	0	-2.22885721350926	0	-2.63965695784633
0	-2.41006905642687	0	-2.22885721350926	0	-2.63965695784633
0	1.27369802020467	0	0.521083842212482	0	0.724232940165032
0	-0.309852125669728	0	0.0609601620328035	0	1.21071477519134
0	-0.460826186187414	0	-0.0902541929558233	0	-0.161993658526303
0	-0.792969119326324	0	-0.254429778372047	0	0.596012921630966
0	-0.792969119326324	0	-0.37972167250548	0	0.0341075462905032
0	1.22672831248806	0	1.65735170969845	0	-0.671102555646857
0	-0.511150873026643	0	-0.016807220532776	0	0.21135286602877
0	1.2804079784499	0	1.56662309670527	0	-0.410891341563018
0	-0.702384683015712	0	-0.200424651590394	0	-0.369408394390232
0	0.767096172689767	0	1.02873203396002	0	-0.987881424966312
0	0.968394920046682	0	1.40028730621778	0	-1.15004203664175
0	-0.705739662138328	0	-0.265230803728377	0	0.128386971683198
0	0.595992237436389	0	1.40460771636032	0	0.961817092154624
0	0.797290984793304	0	1.43917099750057	0	0.173641095871692
0	1.24014822897852	0	1.74375991254909	0	-0.761610804023844
0	-0.625220163195562	0	-0.438047209429665	0	-0.629619608474071
0	-0.73928945336448	0	-0.435887004358399	0	-0.742754918945305
0	-0.829873889675092	0	-0.513654386923978	0	0.0605057854004578
0	1.11265902231914	0	1.26851479687055	0	0.501733496238271
0	0.689931652869616	0	0.82135234711847	0	-0.68241608669398
0	0.656381861643464	0	0.778148245693148	0	0.147242856761737
0	-0.454116227942184	0	0.102004058386859	0	-0.425976049625849
0	1.63603576544712	0	1.67463335026858	0	-0.128053065384932
0	-1.00433280405108	0	-0.453168644928528	0	-0.297756031091784
0	1.15627375091314	0	1.04385346945888	0	0.505504673253979
0	-0.652059996176483	0	-0.459649260142326	0	0.611097629693798
0	0.887875421103916	0	0.769507425408083	0	0.614868806709505
0	-0.735934474241865	0	-0.36892064714915	0	-1.21038086889307
0	-0.621865184072946	0	-0.492052336211317	0	-0.87097493747937
0	-0.60509028845987	0	-0.33003695586636	0	0.550758797442473
0	1.34750756090221	0	2.12611621016319	0	0.939190030060377
0	-0.641995058808638	0	-0.293313469654836	0	0.0605057854004578
0	-0.756064348977556	0	-0.161540960307605	0	0.0605057854004578
0	-0.940588200721395	0	-0.347318596436489	0	-1.30088911727006
0	0.985169815659758	0	1.67679355533984	0	0.863766489746221
0	1.0388494816216	0	0.94880444632317	0	0.309403468437173
0	0.780516089180228	0	0.912080960111646	0	0.701605878070785
0	1.11936898056437	0	0.817031936975938	0	0.920334144981838
0	1.80378472157788	0	2.01594575152862	0	1.18431653608138
0	1.07575425197037	0	1.52125879020869	0	0.875080020793344
0	-2.41006905642687	0	-2.22885721350926	0	-2.63965695784633
0	-0.73928945336448	0	-0.366760442077884	0	-0.229874844809043
0	-0.524570789517104	0	-0.265230803728377	0	-0.689958440725396
0	0.961684961801451	0	0.931522805753041	0	0.509275850269687
0	1.08917416846083	0	1.02225141874622	0	0.999528862311702
0	0.988524794782374	0	0.795429886263277	0	-0.535340183081376
0	1.16298370915837	0	1.1950678244475	0	0.467792903096901
0	-0.601735309337255	0	-0.306274700082433	0	0.656351753882291
0	-0.779549202835863	0	-0.349478801507755	0	0.55452997445818
0	-0.766129286345402	0	-0.33003695586636	0	0.418767601892699
0	-0.319917063037574	0	-0.170181780592669	0	0.758173533306402
0	-0.189072877255579	0	-0.334357366008892	0	1.12020652681435
0	-0.645350037931253	0	-0.692951407839065	0	0.539445266395349
0	0.971749899169297	0	1.0740963404566	0	1.00707121634312
0	0.767096172689767	0	0.659336966773513	0	0.0982175555575359
0	1.37770237300574	0	1.52773940542248	0	1.01084239335883
0	1.06904429372514	0	0.65501655663098	0	-0.825720813290877
0	0.968394920046682	0	0.838633987688599	0	-1.05576261124905
0	-0.732579495119249	0	-0.517974797066511	0	0.00393813016484074
0	1.24350320810113	0	0.808391116690873	0	0.550758797442473
0	-0.293077230056652	0	-0.355959416721553	0	0.411225247861284
0	-0.219267689359116	0	-0.161540960307605	0	-0.520255475018544
0	1.23343827073329	0	0.624773685633255	0	0.362199946657082
0	-0.417211457593416	0	-0.656227921627541	0	0.381055831735621
0	-0.323272042160189	0	0.186252056166237	0	0.769487064353525
0	-0.26623739707573	0	-0.325716545723828	0	-0.327925447217446
0	1.52867643352343	0	1.13026167230952	0	1.23334183728559
0	-0.373596728999418	0	-0.425085979002068	0	0.418767601892699
0	1.41796212247713	0	0.719822708768963	0	0.660122930897999
0	-0.0414537958605081	0	-0.675669767268936	0	1.01461357037453
0	-0.279657313566191	0	-0.563339103563099	0	1.13906241189289
0	0.850970650755148	0	0.700380863127568	0	-0.21856131376192
0	-0.548055643375411	0	-0.258750188514579	0	0.743088825243571
0	-0.67554485003479	0	-0.0945746030983555	0	-0.490086058892882
0	-0.631930121440792	0	-0.237148137801918	0	0.271691698280095
0	-0.40714652022557	0	-0.0751327574569606	0	0.117073440636075
0	-0.601735309337255	0	0.00911524032241719	0	-0.354323686327401
0	-0.537990706007565	0	-0.0902541929558233	0	0.814741188542019
0	0.726836423218384	0	1.24691274615789	0	-0.13182424240064
0	-0.47760108180049	0	-0.211225676946725	0	0.241522282154433
0	0.965039940924067	0	0.752225784837955	0	-0.248730729887582
0	1.04891441898945	0	1.43917099750057	0	0.569614682521012
0	-0.239397564094808	0	0.549166508138942	0	1.15414711995572
0	1.38776731037359	0	1.88849365232392	0	0.169869918855984
0	1.01871960688591	0	1.38948628086145	0	0.867537666761928
0	0.726836423218384	0	1.29875766786828	0	-0.667331378631149
0	-2.40671407730426	0	-2.22237659829546	0	-2.63211460381492
0	-1.01439774141893	0	-0.578460539061961	0	-0.459916642767219
0	-0.893618493004781	0	-0.479091105783721	0	0.509275850269687
0	-0.769484265468017	0	-0.803121866473635	0	-0.0337736399922373
0	-0.715804599506173	0	-0.679990177411468	0	-0.686187263709688
0	1.0153646277633	0	1.22531069544523	0	0.407454070845576
0	0.814065880406381	0	1.67247314519731	0	0.426309955924115
0	-0.433986353206492	0	-0.299794084868635	0	0.139700502730322
0	1.33073266528913	0	1.44781181778564	0	0.743088825243571
0	-0.87348861826909	0	-0.45748905507106	0	-0.765381981039552
0	0.713416506727923	0	1.05465449481521	0	0.113302263620367
0	0.904650316716992	0	1.09569839116926	0	0.290547583358634
0	0.46850303077701	0	0.721982913840229	0	-0.0186889319294061
0	0.854325629877764	0	0.618293070419457	0	-0.795551397165214
0	0.971749899169297	0	0.721982913840229	0	-1.37254148056851
0	-0.608445267582485	0	-0.539576847779172	0	0.316945822468589
0	0.632897007785157	0	0.851595218116195	0	-0.0413159940236529
0	-0.390371624612494	0	-0.278192034155974	0	-1.06707614229618
0	1.1931785212619	0	1.42188935693044	0	0.697834701055077
0	0.995234753027604	0	1.81288647482961	0	-0.825720813290877
0	-0.705739662138327	0	-0.327876750795094	0	0.448937018018362
0	0.686576673747001	0	1.05681469988647	0	-0.0941124722435622
0	1.05897935635729	0	0.883998294185187	0	0.799656480479188
0	-0.705739662138328	0	-0.431566594215867	0	-1.01805084109197
0	-0.789614140203709	0	-0.530936027494107	0	-0.49385723590859
0	-0.927168284230934	0	-0.764238175190846	0	-1.01427966407627
0	1.0388494816216	0	1.16482495344978	0	0.792114126447772
0	-0.571540497233717	0	-0.310595110224965	0	0.309403468437173
0	0.928135170575299	0	0.994168752819757	0	0.196268157965939
0	0.931490149697914	0	1.18858720923371	0	0.497962319222563
0	1.35757249827005	0	1.23611172080156	0	-0.233646021824751
0	1.0824642102156	0	1.40028730621778	0	0.731775294196447
0	0.710061527605308	0	0.827832962332268	0	0.0227940152433798
0	0.391338510956859	0	0.434675639361838	0	-0.211018959730504
0	-0.705739662138328	0	-0.604382999917154	0	0.467792903096901
0	-0.826518910552477	0	-0.384042082648013	0	-0.28644250004466
0	-0.836583847920322	0	-0.295473674726103	0	0.758173533306402
0	-0.631930121440792	0	-0.552538078206768	0	0.36597112367279
0	-0.480956060923106	0	-0.33003695586636	0	-0.848347875385124
0	-0.450761248819568	0	-0.487731926068785	0	-0.0564007020864842
0	-0.524570789517104	0	-0.301954289939901	0	-0.588136661301285
0	-0.635285100563407	0	-0.781519815760975	0	0.283005229327218
0	1.09252914758345	0	0.791109476120745	0	0.45270819503407
0	1.05897935635729	0	0.938003420966839	0	0.999528862311702
0	-0.430631374083877	0	0.0674407772466018	0	1.02592710142166
0	-0.692319745647866	0	-0.200424651590394	0	0.290547583358634
0	0.730191402340999	0	0.233776567734091	0	0.0642769624161657
0	-0.219267689359116	0	-0.312755315296231	0	0.773258241369233
0	1.00865466951806	0	1.06329531510027	0	0.743088825243571
0	-0.652059996176483	0	-0.671349357126404	0	0.132158148698906
0	1.22337333336544	0	0.74358496455289	0	0.546987620426765
0	-0.598380330214639	0	-0.617344230344751	0	-0.697500794756811
0	1.15627375091314	0	0.836473782617333	0	1.42567186508668
0	1.09588412670606	0	0.989848342677225	0	-0.542882537112791
0	1.4347370180902	0	1.20586884980384	0	1.12020652681435
0	-0.222622668481732	0	-0.297633879797369	0	1.1918588901128
0	1.47164178843897	0	1.09137798102673	0	0.743088825243571
0	1.81384965894572	0	1.28363623236941	0	-0.599450192348408
0	-0.340046937773265	0	-0.587101359347026	0	1.12397770383006
0	-0.121973294803274	0	-0.613023820202219	0	1.29745184655262
0	1.41460714335451	0	0.883998294185187	0	-0.297756031091784
0	1.41460714335451	0	0.9596054716795	0	1.62931542393491
0	-0.00790400463435562	0	-0.45748905507106	0	1.44452775016522
0	-0.427276394961262	0	-0.250109368229515	0	-0.324154270201738
0	-0.33669195865065	0	-0.23066752258812	0	1.39550244896102
0	-0.444051290574338	0	-0.405644133360674	0	-0.591907838316993
0	0.797290984793304	0	1.21883008023143	0	1.01461357037453
0	0.66644679901131	0	0.9596054716795	0	0.705377055086493
0	0.619477091294696	0	0.840794192759865	0	0.678978815976538
0	0.73690136058623	0	1.28579643744068	0	0.539445266395349
0	0.626187049539927	0	0.812711526833406	0	1.32007890864687
0	1.15627375091314	0	1.65735170969845	0	1.53503599854221
0	1.58571107860789	0	2.05266923774015	0	1.3841889179139
0	-0.762774307222787	0	-0.451008439857262	0	-0.701271971772519
0	-0.682254808280021	0	-0.353799211650287	0	-0.912457884652156
0	-0.313207104792343	0	-0.470450285498656	0	0.448937018018362
0	-0.0817135453318911	0	0.400112358221581	0	0.577157036552427
0	-0.363531791631572	0	-0.317075725438764	0	0.822283542573435
0	0.763741193567152	0	0.875357473900122	0	0.241522282154433
0	0.874455504613455	0	1.06761572524281	0	0.618639983725213
0	-0.54134568513018	0	-0.321396135581296	0	0.200039334981647
0	0.00216093273349014	0	0.495161381357289	0	0.373513477704206
0	-2.40671407730426	0	-2.22885721350926	0	-2.63965695784633
0	1.03213952337637	0	1.22315049037396	0	0.645038222835168
0	-0.645350037931253	0	-0.593581974560824	0	-0.659789024599733
0	0.934845128820529	0	1.27499541208435	0	0.524360558332518
0	1.21330839599759	0	1.35060258957866	0	0.958045915138916
0	0.642961945153003	0	1.02009121367495	0	0.188725803934523
0	0.958329982678836	0	1.09785859624053	0	0.784571772416357
0	-0.6118002467051	0	-0.420765568859536	0	1.23334183728559
0	1.07575425197037	0	1.16698515852105	0	0.859995312730513
0	-0.672189870912175	0	-0.705912638266661	0	-0.0488583480550686
0	-0.595025351092024	0	-0.589261564418292	0	0.810970011526311
0	1.02542956513114	0	0.825672757261002	0	0.377284654719914
0	0.693286631992232	0	0.829993167403534	0	0.369742300688498
0	-0.735934474241865	0	-0.470450285498656	0	0.105759909588951
0	0.87781048373607	0	0.795429886263277	0	-0.595679015332701
0	-0.6118002467051	0	-0.610863615130953	0	-1.03690672617051
0	1.18646856301667	0	1.06329531510027	0	0.343344061578543
0	-0.638640079686022	0	-0.455328849999794	0	-1.18398262978312
0	-0.299787188301882	0	-0.342998186293957	0	0.648809399850876
0	1.21666337512021	0	1.22531069544523	0	-0.95771200884065
0	-0.346756896018496	0	-0.794481046188571	0	0.614868806709505
0	-0.283012292688806	0	-0.397003313075609	0	-1.04067790318622
0	-0.876843597391705	0	-0.641106486128678	0	-0.079027764180731
0	0.595992237436389	0	0.724143118911496	0	0.166098741840276
0	1.0153646277633	0	0.750065579766689	0	0.358428769641375
0	0.830840776019457	0	1.05249428974394	0	0.339572884562836
0	-0.722514557751404	0	-0.444527824643463	0	0.0152516612119642
0	1.26698806195944	0	1.29875766786828	0	0.328259353515712
0	-0.40714652022557	0	0.00911524032241721	0	-0.859661406432247
0	-2.41006905642687	0	-2.22885721350926	0	-2.63965695784633
0	-0.524570789517104	0	-0.593581974560824	0	-0.825720813290877
0	-0.856713722656014	0	-0.919772940322005	0	-1.10478791245325
0	1.05897935635729	0	1.17130556866358	0	-0.501399589940005
0	-0.286367271811421	0	-0.189623626234064	0	0.716690586133616
0	0.93484512882053	0	1.11946064695319	0	-0.569280776222746
0	0.686576673747001	0	0.724143118911496	0	0.0831328474947047
0	-0.527925768639719	0	-0.336517571080158	0	0.203810511997354
0	-0.376951708122033	0	-0.180982805948999	0	0.445165841002654
0	0.445018176918703	0	1.06545552017154	0	1.06363887157873
0	-0.366886770754187	0	-0.358119621792819	0	-0.701271971772519
0	0.616122112172081	0	0.8321533724748	0	0.0605057854004578
0	1.01871960688591	0	0.914241165182912	0	0.509275850269687
0	0.971749899169297	0	1.01361059846115	0	0.39991171681416
0	1.23343827073329	0	0.996328957891024	0	1.02969827843736
0	1.1260789388096	0	0.946644241251903	0	0.218895220060186
0	-0.628575142318177	0	-0.278192034155974	0	0.384827008751329
0	0.689931652869616	0	0.767347220336817	0	0.445165841002654
0	0.757031235321921	0	0.678778812414907	0	0.403682893829868
0	0.713416506727923	0	0.773827835550616	0	0.531902912363934
0	0.599347216559004	0	1.33332094900853	0	1.15414711995572
0	0.438308218673473	0	0.810551321762139	0	0.735546471212155
0	0.884520441981301	0	1.23395151573029	0	0.637495868803752
0	0.139715076760715	0	0.460598100217032	0	0.584699390583843
0	0.783871068302843	0	0.486520561072225	0	0.271691698280095
0	0.629542028662542	0	1.23827192587283	0	1.0485541635159
0	1.20659843775236	0	0.74358496455289	0	0.637495868803752
0	1.00194471127283	0	0.834313577546066	0	0.158556387808861
0	0.689931652869616	0	0.652856351559714	0	-0.301527208107492
0	0.676511736379155	0	0.86023603840126	0	-0.331696624233154
0	-0.0783585662092758	0	0.380670512580186	0	0.448937018018362
0	-0.236042584972193	0	-0.209065471875459	0	0.0605057854004578
0	0.800645963915919	0	1.01793100860368	0	0.897707082887591
0	-0.551410622498026	0	-0.355959416721553	0	1.69342543320194
0	1.38776731037359	0	1.4758944837121	0	-0.139366596432056
0	1.72326522263511	0	1.84744975596987	0	1.23711301430129
0	-2.40671407730426	0	-2.22885721350926	0	-2.63965695784633
0	-0.480956060923106	0	-0.107535833525952	0	1.12397770383006
0	-0.390371624612494	0	-0.187463421162798	0	0.999528862311702
0	1.31060279055344	0	1.49101591921096	0	1.36533303283536
0	-0.118618315680659	0	-0.0189674256040421	0	1.75376426545326
0	-0.517860831271873	0	-0.263070598657111	0	-0.471230173814343
0	-0.648705017053868	0	-0.509333976781446	0	-1.05576261124905
0	-0.615155225827716	0	-0.384042082648012	0	-1.13118615156321
0	-0.799679077571554	0	-0.463969670284858	0	0.414996424876992
0	1.13278889705483	0	0.907760549969114	0	-0.44106075768868
0	-0.719159578628788	0	-0.539576847779172	0	-0.0186889319294061
0	0.834195755142072	0	0.754385989909221	0	0.362199946657082
0	0.730191402340999	0	0.678778812414907	0	-0.867203760463663
0	0.854325629877763	0	1.39380669100399	0	0.588470567599551
0	-0.316562083914958	0	-0.211225676946725	0	1.23711301430129
0	-0.662124933544329	0	-0.86144740339782	0	0.369742300688498
0	-0.618510204950331	0	-0.355959416721553	0	0.377284654719914
0	0.579217341823313	0	0.719822708768963	0	0.109531086604659
0	0.706706548482692	0	1.05681469988647	0	-0.712585502819643
0	-0.742644432487095	0	-0.483411515926253	0	0.0755904934632891
0	-0.792969119326324	0	-0.409964543503206	0	-0.0714854101493154
0	-0.591670371969409	0	-0.41860536378827	0	0.230208751107309
0	-0.517860831271873	0	-0.444527824643463	0	-0.818178459259461
0	-0.182362919010349	0	0.227295952520293	0	0.422538778908407
0	-0.289722250934037	0	-0.355959416721553	0	-0.633390785489779
0	-0.323272042160189	0	0.132246929384585	0	0.279234052311511
0	0.810710901283765	0	0.460598100217032	0	-0.795551397165214
0	-0.779549202835863	0	-0.969457656961125	0	0.173641095871692
0	0.512117759371008	0	0.728463529054028	0	-1.08593202737472
0	0.746966297954076	0	0.823512552189736	0	0.203810511997354
0	1.01871960688591	0	1.3419617692936	0	0.482877611159732
0	0.914715254084838	0	0.773827835550616	0	-0.0677142331336076
0	1.16298370915837	0	1.17346577373484	0	0.335801707547128
0	1.43138203896759	0	1.62710883870072	0	0.886393551840467
0	0.981814836537143	0	0.886158499256453	0	-0.437289580672973
0	0.434953239550857	0	0.108484673600658	0	-0.237417198840459
0	0.968394920046682	0	0.521083842212482	0	0.550758797442473
0	0.968394920046682	0	0.812711526833406	0	0.343344061578543
0	0.505407801125778	0	0.268339848874349	0	-1.04067790318622
0	0.834195755142072	0	0.931522805753041	0	0.490419965191148
0	0.804000943038535	0	0.979047317320895	0	-0.226103667793335
0	0.894585379349146	0	1.30739848815334	0	0.543216443411057
0	1.20324345862975	0	0.86023603840126	0	-0.95771200884065
0	-0.333336979528035	0	-0.489892131140051	0	0.377284654719914
0	0.0256457865917969	0	0.11280508374319	0	-0.961483185856358
0	0.699996590237462	0	0.283461284373212	0	-1.1764402757517
0	0.542312571474545	0	0.471399125573362	0	0.0454210773376266
0	0.884520441981301	0	0.905600344897848	0	0.264149344248679
0	-0.561475559865872	0	-0.31923593051003	0	-0.0186889319294061
0	-0.564830538988487	0	-0.548217668064236	0	0.546987620426765
0	-0.551410622498026	0	-0.24146854794445	0	0.0227940152433798
0	-0.581605434601563	0	-0.470450285498656	0	0.316945822468589
0	0.827485796896842	0	0.760866605123019	0	0.377284654719914
0	1.05562437723468	0	1.17346577373484	0	0.769487064353525
0	-0.413856478470801	0	-0.338677776151424	0	-0.603221369364116
0	-0.581605434601563	0	-0.662708536841339	0	0.169869918855984
0	-2.36980930695549	0	-2.22885721350926	0	-2.63965695784633
0	-0.558120580743256	0	-0.742636124478185	0	0.48664878817544
0	-0.725869536874019	0	-0.703752433195395	0	0.433852309955531
0	0.971749899169297	0	0.665817581987311	0	0.554529974458181
0	-0.40714652022557	0	-0.448848234785995	0	-0.116739534337809
0	0.549022529719776	0	0.402272563292847	0	-1.28580440920723
0	1.05897935635729	0	0.899119729684049	0	0.550758797442473
0	1.18646856301667	0	1.05033408467268	0	-0.388264279468771
0	-0.34340191689588	0	-0.247949163158248	0	-0.557967245175622
0	-0.484311040045721	0	-0.565499308634365	0	0.844910604667681
0	-1.75920310663952	0	-1.35397415964649	0	0.305632291421465
0	1.02207458600853	0	0.836473782617333	0	0.0831328474947047
0	1.14620881354529	0	0.728463529054028	0	0.750631179274986
0	0.988524794782374	0	0.836473782617333	0	0.826054719589143
0	1.22001835424283	0	0.825672757261002	0	0.799656480479188
0	0.418178343937781	0	0.149528569954714	0	-0.0865701182121466
0	0.196749721845175	0	0.596691019706796	0	0.758173533306402
0	1.33073266528913	0	2.19308256737244	0	1.17300300503426
0	-0.464181165310029	0	-0.124817474096081	0	0.509275850269687
0	0.94155508706576	0	1.37436484536259	0	0.501733496238271
0	0.612767133049466	0	0.780308450764414	0	0.05673460838475
0	-0.762774307222787	0	-0.563339103563099	0	0.460250549065485
0	0.646316924275618	0	0.88183808911392	0	-0.060171879102192
0	-0.527925768639719	0	-0.375401262362948	0	-0.293984854076076
0	-0.293077230056652	0	-0.232827727659386	0	-1.10855908946896
0	-0.346756896018496	0	-0.0362490661741708	0	0.731775294196447
0	0.683221694624386	0	0.791109476120745	0	0.0529634313690422
0	-0.806389035816785	0	-0.481251310854987	0	0.283005229327218
0	0.418178343937781	0	0.739264554410358	0	0.00770930718054855
0	0.686576673747001	0	0.726303323982762	0	-0.52779782904996
0	0.512117759371008	0	0.508122611784886	0	0.196268157965939
0	-0.346756896018496	0	-0.11401644873975	0	0.528131735348226
0	-0.581605434601563	0	-0.366760442077884	0	0.479106434144024
0	-0.782904181958478	0	-0.846325967898957	0	0.513047027285395
0	-0.628575142318177	0	-0.589261564418292	0	-1.26317734711298
0	-2.40671407730426	0	-2.22885721350926	0	-2.46995399213948
0	-2.41006905642687	0	-2.22453680336673	0	-2.63965695784633
0	-0.749354390732326	0	-0.729674894050588	0	-0.37317957140594
0	-0.548055643375411	0	-0.524455412280309	0	0.264149344248679
0	-0.910393388617858	0	-0.515814591995244	0	-0.376950748421648
0	0.512117759371008	0	0.367709282152589	0	-0.079027764180731
0	0.800645963915919	0	0.618293070419457	0	-0.886059645542202
0	0.740256339708845	0	0.899119729684049	0	-0.969025539887773
0	-0.843293806165553	0	-0.777199405618442	0	-0.49385723590859
0	-0.578250455478948	0	-0.345158391365223	0	-0.143137773447764
0	-0.699029703893097	0	-0.638946281057412	0	0.7091482321022
0	-0.484311040045721	0	-0.180982805948999	0	0.494191142206856
0	-0.115263336558044	0	-0.617344230344751	0	1.15791829697143
0	0.317528970259324	0	0.0415183163914087	0	0.0680481394318734
0	1.14956379266791	0	0.767347220336817	0	0.528131735348226
0	0.760386214444536	0	0.432515434290572	0	-0.942627300777819
0	-0.568185518111102	0	-0.602222794845888	0	0.0869040245104125
0	1.04891441898945	0	0.69390024791377	0	0.501733496238271
0	0.924780191452684	0	0.862396243472526	0	0.535674089379642
0	-2.41006905642687	0	-2.22885721350926	0	-2.63965695784633
0	-1.13182201071046	0	-0.636786075986146	0	-0.154451304494887
0	-0.688964766525251	0	-0.345158391365223	0	0.0227940152433798
0	0.978459857414528	0	0.888318704327719	0	0.626182337756629
0	0.757031235321921	0	0.51676343206995	0	0.21135286602877
0	0.864390567245609	0	0.94880444632317	0	-0.64847549355261
0	0.663091819888694	0	0.577249174065401	0	-0.297756031091784
0	-2.41006905642687	0	-2.19861434251153	0	-2.20974277805564
0	-0.0850685244545063	0	-0.306274700082433	0	0.539445266395349
0	-0.635285100563407	0	-0.729674894050588	0	0.660122930897999
0	-2.41006905642687	0	-2.2137357780104	0	-2.63965695784633
0	0.713416506727923	0	0.903440139826582	0	0.192496980950231
0	0.351078761485476	0	0.285621489444478	0	-0.195934251667673
0	-2.41006905642687	0	-2.22885721350926	0	-2.63965695784633
0	1.17304864652621	0	1.37868525550512	0	1.31253655461545
0	0.928135170575299	0	0.741424759481624	0	0.52058938131681
0	-2.41006905642687	0	-2.22885721350926	0	-2.63965695784633
0	-0.249462501462654	0	-0.49637274635385	0	0.460250549065485
0	-0.638640079686022	0	-0.552538078206768	0	-0.25250190690329
0	-0.551410622498026	0	-0.524455412280309	0	0.505504673253979
0	1.3475075609022	0	1.06113511002901	0	-0.784237866118091
0	-0.366886770754187	0	-0.600062589774622	0	0.445165841002654
0	1.09252914758345	0	0.598851224778062	0	-1.24432146203444
0	0.522182696738854	0	0.579409379136667	0	0.490419965191148
0	0.760386214444536	0	0.646375736345916	0	-0.965254362872066
0	-0.380306687244648	0	-0.405644133360674	0	1.24842654534842
0	-0.303142167424498	0	-0.358119621792819	0	-0.565509599207038
0	1.41796212247713	0	1.38732607579019	0	-0.161993658526303
0	1.27369802020467	0	0.907760549969114	0	0.584699390583843
0	-0.0146139628795861	0	-0.168021575521403	0	-0.603221369364116
0	1.51190153791035	0	1.33980156422233	0	1.576518945715
0	-0.256172459707884	0	-0.425085979002068	0	1.07495240262586
0	1.24350320810113	0	0.968246291964565	0	0.863766489746221
0	-0.447406269696953	0	-0.487731926068785	0	0.788342949432065
0	-0.366886770754187	0	-0.31923593051003	0	-2.63965695784633
0	1.26027810371421	0	1.62710883870072	0	-0.211018959730504
0	-0.628575142318177	0	-0.412124748574472	0	0.942961207076085
0	0.659736840766079	0	0.972566702107097	0	-0.079027764180731
0	0.793936005670689	0	1.14322290273712	0	0.305632291421465
0	1.11601400144175	0	1.15834433823598	0	0.546987620426765
0	-0.316562083914958	0	-0.46829008042739	0	-0.904915530620741
0	0.861035588122994	0	0.778148245693148	0	0.324488176500004
0	0.790581026548074	0	1.11514023681066	0	-0.392035456484479
0	1.20995341687498	0	1.78480380890315	0	1.32007890864687
0	1.00865466951806	0	1.41324853664538	0	0.939190030060377
0	0.777161110057613	0	1.12162085202446	0	0.188725803934523
0	-0.73928945336448	0	-0.716713663622992	0	0.139700502730322
0	0.726836423218384	0	0.914241165182912	0	-0.0827989411964388
0	-0.745999411609711	0	-0.440207414500931	0	-0.791780220149506
0	1.02878454425376	0	0.689579837771238	0	-0.840805521353708
0	0.260494325174864	0	0.788949271049478	0	-1.35368559548997
0	0.522182696738854	0	1.15402392809345	0	-1.0293643721391
0	-0.709094641260943	0	-0.768558585333378	0	-0.904915530620741
0	0.810710901283765	0	1.27931582222688	0	0.539445266395349
0	0.864390567245609	0	0.82135234711847	0	-0.358094863343109
0	0.74361131883146	0	0.696060452985036	0	-1.25563499308157
0	-0.595025351092024	0	-0.664868741912605	0	-1.04067790318622
0	1.04555943986683	0	0.64421553127465	0	0.464021726081193
0	-0.719159578628788	0	-0.660548331770073	0	-0.161993658526303
0	-0.856713722656014	0	-0.710233048409193	0	-1.15758439067316
0	-0.544700664252796	0	-0.515814591995244	0	-0.418433695594434
0	-0.769484265468017	0	-0.569819718776897	0	0.475335257128317
0	-0.688964766525251	0	-0.446688029714729	0	0.516818204301102
0	-0.6118002467051	0	-0.548217668064236	0	-0.893601999573617
0	0.978459857414528	0	0.92072178039671	0	-0.557967245175622
0	-0.631930121440792	0	-0.740475919406919	0	0.0831328474947047
0	-1.05465749089031	0	-0.800961661402369	0	-0.403348987531602
0	-0.796324098448939	0	-0.736155509264386	0	0.0227940152433798
0	-0.742644432487095	0	-0.58494115427576	0	-0.158222481510595
0	-0.729224515996634	0	-0.459649260142326	0	-0.697500794756811
0	-0.286367271811421	0	-0.234987932730652	0	0.117073440636075
0	-0.591670371969409	0	-0.656227921627541	0	0.256606990217264
0	0.961684961801451	0	0.905600344897848	0	-0.667331378631149
0	0.850970650755148	0	0.598851224778062	0	-0.644704316536902
0	0.733546381463615	0	0.601011429849328	0	-0.448603111720096
0	-0.249462501462654	0	-0.392682902933077	0	0.39991171681416
0	0.94826504531099	0	0.836473782617333	0	0.407454070845576
0	-0.665479912666945	0	-0.684310587554	0	-0.965254362872066
0	0.844260692509918	0	1.18858720923371	0	0.377284654719914
0	0.904650316716992	0	0.842954397831131	0	-1.23677910800303
0	0.954975003556221	0	1.1000188013118	0	0.67520763896083
0	0.361143698853322	0	0.302903130014606	0	-0.444831934704388
0	0.381273573589013	0	0.78246865583568	0	-1.22923675397161
0	-0.366886770754187	0	-0.561178898491833	0	0.509275850269687
0	-0.631930121440792	0	-0.559018693420566	0	-0.0224601089451139
0	-0.712449620383558	0	-0.340837981222691	0	0.181183449903108
0	0.965039940924067	0	0.901279934755316	0	-0.248730729887582
0	-2.38658420256857	0	-2.22885721350926	0	-2.63965695784633
0	0.951620024433606	0	0.955285061536968	0	0.863766489746221
0	-0.524570789517104	0	-0.567659513705631	0	0.580928213568135
0	-0.47089112355526	0	-0.658388126698807	0	-0.161993658526303
0	1.3240227070439	0	0.801910501477075	0	0.807198834510603
0	-0.32998200040542	0	-0.474770695641189	0	-0.565509599207038
0	-0.376951708122033	0	-0.487731926068785	0	0.497962319222563
0	-0.47760108180049	0	-0.301954289939901	0	-0.524026652034252
0	-0.323272042160189	0	-0.483411515926253	0	-0.799322574180922
0	0.797290984793304	0	0.454117485003233	0	0.0152516612119642
0	-0.376951708122033	0	-0.373241057291682	0	0.347115238594251
0	1.41460714335451	0	1.3549229997212	0	1.17300300503426
0	-0.544700664252796	0	-0.49637274635385	0	0.927876499013253
0	-0.158878065152042	0	-0.256589983443313	0	1.4822395203223
0	-0.289722250934037	0	-0.597902384703356	0	-0.486314881877174
0	1.15627375091314	0	0.825672757261002	0	0.818512365557727
0	1.22337333336544	0	0.810551321762139	0	0.98444415424887
0	0.733546381463614	0	1.09137798102673	0	0.810970011526311
0	-0.148813127784196	0	-0.245788958086982	0	-0.772924335070967
0	0.914715254084838	0	0.564287943637804	0	-0.686187263709688
0	-0.158878065152042	0	-0.381881877576746	0	0.826054719589143
0	0.854325629877764	0	0.74358496455289	0	-0.324154270201738
0	0.908005295839608	0	0.935843215895573	0	0.712919409117908
0	0.676511736379155	0	0.974726907178363	0	1.0485541635159
0	-0.26623739707573	0	-0.537416642707905	0	-0.693729617741104
0	-0.417211457593416	0	-0.489892131140051	0	1.34270597074111
0	-0.514505852149258	0	-0.705912638266661	0	1.28613831550549
0	-0.40043656198034	0	-0.952176016390996	0	-0.754068449992428
0	-0.423921415838646	0	-0.8117626867587	0	1.25974007639554
0	1.42802705984497	0	1.28147602729815	0	-0.278900146013245
0	1.31731274879867	0	1.5774241220616	0	1.17300300503426
0	1.57229116211743	0	1.329000538866	0	0.98444415424887
0	-0.155523086029427	0	-0.317075725438764	0	0.988215331264578
0	-0.574895476356333	0	-0.381881877576746	0	0.988215331264578
0	1.02207458600853	0	0.823512552189736	0	1.41812951105527
0	-0.437341332329107	0	-0.794481046188571	0	-0.644704316536902
0	-0.316562083914958	0	-0.600062589774622	0	0.550758797442473
0	-0.276302334443576	0	-0.643266691199944	0	0.682749992992246
0	-0.0380988167378929	0	-0.45748905507106	0	0.807198834510603
0	0.908005295839608	0	0.585889994350465	0	-0.882288468526494
0	-0.410501499348185	0	-0.548217668064236	0	0.0529634313690422
0	1.09252914758345	0	0.892639114470251	0	0.403682893829868
0	1.06568931460252	0	1.12810146723826	0	-0.0752565871650232
0	-0.705739662138328	0	-0.788000430974773	0	-0.708814325803935
0	-0.685609787402636	0	-0.98889950260252	0	0.562072328489596
0	-0.729224515996634	0	-1.18979857423027	0	-0.260044260934706
0	-0.514505852149258	0	-0.718873868694258	0	-0.580594307269869
0	1.09252914758345	0	0.715502298626431	0	0.671436461945123
0	0.733546381463615	0	0.903440139826582	0	0.490419965191148
0	-0.383661666367263	0	-0.610863615130953	0	0.645038222835168
0	0.646316924275618	0	0.37851030750892	0	-0.686187263709688
0	1.21330839599759	0	0.914241165182912	0	-1.08593202737472
0	-0.26623739707573	0	-0.630305460772348	0	-0.852119052400831
0	-0.631930121440792	0	-0.870088223682884	0	-0.290213677060368
0	-0.514505852149258	0	-0.792320841117305	0	0.79588530346348
0	1.01871960688591	0	0.579409379136667	0	0.599784098646674
0	-0.464181165310029	0	-0.878729043967949	0	-0.606992546379824
0	-0.474246102677875	0	-0.854966788184022	0	0.497962319222563
0	0.710061527605308	0	0.367709282152589	0	-1.01050848706056
0	0.767096172689767	0	0.601011429849328	0	-0.0677142331336076
0	-0.548055643375411	0	-0.893850479466812	0	-0.490086058892882
0	-0.66883489178956	0	-0.809602481687434	0	0.60732645267809
0	-0.360176812508957	0	-0.669189152055138	0	0.233979928123017
0	0.112875243779793	0	0.829993167403534	0	0.128386971683198
0	0.897940358471762	0	0.559967533495272	0	-0.260044260934706
0	0.81406588040638	0	0.523244047283748	0	0.256606990217264
0	0.901295337594377	0	0.715502298626431	0	-0.475001350830051
0	-0.521215810394489	0	-0.971617862032391	0	0.301861114405757
0	-0.356821833386341	0	-0.805282071544902	0	-0.61453490041124
0	1.24685818722375	0	0.598851224778062	0	-0.629619608474071
0	0.810710901283765	0	0.642055326203384	0	0.0793616704789969
0	-0.507795893904028	0	-0.995380117816318	0	-0.984110247950605
0	-0.598380330214639	0	-0.872248428754151	0	0.656351753882291
0	0.116230222902409	0	0.376350102437654	0	-0.105426003290686
0	-0.531280747762334	0	-0.528775822422841	0	1.48601069733801
0	0.971749899169297	0	0.503802201642353	0	0.414996424876992
0	0.894585379349146	0	0.540525687853877	0	0.260378167232972
0	0.991879773904989	0	0.577249174065401	0	-0.984110247950605
0	-0.501085935658797	0	-0.917612735250739	0	0.622411160740921
0	0.991879773904989	0	0.568608353780336	0	0.437623486971238
0	-0.380306687244648	0	-0.759917765048313	0	-0.188391897636257
0	-0.360176812508957	0	-0.708072843337927	0	-0.855890229416539
0	0.773806130934998	0	0.438996049504371	0	-0.0224601089451139
0	-0.450761248819568	0	-0.798801456331103	0	-0.271357791981829
0	0.606057174804235	0	0.460598100217032	0	-0.0375448170079451
0	0.280624199910556	0	0.579409379136667	0	0.36597112367279
0	-0.376951708122033	0	-0.64542689627121	0	-0.874746114495078
0	1.06904429372514	0	0.657176761702246	0	-0.418433695594434
0	-0.246107522340038	0	-0.530936027494107	0	-0.278900146013245
0	-0.40043656198034	0	-0.649747306413742	0	-0.0224601089451139
0	0.918070233207453	0	0.549166508138942	0	0.207581689013062
0	0.710061527605308	0	0.464918510359564	0	-0.799322574180922
0	-0.373596728999418	0	-0.384042082648013	0	1.45584128121235
0	0.897940358471762	0	0.626933890704521	0	-0.109197180306393
0	-0.53463572688495	0	-0.686470792625266	0	0.513047027285395
0	1.05226939811206	0	0.842954397831131	0	0.912791790950422
0	-0.595025351092024	0	-0.72319427883679	0	-0.833263167322292
0	1.15291877179052	0	0.737104349339092	0	0.773258241369233
0	0.854325629877764	0	0.469238920502096	0	0.256606990217264
0	1.29382789494036	0	1.28579643744068	0	1.32762126267828
0	1.01200964864068	0	1.2209902853027	0	-0.392035456484479
0	-0.494375977413567	0	-0.718873868694258	0	-0.395806633500187
0	-0.447406269696953	0	-0.699432023052863	0	-0.327925447217446
0	-0.326627021282804	0	-0.353799211650287	0	-0.863432583447955
0	1.51861149615558	0	1.44781181778564	0	1.55012070660504
0	-0.0179689420022013	0	-0.286832854441038	0	0.0265651922590876
0	1.26363308283682	0	1.58822514741793	0	1.48978187435372
0	1.7433950973708	0	1.78264360383188	0	1.72736602634331
0	-0.776194223713248	0	-0.904651504823142	0	0.931647676028961
0	0.80735592216115	0	0.665817581987311	0	0.863766489746221
0	-0.40714652022557	0	-0.805282071544902	0	0.927876499013253
0	0.676511736379155	0	0.518923637141216	0	-0.980339070934897
0	1.22337333336544	0	0.836473782617333	0	0.905249436919007
0	-0.652059996176483	0	-1.23732308579812	0	0.203810511997354
0	-0.527925768639719	0	-0.766398380262112	0	0.237751105138725
0	0.854325629877763	0	0.775988040621882	0	0.513047027285395
0	-0.420566436716031	0	-0.632465665843614	0	-0.946398477793526
0	1.41125216423189	0	1.31603930843841	0	0.769487064353525
0	-0.712449620383558	0	-0.829044327328829	0	-0.591907838316993
0	-0.856713722656014	0	-1.0472250395267	0	-0.720127856851058
0	-0.60509028845987	0	-0.945695401177198	0	0.313174645452881
0	-0.403791541102955	0	-0.608703410059687	0	0.739317648227863
0	0.961684961801451	0	0.767347220336817	0	-1.08593202737472
0	-0.319917063037574	0	-0.422925773930802	0	0.629953514772337
0	1.2133083959976	0	0.87103706375759	0	0.799656480479188
0	-0.283012292688806	0	-0.695111612910331	0	0.403682893829868
0	-0.430631374083877	0	-0.610863615130953	0	0.524360558332518
0	-0.283012292688806	0	0.0587999569615374	0	-0.659789024599733
0	-0.47760108180049	0	-0.647587101342476	0	0.88262237482476
0	-0.588315392846794	0	-0.800961661402369	0	0.313174645452881
0	0.220234575703481	0	0.0285570859638121	0	-1.31597382533289
0	-0.467536144432645	0	-0.837685147613893	0	0.39991171681416
0	-0.440696311451723	0	-0.73399530419312	0	0.7091482321022
0	-1.50086971419814	0	-0.77287899547591	0	-2.62834342679921
0	-0.457471207064799	0	-0.917612735250739	0	-0.195934251667673
0	-0.192427856378194	0	-0.721034073765524	0	0.588470567599551
0	-0.467536144432645	0	-0.842005557756425	0	-0.663560201615441
0	-0.67554485003479	0	-0.98889950260252	0	-0.437289580672973
0	-0.316562083914959	0	-0.59574217963209	0	-0.99165260198202
0	0.938200107943145	0	0.696060452985036	0	0.339572884562835
0	-0.568185518111102	0	-0.725354483908056	0	0.279234052311511
0	0.850970650755148	0	0.59453081463553	0	0.343344061578543
0	-0.615155225827716	0	-0.807442276616168	0	-0.369408394390232
0	-0.293077230056652	0	-0.129137884238613	0	0.158556387808861
0	-0.531280747762334	0	-1.14659447280494	0	-0.316611916170323
0	-0.501085935658797	0	-0.943535196105932	0	-0.0752565871650232
0	-0.326627021282804	0	-0.766398380262112	0	-0.750297272976721
0	-0.641995058808638	0	-0.852806583112756	0	0.147242856761737
0	-0.688964766525251	0	-1.07530770545316	0	-1.39139736564705
0	-0.403791541102955	0	-0.623824845558549	0	-0.459916642767219
0	1.04891441898945	0	0.672298197201109	0	0.765715887337818
0	0.991879773904989	0	0.592370609564263	0	0.731775294196447
0	-0.26623739707573	0	-0.755597354905781	0	0.290547583358634
0	-0.118618315680659	0	-0.494212541282583	0	0.939190030060377
0	-0.417211457593416	0	-1.02778319388531	0	0.169869918855984
0	-0.548055643375411	0	-0.798801456331103	0	0.294318760374342
0	-0.474246102677875	0	-0.800961661402369	0	-0.938856123762111
0	0.904650316716992	0	0.298582719872074	0	-1.09724555842184
0	-0.239397564094808	0	-0.610863615130953	0	0.60732645267809
0	0.891230400226531	0	0.676618607343641	0	0.671436461945123
0	1.20324345862975	0	0.51676343206995	0	0.377284654719914
0	-0.356821833386341	0	-0.76207797011958	0	0.656351753882291
0	-0.417211457593416	0	-0.649747306413743	0	0.48664878817544
0	-0.460826186187414	0	-0.671349357126404	0	0.588470567599551
0	-0.252817480585269	0	-0.716713663622992	0	0.924105321997546
0	0.740256339708845	0	0.59453081463553	0	0.437623486971238
0	-0.249462501462654	0	-0.567659513705631	0	0.267920521264387
0	0.418178343937781	0	0.285621489444478	0	0.237751105138725
0	-0.32998200040542	0	-0.550377873135502	0	-0.471230173814343
0	1.0388494816216	0	0.827832962332268	0	0.939190030060377
0	-0.437341332329107	0	-0.582780949204493	0	0.863766489746221
0	0.93484512882053	0	0.724143118911496	0	1.02215592440595
0	-0.685609787402636	0	-0.684310587554	0	0.233979928123017
0	-0.574895476356333	0	-0.690791202767798	0	0.29808993739005
0	-0.373596728999418	0	-0.524455412280309	0	-0.799322574180922
0	0.371208636221168	0	0.0739213924604001	0	-0.256273083918998
0	0.26384930429748	0	0.0436785214626748	0	-0.365637217374524
0	1.06568931460252	0	0.737104349339092	0	0.818512365557727
0	-0.491020998290951	0	-0.777199405618442	0	1.2899094925212
0	0.626187049539927	0	0.778148245693148	0	0.901478259903299
0	0.663091819888694	0	0.631254300847053	0	0.335801707547128
0	0.931490149697914	0	0.598851224778062	0	0.833597073620558
0	1.27369802020467	0	1.12810146723826	0	0.848681781683389
0	0.0155808492239511	0	-0.453168644928528	0	0.64126704581946
0	1.11601400144175	0	1.04385346945888	0	0.596012921630966
0	-0.564830538988487	0	-0.76207797011958	0	-0.101654826274978
0	-0.491020998290951	0	-0.543897257921704	0	-1.30843147130148
0	0.928135170575299	0	0.90992075504038	0	0.784571772416357
0	-0.628575142318177	0	-0.677829972340202	0	1.21825712922275
0	-0.635285100563407	0	-0.805282071544902	0	0.437623486971238
0	-0.544700664252796	0	-0.90033109468061	0	0.826054719589143
0	0.599347216559004	0	0.531884867568813	0	0.0680481394318734
0	-0.621865184072946	0	-1.12715262716355	0	-0.120510711353517
0	-0.588315392846794	0	-0.714553458551725	0	0.384827008751329
0	0.3343038658724	0	0.0739213924604001	0	0.162327564824569
0	-0.511150873026643	0	-0.636786075986146	0	0.0416499003219188
0	0.787226047425459	0	0.469238920502096	0	0.037878723306211
0	1.34415258177959	0	1.05465449481521	0	1.32007890864687
0	1.00865466951806	0	0.838633987688599	0	1.01084239335883
0	-0.678899829157405	0	-0.854966788184022	0	0.656351753882291
0	-0.474246102677875	0	-0.82256371211503	0	0.539445266395349
0	-0.564830538988487	0	-0.891690274395545	0	-0.912457884652156
0	-0.40714652022557	0	-0.725354483908056	0	-0.829491990306584
0	1.00194471127283	0	0.648535941417182	0	0.113302263620367
0	0.572507383578083	0	0.0912030330305289	0	-0.0413159940236529
0	0.958329982678836	0	0.797590091334543	0	-1.3687703035528
0	-0.383661666367263	0	0.119285698956988	0	-1.17266909873599
0	0.827485796896841	0	0.460598100217032	0	0.746860002259279
0	-0.323272042160189	0	-0.781519815760975	0	0.788342949432065
0	-0.313207104792343	0	-0.893850479466812	0	0.200039334981647
0	0.995234753027604	0	0.672298197201109	0	0.878851197809052
0	-0.373596728999418	0	-0.684310587554	0	-0.512713120987129
0	0.347723782362861	0	0.538365482782611	0	0.381055831735621
0	1.03213952337637	0	0.806230911619607	0	0.652580576866583
0	-0.417211457593416	0	-0.695111612910331	0	0.758173533306402
0	-0.816453973184631	0	-1.14227406266241	0	-1.14627085962604
0	0.243719429561788	0	-0.0427296813879691	0	-1.09724555842184
0	1.06904429372514	0	1.02009121367495	0	1.31253655461545
0	-0.370241749876802	0	-0.744796329549451	0	0.418767601892699
0	0.46850303077701	0	0.253218413375486	0	0.207581689013062
0	-0.47760108180049	0	-0.962977041747327	0	0.652580576866583
0	-0.437341332329107	0	-0.0600113219580979	0	-1.13495732857892
0	0.978459857414528	0	0.79326968119201	0	0.328259353515712
0	-0.430631374083877	0	-0.630305460772348	0	0.411225247861284
0	0.277269220787941	0	0.0587999569615374	0	-0.101654826274978
0	1.19988847950713	0	0.579409379136667	0	0.267920521264387
0	-0.47089112355526	0	-0.738315714335653	0	0.267920521264387
0	-0.433986353206492	0	-0.539576847779172	0	0.200039334981647
0	0.20681465921302	0	0.436835844433104	0	0.128386971683198
0	0.824130817774226	0	0.579409379136667	0	0.697834701055077
0	-0.591670371969409	0	-0.95001581131973	0	0.36597112367279
0	-0.444051290574338	0	-0.798801456331103	0	-0.950169654809234
0	0.944910066188375	0	0.616132865348191	0	-1.01050848706056
0	0.220234575703481	0	0.305063335085873	0	-0.0337736399922373
0	0.740256339708845	0	0.270500053945615	0	0.05673460838475
0	-0.601735309337255	0	-0.111856243668484	0	-0.0224601089451139
0	-0.517860831271873	0	-0.587101359347026	0	0.731775294196447
0	-0.256172459707884	0	-0.729674894050588	0	0.935418853044669
0	-0.366886770754187	0	-0.671349357126403	0	-0.580594307269869
0	0.304109053768863	0	-0.0103266053189777	0	-0.821949636275169
0	0.663091819888694	0	0.609652250134392	0	0.237751105138725
0	0.837550734264687	0	0.747905374695423	0	0.565843505505304
0	-0.390371624612494	0	-0.63462587091488	0	-0.173307189573426
0	0.575862362700698	0	0.343947026368662	0	0.105759909588951
0	1.08917416846083	0	1.00280957310482	0	1.1918588901128
0	1.18311358389406	0	0.765187015265551	0	1.10135064173581
0	1.17304864652621	0	1.11298003173939	0	1.50486658241655
0	-0.323272042160189	0	-0.295473674726103	0	-0.637161962505486
0	-0.0515187332283538	0	-0.297633879797369	0	1.29745184655262
0	-0.118618315680659	0	-0.358119621792819	0	-0.0714854101493154
0	-0.383661666367263	0	-0.73399530419312	0	-0.203476605699089
0	0.901295337594377	0	0.620453275490723	0	0.837368250636266
0	0.861035588122994	0	0.544846097996409	0	-0.584365484285577
0	0.240364450439173	0	0.333146001012332	0	0.67520763896083
0	-0.792969119326324	0	-0.954336221462262	0	1.16923182801855
0	0.518827717616238	0	0.719822708768963	0	-0.520255475018544
0	0.80735592216115	0	0.806230911619607	0	-0.293984854076076
0	1.01871960688591	0	0.801910501477075	0	1.0938082877044
0	1.04220446074422	0	1.05897490495774	0	0.535674089379641
0	-0.501085935658797	0	-0.76207797011958	0	-1.04444908020193
0	1.14620881354529	0	0.806230911619607	0	0.169869918855984
0	0.0189358283465664	0	-0.433726799287133	0	-0.414662518578726
0	1.19988847950713	0	0.888318704327719	0	0.660122930897999
0	0.975104878291912	0	1.11946064695319	0	0.652580576866583
0	0.491987884635317	0	0.65501655663098	0	0.48664878817544
0	0.928135170575299	0	0.706861478341367	0	0.807198834510603
0	-0.621865184072946	0	-0.701592228124129	0	0.335801707547128
0	0.589282279191159	0	0.572928763922869	0	0.411225247861284
0	-0.537990706007565	0	-0.675669767268936	0	0.580928213568135
0	0.850970650755148	0	0.588050199421731	0	0.00770930718054854
0	-0.205847772868655	0	-0.500693156496382	0	-0.516484298002836
0	-0.467536144432645	0	-0.574140128919429	0	0.543216443411057
0	0.344368803240246	0	0.384990922722718	0	0.76194471032211
0	0.706706548482692	0	0.270500053945615	0	-0.908686707636448
0	1.04555943986683	0	0.765187015265551	0	0.822283542573435
0	-0.588315392846794	0	-1.00402093810138	0	0.313174645452881
0	-0.544700664252796	0	-0.641106486128678	0	0.471564080112609
0	0.797290984793304	0	0.581569584207933	0	0.565843505505304
0	-0.172297981642503	0	-0.559018693420566	0	0.901478259903299
0	-0.517860831271873	0	-0.800961661402369	0	0.233979928123017
0	1.06233433547991	0	0.752225784837955	0	-0.761610804023844
0	-0.517860831271873	0	-0.742636124478185	0	-0.105426003290686
0	0.555732487965006	0	0.281301079301945	0	0.350886415609959
0	0.847615671632533	0	0.786789065978212	0	-0.821949636275169
0	0.706706548482692	0	0.348267436511194	0	0.135929325714614
0	0.793936005670689	0	0.438996049504371	0	0.249064636185848
0	0.901295337594377	0	0.510282816856152	0	0.407454070845576
0	1.29382789494036	0	1.05897490495774	0	0.863766489746221
0	-0.360176812508957	0	-0.9392147859634	0	-0.629619608474071
0	-0.440696311451723	0	-0.967297451889859	0	-0.889830822557909
0	-0.588315392846794	0	-1.14659447280495	0	0.215124043044478
0	0.27055926254271	0	0.395791948079049	0	-0.984110247950605
0	0.985169815659758	0	0.510282816856152	0	-0.584365484285577
0	-0.212557731113886	0	-0.824723917186296	0	-1.04444908020193
0	-0.712449620383558	0	-1.23300267565559	0	-0.199705428683381
0	0.713416506727923	0	0.464918510359564	0	-1.06707614229618
0	0.810710901283765	0	0.337466411154864	0	-0.154451304494887
0	-0.655414975299099	0	-0.982418887388722	0	-1.38008383459992
0	0.669801778133925	0	0.451957279931967	0	-1.39893971967846
0	0.213524617458251	0	0.270500053945615	0	0.0755904934632891
0	-0.507795893904028	0	-0.515814591995244	0	-0.87097493747937
0	-0.806389035816785	0	-0.958656631604795	0	-1.30466029428577
0	-0.745999411609711	0	-1.00618114317265	0	0.00770930718054855
0	0.616122112172081	0	0.445476664718169	0	-0.109197180306393
0	0.599347216559004	0	0.488680766143491	0	-0.346781332295985
0	-0.823163931429861	0	-0.820403507043764	0	-1.417795604757
0	0.686576673747001	0	0.25105820830422	0	-1.00673731004485
0	0.730191402340999	0	0.270500053945615	0	-1.37254148056851
0	0.512117759371008	0	0.106324468529392	0	0.0605057854004578
0	-0.548055643375411	0	-0.476930900712455	0	-0.818178459259461
0	-0.625220163195562	0	-0.781519815760975	0	0.369742300688498
0	-0.40043656198034	0	-0.749116739691983	0	0.682749992992246
0	0.94155508706576	0	0.767347220336817	0	-0.456145465751512
0	0.864390567245609	0	0.704701273270101	0	0.543216443411057
0	0.689931652869616	0	0.253218413375486	0	0.132158148698906
0	-0.625220163195562	0	-0.820403507043764	0	-0.80309375119663
0	0.74361131883146	0	0.434675639361838	0	-0.301527208107492
0	0.840905713387302	0	0.927202395610509	0	0.788342949432065
0	0.53895759235193	0	0.121445904028254	0	-0.271357791981829
0	-0.340046937773265	0	-0.472610490569923	0	0.645038222835168
0	-0.145458148661581	0	-0.10321542338342	0	1.70851014126477
0	1.06233433547991	0	1.11730044188193	0	1.01461357037453
0	1.17640362564883	0	0.963925881822032	0	-0.139366596432056
0	-0.289722250934037	0	-0.403483928289407	0	-0.535340183081376
0	1.27034304108205	0	1.31387910336714	0	1.15791829697143
0	1.15291877179052	0	1.29011684758321	0	0.954274738123208
0	-0.413856478470801	0	-0.805282071544902	0	1.06363887157873
0	-0.125328273925889	0	-0.438047209429665	0	0.200039334981647
0	-0.313207104792343	0	-0.483411515926253	0	0.324488176500004
0	-0.20249279374604	0	-0.438047209429665	0	-0.271357791981829
0	0	0	0	0	0
0	0	0	0	0	0
0	0	0	0	0	0
0	0	0	0	0	0
0	0	0	0	0	0
0	0	0	0	0	0
0	0	0	0	0	0
0	0	0	0	0	0
0	0	0	0	0	0
0	0	0	0	0	0
0	0	0	0	0	0
0	0	0	0	0	0
0	0	0	0	0	0
0	0	0	0	0	0
0	0	0	0	0	0
0	0	0	0	0	0
0	0	0	0	0	0
0	0	0	0	0	0
0	0	0	0	0	0
0	0	0	0	0	0
0	0	0	0	0	0
0	0	0	0	0	0
0	0	0	0	0	0
0	0	0	0	0	0
0	0	0	0	0	0
0	0	0	0	0	0
0	0	0	0	0	0
0	0	0	0	0	0
0	0	0	0	0	0
0	0	0	0	0	0
0	0	0	0	0	0
0	0	0	0	0	0
0	0	0	0	0	0
0	0	0	0	0	0
0	0	0	0	0	0
0	0	0	0	0	0
0	0	0	0	0	0
0	0	0	0	0	0
0	0	0	0	0	0
0	0	0	0	0	0
0	0	0	0	0	0
0	0	0	0	0	0
0	0	0	0	0	0
0	0	0	0	0	0
0	0	0	0	0	0
0	0	0	0	0	0
0	0	0	0	0	0
0	0	0	0	0	0
0	0	0	0	0	0
0	0	0	0	0	0
0	0	0	0	0	0
0	0	0	0	0	0
0	0	0	0	0	0
0	0	0	0	0	0
0	0	0	0	0	0
0	0	0	0	0	0
0	0	0	0	0	0
0	0	0	0	0	0
0	0	0	0	0	0
0	0	0	0	0	0
0	0	0	0	0	0
0	0	0	0	0	0
0	0	0	0	0	0
0	0	0	0	0	0
0	0	0	0	0	0
0	0	0	0	0	0
0	0	0	0	0	0
0	0	0	0	0	0
0	0	0	0	0	0
0	0	0	0	0	0
0	0	0	0	0	0
0	0	0	0	0	0
0	0	0	0	0	0
0	0	0	0	0	0
0	0	0	0	0	0
0	0	0	0	0	0
0	0	0	0	0	0
0	0	0	0	0	0
0	0	0	0	0	0
0	0	0	0	0	0
0	0	0	0	0	0
0	0	0	0	0	0
0	0	0	0	0	0
0	0	0	0	0	0
0	0	0	0	0	0
0	0	0	0	0	0
0	0	0	0	0	0
0	0	0	0	0	0
0	0	0	0	0	0
0	0	0	0	0	0
0	0	0	0	0	0
0	0	0	0	0	0
0	0	0	0	0	0
0	0	0	0	0	0
0	0	0	0	0	0
0	0	0	0	0	0
0	0	0	0	0	0
0	0	0	0	0	0
0	0	0	0	0	0
0	0	0	0	0	0
0	0	0	0	0	0
0	0	0	0	0	0
0	0	0	0	0	0
0	0	0	0	0	0
0	0	0	0	0	0
0	0	0	0	0	0
0	0	0	0	0	0
0	0	0	0	0	0
0	0	0	0	0	0
0	0	0	0	0	0
0	0	0	0	0	0
0	0	0	0	0	0
0	0	0	0	0	0
0	0	0	0	0	0
0	0	0	0	0	0
0	0	0	0	0	0
0	0	0	0	0	0
0	0	0	0	0	0
0	0	0	0	0	0
0	0	0	0	0	0
0	0	0	0	0	0
0	0	0	0	0	0
0	0	0	0	0	0
0	0	0	0	0	0
0	0	0	0	0	0
0	0	0	0	0	0
0	0	0	0	0	0
0	0	0	0	0	0
0	0	0	0	0	0
0	0	0	0	0	0
0	0	0	0	0	0
0	0	0	0	0	0
0	0	0	0	0	0
0	0	0	0	0	0
0	0	0	0	0	0
0	0	0	0	0	0
0	0	0	0	0	0
0	0	0	0	0	0
0	0	0	0	0	0
0	0	0	0	0	0
0	0	0	0	0	0
0	0	0	0	0	0
0	0	0	0	0	0
0	0	0	0	0	0
0	0	0	0	0	0
0	0	0	0	0	0
0	0	0	0	0	0
0	0	0	0	0	0
0	0	0	0	0	0
0	0	0	0	0	0
0	0	0	0	0	0
0	0	0	0	0	0
0	0	0	0	0	0
0	0	0	0	0	0
0	0	0	0	0	0
0	0	0	0	0	0
0	0	0	0	0	0
0	0	0	0	0	0
0	0	0	0	0	0
0	0	0	0	0	0
0	0	0	0	0	0
0	0	0	0	0	0
0	0	0	0	0	0
0	0	0	0	0	0
0	0	0	0	0	0
0	0	0	0	0	0
0	0	0	0	0	0
0	0	0	0	0	0
0	0	0	0	0	0
0	0	0	0	0	0
0	0	0	0	0	0
0	0	0	0	0	0
0	0	0	0	0	0
0	0	0	0	0	0
0	0	0	0	0	0
0	0	0	0	0	0
0	0	0	0	0	0
0	0	0	0	0	0
0	0	0	0	0	0
0	0	0	0	0	0
0	0	0	0	0	0
0	0	0	0	0	0
0	0	0	0	0	0
0	0	0	0	0	0
0	0	0	0	0	0
0	0	0	0	0	0
0	0	0	0	0	0
0	0	0	0	0	0
0	0	0	0	0	0
0	0	0	0	0	0
0	0	0	0	0	0
0	0	0	0	0	0
0	0	0	0	0	0
0	0	0	0	0	0
0	0	0	0	0	0
0	0	0	0	0	0
0	0	0	0	0	0
0	0	0	0	0	0
0	0	0	0	0	0
0	0	0	0	0	0
0	0	0	0	0	0
0	0	0	0	0	0
0	0	0	0	0	0
0	0	0	0	0	0
0	0	0	0	0	0
0	0	0	0	0	0
0	0	0	0	0	0
0	0	0	0	0	0
0	0	0	0	0	0
0	0	0	0	0	0
0	0	0	0	0	0
0	0	0	0	0	0
0	0	0	0	0	0
0	0	0	0	0	0
0	0	0	0	0	0
0	0	0	0	0	0
0	0	0	0	0	0
0	0	0	0	0	0
0	0	0	0	0	0
0	0	0	0	0	0
0	0	0	0	0	0
0	0	0	0	0	0
0	0	0	0	0	0
0	0	0	0	0	0
0	0	0	0	0	0
0	0	0	0	0	0
0	0	0	0	0	0
0	0	0	0	0	0
0	0	0	0	0	0
0	0	0	0	0	0
0	0	0	0	0	0
0	0	0	0	0	0
0	0	0	0	0	0
