# Supplementary material for: Pervasive function and evidence for selection across standing genetic variation in S. cerevisiae
Source: Nat Commun. 2019 Mar 15;10:1222. doi: 10.1038/s41467-019-09166-1 (PMC6420628; doi:10.1038/s41467-019-09166-1)
Supplement: Supplementary file 6 — Source Data [file 41467_2019_9166_MOESM6_ESM.zip › rawData/Fig6G.csv]

actual1	actual2	actual3	actual4	actual5	inferred1	inferred2	inferred3	inferred4	inferred5
1999	2008	1992	1947	2051	2131	2064	2221	2002	2164
1999	2008	1992	1947	2051	2088	2009	2167	1945	2121
1999	2008	1992	1947	2051	1923	1854	2025	1816	1967
1999	2008	1992	1947	2051	1807	1736	1887	1674	1844
1999	2008	1992	1947	2051	1747	1674	1838	1621	1782
