# Supplementary material for: Pervasive function and evidence for selection across standing genetic variation in S. cerevisiae
Source: Nat Commun. 2019 Mar 15;10:1222. doi: 10.1038/s41467-019-09166-1 (PMC6420628; doi:10.1038/s41467-019-09166-1)
Supplement: Supplementary file 6 — Source Data [file 41467_2019_9166_MOESM6_ESM.zip › rawData/Fig7B.csv]

doubleNeutral	tripleNeutral
0.055379746835443	0
0.077574047954866	0
0.108626198083067	0
0.0786206896551724	0
0.0926756352765321	0
0.0698005698005698	0
0.0864864864864865	0
0.0734214390602056	0
0.0892586989409985	0
0.0909090909090909	0
0.0882778581765557	0
0.0662905500705219	0
0.0884955752212389	0
0.0860366713681241	0
0.0898876404494382	0
0.0837912087912088	0
0.104199066874028	0
0.094311377245509	0
0.0812407680945347	0
0.0779220779220779	0
0.0962406015037594	0
0.0836940836940837	0
0.0740181268882175	0
0.101892285298399	0
0.0822873082287308	0
0.0692640692640693	0
0.112135176651306	0
0.0985507246376812	0
0.0921450151057402	0
0.0787037037037037	0
0.0982286634460548	0
0.0980683506686478	0
0.103953147877013	0
0.106221547799697	0
0.0964777947932619	0.00199203187250996
0.120980091883614	0
0.079136690647482	0
0.0855172413793103	0
0.0992805755395683	0
0.0844250363901019	0
0.0746705710102489	0
0.102418207681366	0
0.0762331838565022	0
0.089622641509434	0
0.103235747303544	0
0.0934844192634561	0
0.081203007518797	0
0.0855072463768116	0
0.0863095238095238	0
0.0939794419970631	0
