# Supplementary material for: Pervasive function and evidence for selection across standing genetic variation in S. cerevisiae
Source: Nat Commun. 2019 Mar 15;10:1222. doi: 10.1038/s41467-019-09166-1 (PMC6420628; doi:10.1038/s41467-019-09166-1)
Supplement: Supplementary file 6 — Source Data [file 41467_2019_9166_MOESM6_ESM.zip › rawData/Fig6F.csv]

actual1	actual2	actual3	actual4	actual5	inferred1	inferred2	inferred3	inferred4	inferred5
1999	1978	2005	1910	2014	5774	5770	5805	5692	5673
1999	2008	1992	1947	2051	2131	2064	2221	2002	2164
1999	2014	1969	1922	2051	1767	1723	1728	1758	1855
1999	2013	1970	1914	2045	1732	1793	1693	1498	1736
1999	2016	1967	1921	2050	1730	1533	1523	1631	1791
