# Supplementary material for: Pervasive function and evidence for selection across standing genetic variation in S. cerevisiae
Source: Nat Commun. 2019 Mar 15;10:1222. doi: 10.1038/s41467-019-09166-1 (PMC6420628; doi:10.1038/s41467-019-09166-1)
Supplement: Supplementary file 6 — Source Data [file 41467_2019_9166_MOESM6_ESM.zip › rawData/Fig6D.csv]

neutralUnique	neutralShared	neutralOnce	neutralMultiple
157385	51328	49863	1465
157647	51094	49644	1449
157251	51469	49991	1478
157487	51249	49771	1477
157800	50966	49539	1427
157280	51390	49861	1529
157102	51641	50205	1436
157426	51300	49845	1455
157123	51551	50056	1495
157342	51349	49871	1478
