# Supplementary material for: Pervasive function and evidence for selection across standing genetic variation in S. cerevisiae
Source: Nat Commun. 2019 Mar 15;10:1222. doi: 10.1038/s41467-019-09166-1 (PMC6420628; doi:10.1038/s41467-019-09166-1)
Supplement: Supplementary file 6 — Source Data [file 41467_2019_9166_MOESM6_ESM.zip › rawData/Fig6E.csv]

neutralUnique	neutralShared	neutralOnce	neutralMultiple
240649	215058	211413	3460
240651	215107	211512	3409
239893	215781	212165	3421
240213	215488	211834	3454
240790	215044	211497	3369
240495	215289	211667	3436
240300	215247	211559	3490
240974	214665	210955	3515
240125	215486	211820	3475
239772	215810	212146	3489
