# Supplementary material for: Pervasive function and evidence for selection across standing genetic variation in S. cerevisiae
Source: Nat Commun. 2019 Mar 15;10:1222. doi: 10.1038/s41467-019-09166-1 (PMC6420628; doi:10.1038/s41467-019-09166-1)
Supplement: Supplementary file 6 — Source Data [file 41467_2019_9166_MOESM6_ESM.zip › rawData/Fig6A.csv]

Y55DBVPG	Y55wine	SK1DBVPG	SK1wine
1	1	1	1
1	1	1	1
1	1	1	0.8
0.857142857142857	1	1	0.857142857142857
0.888888888888889	0.888888888888889	1	0.666666666666667
0.909090909090909	0.727272727272727	1	0.454545454545455
0.923076923076923	0.769230769230769	1	0.538461538461538
0.933333333333333	0.8	1	0.533333333333333
0.941176470588235	0.823529411764706	1	0.588235294117647
0.947368421052632	0.842105263157895	1	0.631578947368421
0.952380952380952	0.857142857142857	1	0.666666666666667
0.956521739130435	0.869565217391304	1	0.695652173913043
0.96	0.88	1	0.72
0.962962962962963	0.851851851851852	1	0.703703703703704
0.96551724137931	0.862068965517241	1	0.689655172413793
0.967741935483871	0.870967741935484	1	0.709677419354839
0.96969696969697	0.878787878787879	1	0.696969696969697
0.971428571428571	0.885714285714286	1	0.657142857142857
0.972972972972973	0.891891891891892	1	0.648648648648649
0.974358974358974	0.897435897435897	1	0.641025641025641
0.926829268292683	0.902439024390244	1	0.658536585365854
0.906976744186046	0.906976744186046	1	0.627906976744186
0.888888888888889	0.888888888888889	1	0.6
0.893617021276596	0.872340425531915	1	0.617021276595745
0.897959183673469	0.857142857142857	1	0.612244897959184
0.882352941176471	0.843137254901961	1	0.588235294117647
0.886792452830189	0.849056603773585	1	0.60377358490566
0.890909090909091	0.854545454545454	1	0.618181818181818
0.87719298245614	0.859649122807018	0.982456140350877	0.631578947368421
0.864406779661017	0.864406779661017	0.966101694915254	0.644067796610169
0.868852459016393	0.868852459016393	0.967213114754098	0.655737704918033
0.873015873015873	0.873015873015873	0.968253968253968	0.666666666666667
0.876923076923077	0.876923076923077	0.969230769230769	0.676923076923077
0.865671641791045	0.880597014925373	0.970149253731343	0.671641791044776
0.869565217391304	0.884057971014493	0.971014492753623	0.681159420289855
0.859154929577465	0.887323943661972	0.971830985915493	0.676056338028169
0.863013698630137	0.89041095890411	0.972602739726027	0.684931506849315
0.866666666666667	0.893333333333333	0.973333333333333	0.693333333333333
0.87012987012987	0.896103896103896	0.974025974025974	0.701298701298701
0.873417721518987	0.89873417721519	0.974683544303797	0.708860759493671
0.864197530864197	0.888888888888889	0.975308641975309	0.716049382716049
0.843373493975904	0.891566265060241	0.975903614457831	0.710843373493976
0.823529411764706	0.894117647058824	0.976470588235294	0.705882352941177
0.816091954022989	0.896551724137931	0.977011494252874	0.71264367816092
0.820224719101124	0.898876404494382	0.97752808988764	0.707865168539326
0.813186813186813	0.89010989010989	0.978021978021978	0.714285714285714
0.806451612903226	0.89247311827957	0.978494623655914	0.709677419354839
0.8	0.894736842105263	0.978947368421053	0.715789473684211
0.783505154639175	0.896907216494845	0.979381443298969	0.701030927835051
0.777777777777778	0.898989898989899	0.97979797979798	0.707070707070707
0.782178217821782	0.900990099009901	0.98019801980198	0.712871287128713
0.766990291262136	0.902912621359223	0.980582524271845	0.70873786407767
0.761904761904762	0.904761904761905	0.980952380952381	0.704761904761905
0.766355140186916	0.906542056074766	0.981308411214953	0.710280373831776
0.761467889908257	0.908256880733945	0.981651376146789	0.715596330275229
0.756756756756757	0.90990990990991	0.981981981981982	0.720720720720721
0.743362831858407	0.911504424778761	0.982300884955752	0.725663716814159
0.747826086956522	0.91304347826087	0.982608695652174	0.730434782608696
0.743589743589744	0.914529914529915	0.982905982905983	0.735042735042735
0.73109243697479	0.915966386554622	0.983193277310924	0.739495798319328
0.735537190082645	0.917355371900826	0.983471074380165	0.727272727272727
0.739837398373984	0.91869918699187	0.983739837398374	0.723577235772358
0.736	0.92	0.984	0.728
0.732283464566929	0.921259842519685	0.984251968503937	0.732283464566929
0.736434108527132	0.922480620155039	0.984496124031008	0.728682170542636
0.740458015267176	0.923664122137405	0.984732824427481	0.732824427480916
0.736842105263158	0.924812030075188	0.984962406015038	0.736842105263158
0.733333333333333	0.925925925925926	0.985185185185185	0.733333333333333
0.72992700729927	0.927007299270073	0.985401459854015	0.737226277372263
0.726618705035971	0.928057553956835	0.985611510791367	0.741007194244604
0.723404255319149	0.929078014184397	0.985815602836879	0.74468085106383
0.727272727272727	0.93006993006993	0.986013986013986	0.741258741258741
0.731034482758621	0.931034482758621	0.986206896551724	0.737931034482759
0.73469387755102	0.931972789115646	0.986394557823129	0.73469387755102
0.731543624161074	0.932885906040268	0.986577181208054	0.738255033557047
0.735099337748344	0.933774834437086	0.986754966887417	0.735099337748344
0.738562091503268	0.934640522875817	0.986928104575163	0.738562091503268
0.741935483870968	0.935483870967742	0.987096774193548	0.741935483870968
0.745222929936306	0.936305732484076	0.987261146496815	0.738853503184713
0.742138364779874	0.937106918238994	0.987421383647799	0.742138364779874
0.745341614906832	0.937888198757764	0.987577639751553	0.745341614906832
0.742331288343558	0.932515337423313	0.987730061349693	0.748466257668712
0.745454545454545	0.933333333333333	0.987878787878788	0.751515151515151
0.748502994011976	0.934131736526946	0.988023952095808	0.74251497005988
0.745562130177515	0.93491124260355	0.988165680473373	0.739644970414201
0.748538011695906	0.935672514619883	0.988304093567251	0.742690058479532
0.751445086705202	0.936416184971098	0.988439306358382	0.739884393063584
0.754285714285714	0.937142857142857	0.988571428571429	0.737142857142857
0.757062146892655	0.937853107344633	0.988700564971751	0.734463276836158
0.754189944134078	0.93854748603352	0.988826815642458	0.731843575418994
0.756906077348066	0.939226519337017	0.988950276243094	0.734806629834254
0.748633879781421	0.939890710382514	0.989071038251366	0.726775956284153
0.745945945945946	0.940540540540541	0.989189189189189	0.72972972972973
0.748663101604278	0.941176470588235	0.989304812834225	0.732620320855615
0.740740740740741	0.941798941798942	0.989417989417989	0.73015873015873
0.743455497382199	0.942408376963351	0.989528795811518	0.727748691099476
0.746113989637306	0.94300518134715	0.989637305699482	0.725388601036269
0.743589743589744	0.943589743589744	0.98974358974359	0.728205128205128
0.741116751269036	0.944162436548223	0.989847715736041	0.725888324873096
0.743718592964824	0.944723618090452	0.989949748743719	0.728643216080402
0.741293532338308	0.945273631840796	0.990049751243781	0.72636815920398
0.74384236453202	0.945812807881773	0.990147783251232	0.729064039408867
0.746341463414634	0.946341463414634	0.990243902439024	0.731707317073171
0.743961352657005	0.946859903381642	0.990338164251208	0.734299516908213
0.746411483253589	0.947368421052632	0.990430622009569	0.732057416267943
0.748815165876777	0.947867298578199	0.990521327014218	0.734597156398104
0.746478873239437	0.948356807511737	0.990610328638498	0.737089201877934
0.748837209302326	0.948837209302326	0.990697674418605	0.73953488372093
0.751152073732719	0.949308755760369	0.990783410138249	0.732718894009217
0.753424657534247	0.949771689497717	0.990867579908676	0.735159817351598
0.751131221719457	0.950226244343891	0.990950226244344	0.737556561085973
0.748878923766816	0.95067264573991	0.991031390134529	0.73542600896861
0.746666666666667	0.946666666666667	0.991111111111111	0.737777777777778
0.740088105726872	0.947136563876652	0.991189427312775	0.73568281938326
0.733624454148472	0.947598253275109	0.991266375545852	0.737991266375546
0.731601731601732	0.948051948051948	0.991341991341991	0.74025974025974
0.733905579399142	0.948497854077253	0.991416309012876	0.742489270386266
0.736170212765957	0.948936170212766	0.991489361702128	0.74468085106383
0.738396624472574	0.949367088607595	0.991561181434599	0.742616033755274
0.736401673640167	0.949790794979079	0.99163179916318	0.740585774058577
0.738589211618257	0.946058091286307	0.991701244813278	0.742738589211618
0.736625514403292	0.946502057613169	0.991769547325103	0.744855967078189
0.730612244897959	0.946938775510204	0.991836734693878	0.746938775510204
0.732793522267207	0.947368421052632	0.991902834008097	0.748987854251012
0.730923694779116	0.947791164658635	0.991967871485944	0.746987951807229
0.729083665338645	0.948207171314741	0.99203187250996	0.741035856573705
0.731225296442688	0.948616600790514	0.992094861660079	0.743083003952569
0.729411764705882	0.949019607843137	0.992156862745098	0.745098039215686
0.727626459143969	0.949416342412451	0.992217898832685	0.747081712062257
0.72972972972973	0.94980694980695	0.992277992277992	0.749034749034749
0.731800766283525	0.950191570881226	0.992337164750958	0.747126436781609
0.726235741444867	0.950570342205323	0.992395437262357	0.741444866920152
0.728301886792453	0.950943396226415	0.992452830188679	0.735849056603774
0.726591760299625	0.951310861423221	0.99250936329588	0.734082397003745
0.724907063197026	0.951672862453532	0.992565055762082	0.732342007434944
0.726937269372694	0.952029520295203	0.992619926199262	0.734317343173432
0.721611721611722	0.952380952380952	0.992673992673993	0.728937728937729
0.723636363636364	0.952727272727273	0.992727272727273	0.730909090909091
0.71841155234657	0.953068592057762	0.992779783393502	0.732851985559567
0.720430107526882	0.953405017921147	0.992831541218638	0.734767025089606
0.718861209964413	0.953736654804271	0.99288256227758	0.733096085409253
0.717314487632509	0.954063604240283	0.992932862190813	0.731448763250883
0.715789473684211	0.954385964912281	0.992982456140351	0.729824561403509
0.714285714285714	0.954703832752613	0.993031358885017	0.731707317073171
0.716262975778547	0.955017301038062	0.993079584775087	0.73356401384083
0.711340206185567	0.9553264604811	0.993127147766323	0.735395189003436
0.709897610921502	0.955631399317406	0.993174061433447	0.73037542662116
0.711864406779661	0.955932203389831	0.993220338983051	0.725423728813559
0.707070707070707	0.956228956228956	0.993265993265993	0.723905723905724
0.705685618729097	0.956521739130435	0.993311036789298	0.722408026755853
0.707641196013289	0.956810631229236	0.993355481727575	0.720930232558139
0.706270627062706	0.957095709570957	0.993399339933993	0.722772277227723
0.708196721311475	0.957377049180328	0.99344262295082	0.724590163934426
0.706840390879479	0.957654723127036	0.993485342019544	0.723127035830619
0.70873786407767	0.957928802588997	0.993527508090615	0.718446601941748
0.710610932475884	0.958199356913183	0.993569131832797	0.717041800643087
0.70926517571885	0.958466453674121	0.993610223642173	0.715654952076677
0.707936507936508	0.958730158730159	0.993650793650794	0.714285714285714
0.706624605678233	0.958990536277603	0.993690851735016	0.712933753943218
0.705329153605016	0.959247648902821	0.993730407523511	0.711598746081505
0.70404984423676	0.959501557632399	0.993769470404984	0.710280373831776
0.705882352941177	0.959752321981424	0.993808049535604	0.708978328173375
0.701538461538462	0.96	0.993846153846154	0.707692307692308
0.703363914373089	0.960244648318043	0.99388379204893	0.709480122324159
0.70516717325228	0.96048632218845	0.993920972644377	0.708206686930091
0.70392749244713	0.960725075528701	0.993957703927492	0.706948640483384
0.702702702702703	0.960960960960961	0.993993993993994	0.705705705705706
0.701492537313433	0.961194029850746	0.994029850746269	0.704477611940298
0.700296735905044	0.961424332344214	0.99406528189911	0.70326409495549
0.696165191740413	0.96165191740413	0.994100294985251	0.702064896755162
0.695014662756598	0.961876832844575	0.994134897360704	0.700879765395894
0.696793002915452	0.962099125364432	0.994169096209913	0.702623906705539
0.698550724637681	0.96231884057971	0.994202898550725	0.704347826086957
0.70028818443804	0.962536023054755	0.994236311239193	0.706051873198847
0.699140401146132	0.962750716332378	0.994269340974212	0.702005730659026
0.700854700854701	0.962962962962963	0.994301994301994	0.700854700854701
0.69971671388102	0.963172804532578	0.994334277620397	0.696883852691218
0.698591549295775	0.963380281690141	0.994366197183099	0.692957746478873
0.697478991596639	0.963585434173669	0.994397759103641	0.689075630252101
0.693593314763231	0.963788300835655	0.994428969359331	0.685236768802228
0.692520775623269	0.96398891966759	0.994459833795014	0.681440443213296
0.691460055096419	0.964187327823691	0.994490358126722	0.680440771349862
0.69041095890411	0.964383561643836	0.994520547945206	0.679452054794521
0.692098092643052	0.964577656675749	0.994550408719346	0.67574931880109
0.693766937669377	0.964769647696477	0.994579945799458	0.67479674796748
0.695417789757412	0.964959568733154	0.994609164420485	0.676549865229111
0.694369973190349	0.96514745308311	0.994638069705094	0.67828418230563
0.696	0.965333333333333	0.994666666666667	0.674666666666667
0.694960212201592	0.96551724137931	0.994694960212202	0.673740053050398
0.696569920844327	0.965699208443272	0.994722955145119	0.675461741424802
0.692913385826772	0.965879265091864	0.994750656167979	0.674540682414698
0.689295039164491	0.966057441253264	0.994778067885117	0.671018276762402
0.688311688311688	0.966233766233766	0.994805194805195	0.67012987012987
0.684754521963824	0.96640826873385	0.994832041343669	0.666666666666667
0.683804627249357	0.966580976863753	0.994858611825193	0.665809768637532
0.682864450127877	0.966751918158568	0.994884910485934	0.667519181585678
0.684478371501272	0.966921119592875	0.994910941475827	0.669211195928753
0.686075949367089	0.967088607594937	0.994936708860759	0.668354430379747
0.687657430730479	0.967254408060453	0.994962216624685	0.670025188916877
0.684210526315789	0.967418546365915	0.994987468671679	0.671679197994987
0.683291770573566	0.967581047381546	0.99501246882793	0.673316708229426
0.682382133995037	0.967741935483871	0.995037220843672	0.674937965260546
0.683950617283951	0.967901234567901	0.995061728395062	0.671604938271605
0.685503685503685	0.968058968058968	0.995085995085995	0.670761670761671
0.687041564792176	0.968215158924205	0.995110024449878	0.667481662591687
0.688564476885645	0.968369829683698	0.995133819951338	0.664233576642336
0.687651331719128	0.966101694915254	0.995157384987893	0.663438256658596
0.689156626506024	0.966265060240964	0.995180722891566	0.660240963855422
0.688249400479616	0.966426858513189	0.995203836930456	0.65947242206235
0.687350835322196	0.966587112171838	0.995226730310263	0.658711217183771
0.68646080760095	0.966745843230404	0.995249406175772	0.657957244655582
0.685579196217494	0.966903073286052	0.995271867612293	0.659574468085106
0.684705882352941	0.967058823529412	0.995294117647059	0.658823529411765
0.686182669789227	0.967213114754098	0.995316159250585	0.65807962529274
0.685314685314685	0.967365967365967	0.995337995337995	0.657342657342657
0.68445475638051	0.967517401392111	0.995359628770302	0.65661252900232
0.683602771362587	0.967667436489607	0.995381062355658	0.655889145496536
0.685057471264368	0.967816091954023	0.995402298850575	0.657471264367816
0.681922196796339	0.967963386727689	0.995423340961098	0.65675057208238
0.681093394077449	0.968109339407745	0.995444191343964	0.658314350797267
0.682539682539683	0.968253968253968	0.99546485260771	0.659863945578231
0.681715575620767	0.968397291196388	0.99548532731377	0.661399548532731
0.680898876404494	0.968539325842697	0.995505617977528	0.662921348314607
0.680089485458613	0.968680089485459	0.995525727069351	0.662192393736018
0.679287305122494	0.968819599109131	0.99554565701559	0.65924276169265
0.680709534368071	0.968957871396896	0.995565410199557	0.658536585365854
0.679911699779249	0.969094922737307	0.995584988962472	0.660044150110375
0.676923076923077	0.969230769230769	0.995604395604396	0.661538461538462
0.678336980306346	0.969365426695842	0.99562363238512	0.663019693654267
0.67755991285403	0.969498910675381	0.995642701525055	0.660130718954248
0.676789587852495	0.969631236442516	0.995661605206074	0.65943600867679
0.678185745140389	0.96976241900648	0.995680345572354	0.65658747300216
0.67741935483871	0.96989247311828	0.995698924731183	0.653763440860215
0.678800856531049	0.970021413276231	0.995717344753747	0.653104925053533
0.680170575692964	0.970149253731343	0.995735607675906	0.650319829424307
0.679405520169851	0.970276008492569	0.995753715498938	0.64755838641189
0.678646934460888	0.968287526427061	0.995771670190275	0.646934460887949
0.677894736842105	0.968421052631579	0.995789473684211	0.646315789473684
0.675052410901468	0.968553459119497	0.9958071278826	0.645702306079665
0.676409185803758	0.968684759916493	0.995824634655532	0.647181628392484
0.675675675675676	0.968814968814969	0.995841995841996	0.646569646569647
0.674948240165631	0.968944099378882	0.995859213250518	0.645962732919255
0.674226804123711	0.969072164948454	0.995876288659794	0.645360824742268
0.673511293634497	0.969199178644764	0.995893223819302	0.64476386036961
0.670756646216769	0.969325153374233	0.995910020449898	0.642126789366053
0.672097759674134	0.969450101832994	0.995926680244399	0.641547861507128
0.671399594320487	0.969574036511156	0.995943204868154	0.63894523326572
0.670707070707071	0.96969696969697	0.995959595959596	0.638383838383838
0.672032193158954	0.969818913480885	0.995975855130785	0.635814889336016
0.671342685370741	0.967935871743487	0.995991983967936	0.635270541082164
0.67065868263473	0.968063872255489	0.996007984031936	0.636726546906188
0.669980119284294	0.968190854870775	0.996023856858847	0.636182902584493
0.667326732673267	0.968316831683168	0.996039603960396	0.633663366336634
0.668639053254438	0.968441814595661	0.996055226824458	0.635108481262327
0.667976424361493	0.968565815324165	0.996070726915521	0.636542239685658
0.667318982387476	0.968688845401174	0.996086105675147	0.63600782778865
0.668615984405458	0.968810916179337	0.996101364522417	0.633528265107212
0.667961165048544	0.968932038834951	0.996116504854369	0.63495145631068
0.667311411992263	0.969052224371373	0.996131528046422	0.634429400386847
0.666666666666667	0.969171483622351	0.996146435452794	0.633911368015414
0.667946257197697	0.969289827255278	0.99616122840691	0.633397312859885
0.667304015296367	0.969407265774379	0.996175908221797	0.630975143403442
0.664761904761905	0.96952380952381	0.996190476190476	0.632380952380952
0.664136622390892	0.969639468690702	0.996204933586338	0.633776091081594
0.665406427221172	0.969754253308129	0.994328922495274	0.633270321361059
0.664783427495292	0.969868173258004	0.994350282485876	0.634651600753296
0.662288930581614	0.969981238273921	0.99437148217636	0.636022514071295
0.661682242990654	0.970093457943925	0.994392523364486	0.637383177570093
0.661080074487896	0.970204841713222	0.994413407821229	0.636871508379888
0.658627087198516	0.970315398886827	0.99443413729128	0.634508348794063
0.659889094269871	0.970425138632163	0.994454713493531	0.634011090573013
0.661141804788214	0.970534069981584	0.994475138121547	0.633517495395948
0.658715596330275	0.970642201834862	0.994495412844037	0.63302752293578
0.659963436928702	0.970749542961609	0.994515539305302	0.63436928702011
0.659380692167577	0.970856102003643	0.994535519125683	0.633879781420765
0.660617059891107	0.970961887477314	0.994555353901996	0.633393829401089
0.66003616636528	0.971066907775769	0.994575045207957	0.634719710669078
0.659459459459459	0.971171171171171	0.994594594594595	0.636036036036036
0.660682226211849	0.971274685816876	0.994614003590664	0.637342908438061
0.660107334525939	0.971377459749553	0.994633273703041	0.635062611806798
0.659536541889483	0.971479500891266	0.994652406417112	0.636363636363636
0.657193605683837	0.97158081705151	0.994671403197158	0.635879218472469
0.656637168141593	0.971681415929204	0.994690265486726	0.63716814159292
0.656084656084656	0.971781305114638	0.994708994708995	0.63668430335097
0.65377855887522	0.971880492091388	0.994727592267135	0.636203866432337
0.654991243432574	0.971978984238179	0.994746059544658	0.637478108581436
0.656195462478185	0.972076788830716	0.994764397905759	0.636998254799302
0.657391304347826	0.972173913043478	0.994782608695652	0.636521739130435
0.658578856152513	0.972270363951473	0.994800693240901	0.637781629116118
0.659758203799655	0.972366148531952	0.994818652849741	0.639032815198618
0.6592082616179	0.972461273666093	0.994836488812392	0.640275387263339
0.660377358490566	0.972555746140652	0.994854202401372	0.639794168096055
0.661538461538462	0.972649572649573	0.994871794871795	0.639316239316239
0.662691652470187	0.972742759795571	0.99488926746167	0.637137989778535
0.66383701188455	0.972835314091681	0.99490662139219	0.638370118845501
0.66497461928934	0.972927241962775	0.99492385786802	0.639593908629442
0.66610455311973	0.971332209106239	0.994940978077572	0.640809443507589
0.667226890756302	0.971428571428571	0.994957983193277	0.642016806722689
0.668341708542714	0.971524288107203	0.994974874371859	0.641541038525963
0.669449081803005	0.971619365609349	0.994991652754591	0.641068447412354
0.670549084858569	0.970049916805324	0.995008319467554	0.642262895174709
0.671641791044776	0.96849087893864	0.995024875621891	0.641791044776119
0.672727272727273	0.965289256198347	0.99504132231405	0.639669421487603
0.673805601317957	0.962108731466227	0.99505766062603	0.637561779242175
0.67487684729064	0.960591133004926	0.995073891625616	0.638752052545156
0.675941080196399	0.960720130932897	0.995090016366612	0.639934533551555
0.67699836867863	0.959216965742251	0.99510603588907	0.641109298531811
0.678048780487805	0.957723577235772	0.995121951219512	0.640650406504065
0.679092382495948	0.957860615883306	0.995137763371151	0.641815235008104
0.680129240710824	0.956381260096931	0.995153473344103	0.641357027463651
0.681159420289855	0.954911433172303	0.995169082125604	0.640901771336554
0.682182985553772	0.955056179775281	0.995184590690209	0.640449438202247
0.6832	0.9536	0.9952	0.6416
0.684210526315789	0.953748006379585	0.995215311004785	0.64274322169059
0.685214626391097	0.952305246422893	0.995230524642289	0.642289348171701
0.68621236133122	0.952456418383518	0.995245641838352	0.643423137876387
0.687203791469194	0.95260663507109	0.995260663507109	0.644549763033175
0.688188976377953	0.951181102362205	0.995275590551181	0.645669291338583
0.689167974882261	0.948194662480377	0.995290423861852	0.646781789638933
0.690140845070423	0.94679186228482	0.995305164319249	0.644757433489828
0.691107644305772	0.94383775351014	0.995319812792512	0.645865834633385
0.692068429237947	0.940902021772939	0.995334370139969	0.643856920684292
0.693023255813954	0.93953488372093	0.995348837209302	0.643410852713178
0.693972179289026	0.939721792890263	0.995363214837713	0.64451313755796
0.694915254237288	0.938366718027735	0.99537750385208	0.644067796610169
0.695852534562212	0.937019969278034	0.995391705069124	0.645161290322581
0.696784073506891	0.937212863705972	0.995405819295559	0.644716692189893
0.697709923664122	0.93587786259542	0.995419847328244	0.644274809160305
0.698630136986301	0.93455098934551	0.995433789954338	0.645357686453577
0.699544764795144	0.933232169954476	0.995447647951442	0.64339908952959
0.700453857791225	0.933434190620272	0.995461422087746	0.642965204236006
0.701357466063348	0.933634992458522	0.995475113122172	0.642533936651584
0.702255639097744	0.932330827067669	0.995488721804511	0.640601503759399
0.703148425787106	0.932533733133433	0.995502248875562	0.64167916041979
0.704035874439462	0.931240657698057	0.995515695067265	0.641255605381166
0.704918032786885	0.929955290611028	0.995529061102832	0.640834575260805
0.705794947994057	0.928677563150074	0.99554234769688	0.638930163447251
0.706666666666667	0.928888888888889	0.995555555555556	0.64
0.707533234859675	0.927621861152142	0.995568685376662	0.641063515509601
0.70839469808542	0.924889543446245	0.995581737849779	0.639175257731959
0.709251101321586	0.923641703377386	0.995594713656388	0.638766519823789
0.710102489019034	0.922401171303075	0.995607613469985	0.638360175695461
0.710948905109489	0.922627737226277	0.995620437956204	0.637956204379562
0.7117903930131	0.922852983988355	0.995633187772926	0.63901018922853
0.712626995645864	0.921625544267054	0.995645863570392	0.637155297532656
0.713458755426918	0.921852387843705	0.995658465991317	0.638205499276411
0.714285714285714	0.922077922077922	0.995670995670996	0.637806637806638
0.715107913669065	0.920863309352518	0.99568345323741	0.635971223021583
0.715925394548063	0.919655667144907	0.995695839311334	0.63558106169297
0.716738197424893	0.917024320457797	0.995708154506438	0.63519313304721
0.717546362339515	0.914407988587732	0.995720399429387	0.634807417974322
0.718349928876245	0.914651493598862	0.995732574679943	0.634423897581792
0.719148936170213	0.914893617021277	0.995744680851064	0.634042553191489
0.71994342291372	0.915134370579915	0.995756718528996	0.635077793493635
0.720733427362482	0.913963328631876	0.995768688293371	0.633286318758815
0.721518987341772	0.914205344585091	0.9957805907173	0.634317862165963
0.722300140252454	0.91304347826087	0.995792426367461	0.633941093969144
0.723076923076923	0.911888111888112	0.995804195804196	0.634965034965035
0.723849372384937	0.912133891213389	0.99581589958159	0.635983263598326
0.72461752433936	0.910987482614743	0.995827538247566	0.635605006954103
0.725381414701803	0.91123439667129	0.995839112343967	0.636615811373093
0.726141078838174	0.910096818810512	0.995850622406639	0.636237897648686
0.726896551724138	0.910344827586207	0.995862068965517	0.637241379310345
0.727647867950481	0.907840440165062	0.995873452544704	0.638239339752407
0.728395061728395	0.908093278463649	0.995884773662551	0.63923182441701
0.729138166894665	0.906976744186046	0.995896032831737	0.638850889192886
0.72987721691678	0.907230559345157	0.995907230559345	0.639836289222374
0.730612244897959	0.906122448979592	0.995918367346939	0.639455782312925
0.73134328358209	0.906377204884668	0.995929443690638	0.640434192672999
0.732070365358593	0.905277401894452	0.995940460081191	0.638700947225981
0.732793522267207	0.9055330634278	0.995951417004049	0.638326585695007
0.733512786002692	0.904441453566622	0.995962314939435	0.637954239569314
0.734228187919463	0.903355704697987	0.995973154362416	0.636241610738255
0.734939759036145	0.900937081659973	0.995983935742972	0.637215528781794
0.735647530040053	0.899866488651535	0.995994659546061	0.636849132176235
0.736351531291611	0.898801597869507	0.996005326231691	0.636484687083888
0.737051792828685	0.897742363877822	0.99601593625498	0.636122177954847
0.737748344370861	0.895364238410596	0.996026490066225	0.634437086092715
0.738441215323646	0.892998678996037	0.996036988110964	0.635402906208719
0.739130434782609	0.89064558629776	0.99604743083004	0.636363636363636
0.739816031537451	0.890932982917214	0.996057818659658	0.636005256241787
0.740498034076016	0.889908256880734	0.996068152031455	0.63564875491481
0.741176470588235	0.890196078431372	0.996078431372549	0.635294117647059
0.741851368970013	0.890482398956975	0.996088657105606	0.636245110821382
0.742522756827048	0.889466840052016	0.996098829648895	0.637191157347204
0.743190661478599	0.888456549935149	0.996108949416342	0.638132295719844
0.74385510996119	0.888745148771022	0.996119016817594	0.639068564036222
0.744516129032258	0.887741935483871	0.996129032258064	0.63741935483871
0.745173745173745	0.888030888030888	0.996138996138996	0.638352638352638
0.745827984595635	0.887034659820282	0.99614890885751	0.636713735558408
0.746478873239437	0.886043533930858	0.996158770806658	0.635083226632522
0.747126436781609	0.886334610472541	0.996168582375479	0.634738186462324
0.747770700636943	0.886624203821656	0.996178343949045	0.634394904458599
0.748411689961881	0.886912325285896	0.996188055908513	0.635324015247776
0.749049429657795	0.885931558935361	0.996197718631179	0.634980988593156
0.74968394437421	0.88621997471555	0.996207332490518	0.63590391908976
0.75031525851198	0.885245901639344	0.996216897856242	0.635561160151324
0.750943396226415	0.885534591194969	0.99622641509434	0.635220125786163
0.751568381430364	0.88456712672522	0.996235884567127	0.634880803011292
0.752190237797247	0.882352941176471	0.996245306633292	0.634543178973717
0.752808988764045	0.881398252184769	0.99625468164794	0.634207240948814
0.753424657534247	0.881693648816936	0.99626400996264	0.63387297633873
0.754037267080745	0.881987577639752	0.996273291925466	0.634782608695652
0.754646840148699	0.882280049566295	0.996282527881041	0.634448574969021
0.755253399258344	0.881334981458591	0.996291718170581	0.632880098887515
0.755856966707768	0.879161528976572	0.996300863131936	0.632552404438964
0.756457564575646	0.878228782287823	0.996309963099631	0.632226322263223
0.757055214723926	0.877300613496933	0.996319018404908	0.633128834355828
0.75764993880049	0.876376988984088	0.996328029375765	0.634026927784578
0.758241758241758	0.876678876678877	0.996336996336996	0.634920634920635
0.758830694275274	0.876979293544458	0.996345919610231	0.634591961023143
0.759416767922236	0.876063183475091	0.996354799513973	0.635479951397327
0.76	0.876363636363636	0.996363636363636	0.636363636363636
0.760580411124547	0.875453446191052	0.996372430471584	0.637243047158404
0.761158021712907	0.874547647768396	0.996381182147165	0.636911942098914
0.76173285198556	0.874849578820698	0.996389891696751	0.637785800240674
0.762304921968788	0.873949579831933	0.99639855942377	0.638655462184874
0.762874251497006	0.874251497005988	0.996407185628743	0.639520958083832
0.763440860215054	0.873357228195938	0.996415770609319	0.637992831541219
0.764004767580453	0.871275327771156	0.99642431466031	0.638855780691299
0.764565992865636	0.870392390011891	0.996432818073722	0.639714625445898
0.765124555160142	0.869513641755635	0.99644128113879	0.63938315539739
0.765680473372781	0.867455621301775	0.996449704142012	0.63905325443787
0.766233766233766	0.866587957497048	0.996458087367178	0.638724911452184
0.76678445229682	0.865724381625442	0.996466431095406	0.638398115429918
0.767332549941246	0.866039952996475	0.99647473560517	0.63924794359577
0.767878077373974	0.866354044548652	0.996483001172333	0.640093786635405
0.768421052631579	0.865497076023392	0.996491228070175	0.639766081871345
0.768961493582264	0.864644107351225	0.996499416569428	0.640606767794632
0.769499417927823	0.864959254947613	0.9965075669383	0.640279394644936
0.770034843205575	0.86411149825784	0.996515679442509	0.639953542392567
0.770567786790266	0.864426419466976	0.996523754345307	0.640787949015064
0.771098265895954	0.863583815028902	0.996531791907514	0.640462427745665
0.771626297577855	0.863898500576701	0.996539792387543	0.641291810841984
0.772151898734177	0.864211737629459	0.996547756041427	0.642117376294592
0.772675086107922	0.864523536165327	0.996555683122847	0.642939150401837
0.77319587628866	0.86368843069874	0.996563573883162	0.642611683848797
0.773714285714286	0.864	0.996571428571429	0.642285714285714
0.774230330672748	0.864310148232611	0.996579247434436	0.640820980615735
0.774744027303754	0.863481228668942	0.996587030716723	0.639362912400455
0.775255391600454	0.862656072644722	0.996594778660613	0.639046538024972
0.775764439411099	0.862967157417894	0.996602491506229	0.638731596828992
0.776271186440678	0.861016949152542	0.996610169491525	0.638418079096045
0.776775648252537	0.860202931228861	0.996617812852311	0.636978579481398
0.777277840269966	0.859392575928009	0.996625421822272	0.636670416197975
0.777777777777778	0.858585858585859	0.996632996632997	0.636363636363636
0.778275475923852	0.857782754759238	0.996640537513998	0.637178051511758
0.77877094972067	0.856983240223464	0.996648044692737	0.636871508379888
0.779264214046823	0.8561872909699	0.996655518394649	0.635451505016722
0.779755283648498	0.855394883203559	0.996662958843159	0.636262513904338
0.780244173140955	0.855715871254162	0.996670366259711	0.635960044395117
0.780730897009967	0.854928017718715	0.996677740863787	0.635658914728682
0.78121546961326	0.853038674033149	0.996685082872928	0.63646408839779
0.781697905181918	0.85226019845645	0.996692392502756	0.636163175303197
0.782178217821782	0.851485148514851	0.996699669966997	0.635863586358636
0.782656421514819	0.849615806805708	0.996706915477497	0.63556531284303
0.783132530120482	0.848849945235487	0.99671412924425	0.636363636363636
0.783606557377049	0.848087431693989	0.99672131147541	0.637158469945355
0.784078516902944	0.846237731733915	0.996728462377317	0.637949836423119
0.784548422198041	0.845484221980414	0.996735582154516	0.637649619151251
0.785016286644951	0.844733984799131	0.996742671009772	0.636264929424538
0.785482123510293	0.843986998916576	0.996749729144095	0.635969664138678
0.785945945945946	0.843243243243243	0.996756756756757	0.635675675675676
0.786407766990291	0.843581445523193	0.996763754045307	0.636461704422869
0.78686759956943	0.842841765339074	0.996770721205597	0.63724434876211
0.787325456498389	0.842105263157895	0.996777658431794	0.638023630504833
0.787781350482315	0.842443729903537	0.996784565916399	0.638799571275456
0.788235294117647	0.841711229946524	0.996791443850267	0.639572192513369
0.788687299893276	0.840981856990395	0.996798292422625	0.64034151547492
0.789137380191693	0.839190628328009	0.996805111821086	0.640042598509052
0.789585547290117	0.838469713071201	0.996811902231668	0.639744952178533
0.790031813361612	0.83881230116649	0.996818663838812	0.639448568398727
0.79047619047619	0.838095238095238	0.996825396825397	0.64021164021164
0.790918690601901	0.837381203801478	0.996832101372756	0.639915522703273
0.791359325605901	0.836670179135933	0.996838777660696	0.640674394099052
0.79179810725552	0.83596214511041	0.996845425867508	0.64143007360673
0.792235047219307	0.836306400839454	0.996852046169989	0.640083945435467
0.792670157068063	0.836649214659686	0.996858638743455	0.640837696335079
0.793103448275862	0.836990595611285	0.996865203761755	0.640543364681296
0.793534932221064	0.83733055265902	0.996871741397289	0.640250260688217
0.793964620187305	0.836628511966701	0.99687825182102	0.639958376690947
0.794392523364486	0.836967808930426	0.996884735202492	0.639667705088266
0.794818652849741	0.837305699481865	0.996891191709845	0.639378238341969
0.795243019648397	0.837642192347466	0.996897621509824	0.639089968976215
0.795665634674923	0.837977296181631	0.996904024767802	0.638802889576883
0.796086508753862	0.837281153450051	0.996910401647786	0.638516992790937
0.796505652620761	0.836587872559096	0.996916752312436	0.639260020554985
0.796923076923077	0.836923076923077	0.996923076923077	0.638974358974359
0.797338792221085	0.836233367451382	0.996929375639713	0.637666325486182
0.797752808988764	0.834525025536262	0.996935648621042	0.636363636363636
0.797145769622834	0.834862385321101	0.99592252803262	0.63710499490316
0.795523906408952	0.835198372329603	0.993896236012208	0.637843336724313
0.79492385786802	0.835532994923858	0.992893401015228	0.638578680203046
0.795339412360689	0.834853090172239	0.99290780141844	0.638297872340426
0.795753286147624	0.835187057633974	0.992922143579373	0.638018200202224
0.796165489404642	0.835519677093845	0.992936427850656	0.63773965691221
0.796576032225579	0.83484390735146	0.992950654582075	0.637462235649547
0.796984924623116	0.834170854271357	0.992964824120603	0.637185929648241
0.797392176529589	0.834503510531595	0.992978936810431	0.637913741223671
0.797797797797786	0.832832832832821	0.992992992992977	0.636636636636629
0.797797797797786	0.83183183183182	0.992992992992977	0.636636636636629
0.797797797797786	0.83183183183182	0.992992992992977	0.636636636636629
0.797797797797786	0.83183183183182	0.992992992992977	0.636636636636629
0.797797797797786	0.83183183183182	0.992992992992977	0.63763763763763
0.797797797797786	0.830830830830819	0.992992992992977	0.63763763763763
0.797797797797786	0.829829829829818	0.992992992992977	0.636636636636629
0.798798798798787	0.829829829829818	0.992992992992977	0.636636636636629
0.798798798798787	0.829829829829818	0.992992992992977	0.636636636636629
0.798798798798787	0.828828828828817	0.992992992992977	0.636636636636629
0.798798798798787	0.828828828828817	0.992992992992977	0.636636636636629
0.798798798798787	0.828828828828817	0.992992992992977	0.63763763763763
0.798798798798787	0.827827827827816	0.992992992992977	0.63763763763763
0.798798798798787	0.827827827827816	0.992992992992977	0.63763763763763
0.798798798798787	0.826826826826815	0.992992992992977	0.638638638638631
0.798798798798787	0.825825825825814	0.992992992992977	0.638638638638631
0.798798798798787	0.824824824824813	0.992992992992977	0.63763763763763
0.798798798798787	0.823823823823812	0.992992992992977	0.63763763763763
0.798798798798787	0.822822822822811	0.992992992992977	0.63763763763763
0.798798798798787	0.82182182182181	0.992992992992977	0.636636636636629
0.798798798798787	0.820820820820809	0.992992992992977	0.636636636636629
0.798798798798787	0.820820820820809	0.992992992992977	0.636636636636629
0.798798798798787	0.819819819819808	0.992992992992977	0.636636636636629
0.798798798798787	0.818818818818807	0.992992992992977	0.635635635635628
0.798798798798787	0.817817817817806	0.992992992992977	0.635635635635628
0.798798798798787	0.817817817817806	0.992992992992977	0.634634634634627
0.798798798798787	0.818818818818807	0.992992992992977	0.635635635635628
0.798798798798787	0.818818818818807	0.992992992992977	0.634634634634627
0.798798798798787	0.817817817817806	0.992992992992977	0.634634634634627
0.798798798798787	0.817817817817806	0.992992992992977	0.633633633633626
0.798798798798787	0.817817817817806	0.992992992992977	0.632632632632625
0.798798798798787	0.817817817817806	0.992992992992977	0.632632632632625
0.798798798798787	0.817817817817806	0.992992992992977	0.632632632632625
0.798798798798787	0.816816816816805	0.992992992992977	0.633633633633626
0.798798798798787	0.815815815815804	0.992992992992977	0.634634634634627
0.798798798798787	0.815815815815804	0.992992992992977	0.635635635635628
0.798798798798787	0.815815815815804	0.992992992992977	0.635635635635628
0.798798798798787	0.815815815815804	0.992992992992977	0.636636636636629
0.798798798798787	0.815815815815804	0.992992992992977	0.63763763763763
0.798798798798787	0.815815815815804	0.992992992992977	0.63763763763763
0.799799799799788	0.814814814814803	0.992992992992977	0.636636636636629
0.800800800800789	0.814814814814803	0.992992992992977	0.635635635635628
0.80180180180179	0.814814814814803	0.992992992992977	0.635635635635628
0.80180180180179	0.813813813813802	0.992992992992977	0.635635635635628
0.80180180180179	0.813813813813802	0.992992992992977	0.635635635635628
0.802802802802791	0.813813813813802	0.992992992992977	0.636636636636629
0.802802802802791	0.813813813813802	0.992992992992977	0.635635635635628
0.802802802802791	0.813813813813802	0.992992992992977	0.634634634634627
0.802802802802791	0.814814814814803	0.992992992992977	0.635635635635628
0.802802802802791	0.814814814814803	0.992992992992977	0.635635635635628
0.802802802802791	0.814814814814803	0.992992992992977	0.636636636636629
0.803803803803792	0.813813813813802	0.992992992992977	0.63763763763763
0.803803803803792	0.812812812812801	0.992992992992977	0.636636636636629
0.803803803803792	0.812812812812801	0.992992992992977	0.636636636636629
0.803803803803792	0.8118118118118	0.992992992992977	0.635635635635628
0.803803803803792	0.8118118118118	0.992992992992977	0.635635635635628
0.804804804804793	0.810810810810799	0.993993993993978	0.634634634634627
0.804804804804793	0.809809809809798	0.993993993993978	0.633633633633626
0.804804804804793	0.808808808808797	0.993993993993978	0.633633633633626
0.805805805805794	0.808808808808797	0.994994994994979	0.633633633633626
0.805805805805794	0.807807807807796	0.994994994994979	0.632632632632625
0.805805805805794	0.807807807807796	0.994994994994979	0.632632632632625
0.805805805805794	0.807807807807796	0.994994994994979	0.632632632632625
0.805805805805794	0.807807807807796	0.994994994994979	0.632632632632625
0.805805805805794	0.806806806806795	0.994994994994979	0.632632632632625
0.805805805805794	0.805805805805794	0.994994994994979	0.632632632632625
0.806806806806795	0.805805805805794	0.994994994994979	0.633633633633626
0.806806806806795	0.804804804804793	0.994994994994979	0.632632632632625
0.806806806806795	0.804804804804793	0.994994994994979	0.632632632632625
0.806806806806795	0.804804804804793	0.994994994994979	0.632632632632625
0.807807807807796	0.804804804804793	0.994994994994979	0.632632632632625
0.807807807807796	0.804804804804793	0.994994994994979	0.631631631631624
0.807807807807796	0.804804804804793	0.994994994994979	0.631631631631624
0.807807807807796	0.804804804804793	0.994994994994979	0.630630630630623
0.807807807807796	0.804804804804793	0.994994994994979	0.629629629629622
0.807807807807796	0.804804804804793	0.994994994994979	0.628628628628621
0.807807807807796	0.804804804804793	0.994994994994979	0.62762762762762
0.807807807807796	0.804804804804793	0.994994994994979	0.626626626626619
0.807807807807796	0.803803803803792	0.994994994994979	0.626626626626619
0.807807807807796	0.802802802802791	0.994994994994979	0.625625625625618
0.808808808808797	0.802802802802791	0.994994994994979	0.625625625625618
0.808808808808797	0.80180180180179	0.994994994994979	0.624624624624617
0.809809809809798	0.80180180180179	0.994994994994979	0.624624624624617
0.810810810810799	0.80180180180179	0.994994994994979	0.625625625625618
0.8118118118118	0.80180180180179	0.994994994994979	0.625625625625618
0.812812812812801	0.80180180180179	0.994994994994979	0.625625625625618
0.813813813813802	0.80180180180179	0.994994994994979	0.625625625625618
0.813813813813802	0.800800800800789	0.994994994994979	0.625625625625618
0.813813813813802	0.800800800800789	0.994994994994979	0.625625625625618
0.813813813813802	0.800800800800789	0.994994994994979	0.626626626626619
0.813813813813802	0.800800800800789	0.994994994994979	0.626626626626619
0.814814814814803	0.80180180180179	0.994994994994979	0.626626626626619
0.814814814814803	0.80180180180179	0.994994994994979	0.62762762762762
0.815815815815804	0.80180180180179	0.994994994994979	0.62762762762762
0.815815815815804	0.800800800800789	0.994994994994979	0.62762762762762
0.816816816816805	0.799799799799788	0.994994994994979	0.62762762762762
0.817817817817806	0.799799799799788	0.994994994994979	0.628628628628621
0.818818818818807	0.798798798798787	0.994994994994979	0.629629629629622
0.818818818818807	0.798798798798787	0.994994994994979	0.629629629629622
0.819819819819808	0.798798798798787	0.994994994994979	0.629629629629622
0.819819819819808	0.797797797797786	0.994994994994979	0.629629629629622
0.819819819819808	0.797797797797786	0.994994994994979	0.629629629629622
0.820820820820809	0.797797797797786	0.994994994994979	0.629629629629622
0.82182182182181	0.797797797797786	0.994994994994979	0.629629629629622
0.822822822822811	0.797797797797786	0.994994994994979	0.629629629629622
0.822822822822811	0.797797797797786	0.994994994994979	0.630630630630623
0.822822822822811	0.796796796796785	0.994994994994979	0.630630630630623
0.822822822822811	0.796796796796785	0.994994994994979	0.630630630630623
0.823823823823812	0.796796796796785	0.994994994994979	0.630630630630623
0.823823823823812	0.796796796796785	0.994994994994979	0.630630630630623
0.823823823823812	0.795795795795784	0.994994994994979	0.629629629629622
0.824824824824813	0.794794794794783	0.994994994994979	0.629629629629622
0.825825825825814	0.793793793793782	0.994994994994979	0.629629629629622
0.826826826826815	0.792792792792781	0.994994994994979	0.629629629629622
0.826826826826815	0.79179179179178	0.994994994994979	0.629629629629622
0.826826826826815	0.79179179179178	0.994994994994979	0.629629629629622
0.826826826826815	0.79179179179178	0.994994994994979	0.629629629629622
0.827827827827816	0.79179179179178	0.994994994994979	0.628628628628621
0.828828828828817	0.79079079079078	0.994994994994979	0.628628628628621
0.829829829829818	0.789789789789779	0.994994994994979	0.628628628628621
0.829829829829818	0.788788788788778	0.994994994994979	0.629629629629622
0.829829829829818	0.788788788788778	0.994994994994979	0.630630630630623
0.829829829829818	0.788788788788778	0.994994994994979	0.630630630630623
0.829829829829818	0.788788788788778	0.994994994994979	0.631631631631624
0.830830830830819	0.787787787787777	0.994994994994979	0.631631631631624
0.830830830830819	0.786786786786776	0.994994994994979	0.631631631631624
0.83183183183182	0.785785785785775	0.994994994994979	0.631631631631624
0.83183183183182	0.785785785785775	0.994994994994979	0.630630630630623
0.83183183183182	0.784784784784774	0.994994994994979	0.631631631631624
0.83183183183182	0.783783783783773	0.994994994994979	0.631631631631624
0.83183183183182	0.783783783783773	0.994994994994979	0.630630630630623
0.83183183183182	0.782782782782772	0.994994994994979	0.629629629629622
0.83183183183182	0.782782782782772	0.994994994994979	0.628628628628621
0.832832832832821	0.782782782782772	0.994994994994979	0.62762762762762
0.833833833833822	0.782782782782772	0.994994994994979	0.62762762762762
0.833833833833822	0.782782782782772	0.994994994994979	0.62762762762762
0.834834834834823	0.781781781781771	0.994994994994979	0.62762762762762
0.834834834834823	0.781781781781771	0.994994994994979	0.62762762762762
0.835835835835824	0.78078078078077	0.994994994994979	0.62762762762762
0.835835835835824	0.779779779779769	0.994994994994979	0.62762762762762
0.836836836836825	0.779779779779769	0.994994994994979	0.62762762762762
0.836836836836825	0.778778778778768	0.994994994994979	0.626626626626619
0.836836836836825	0.777777777777767	0.994994994994979	0.626626626626619
0.836836836836825	0.776776776776766	0.994994994994979	0.625625625625618
0.836836836836825	0.775775775775765	0.994994994994979	0.625625625625618
0.836836836836825	0.775775775775765	0.994994994994979	0.626626626626619
0.836836836836825	0.775775775775765	0.994994994994979	0.62762762762762
0.836836836836825	0.774774774774764	0.994994994994979	0.626626626626619
0.837837837837826	0.774774774774764	0.994994994994979	0.625625625625618
0.837837837837826	0.774774774774764	0.994994994994979	0.625625625625618
0.837837837837826	0.774774774774764	0.994994994994979	0.625625625625618
0.837837837837826	0.773773773773763	0.994994994994979	0.625625625625618
0.837837837837826	0.773773773773763	0.994994994994979	0.625625625625618
0.837837837837826	0.773773773773763	0.994994994994979	0.625625625625618
0.837837837837826	0.772772772772762	0.994994994994979	0.625625625625618
0.837837837837826	0.772772772772762	0.994994994994979	0.625625625625618
0.837837837837826	0.771771771771761	0.994994994994979	0.626626626626619
0.837837837837826	0.771771771771761	0.994994994994979	0.626626626626619
0.837837837837826	0.771771771771761	0.994994994994979	0.626626626626619
0.838838838838826	0.771771771771761	0.994994994994979	0.626626626626619
0.838838838838826	0.771771771771761	0.994994994994979	0.626626626626619
0.838838838838826	0.771771771771761	0.994994994994979	0.626626626626619
0.839839839839827	0.772772772772762	0.994994994994979	0.626626626626619
0.839839839839827	0.771771771771761	0.994994994994979	0.626626626626619
0.839839839839827	0.771771771771761	0.994994994994979	0.626626626626619
0.839839839839827	0.77077077077076	0.994994994994979	0.626626626626619
0.839839839839827	0.769769769769759	0.994994994994979	0.626626626626619
0.839839839839827	0.769769769769759	0.994994994994979	0.62762762762762
0.840840840840828	0.769769769769759	0.994994994994979	0.628628628628621
0.840840840840828	0.769769769769759	0.994994994994979	0.62762762762762
0.840840840840828	0.769769769769759	0.994994994994979	0.62762762762762
0.840840840840828	0.769769769769759	0.994994994994979	0.62762762762762
0.840840840840828	0.768768768768758	0.994994994994979	0.62762762762762
0.840840840840828	0.768768768768758	0.994994994994979	0.62762762762762
0.840840840840828	0.768768768768758	0.994994994994979	0.628628628628621
0.840840840840828	0.767767767767757	0.994994994994979	0.628628628628621
0.840840840840828	0.767767767767757	0.994994994994979	0.629629629629622
0.840840840840828	0.766766766766756	0.994994994994979	0.629629629629622
0.840840840840828	0.766766766766756	0.994994994994979	0.629629629629622
0.841841841841829	0.766766766766756	0.994994994994979	0.629629629629622
0.841841841841829	0.765765765765755	0.994994994994979	0.628628628628621
0.841841841841829	0.764764764764754	0.994994994994979	0.628628628628621
0.84284284284283	0.764764764764754	0.994994994994979	0.629629629629622
0.843843843843831	0.764764764764754	0.994994994994979	0.630630630630623
0.844844844844832	0.764764764764754	0.994994994994979	0.630630630630623
0.844844844844832	0.764764764764754	0.994994994994979	0.630630630630623
0.844844844844832	0.764764764764754	0.994994994994979	0.630630630630623
0.844844844844832	0.764764764764754	0.994994994994979	0.630630630630623
0.845845845845833	0.764764764764754	0.994994994994979	0.631631631631624
0.846846846846834	0.764764764764754	0.994994994994979	0.631631631631624
0.846846846846834	0.764764764764754	0.994994994994979	0.632632632632625
0.846846846846834	0.764764764764754	0.994994994994979	0.632632632632625
0.846846846846834	0.764764764764754	0.994994994994979	0.632632632632625
0.846846846846834	0.764764764764754	0.994994994994979	0.633633633633626
0.846846846846834	0.764764764764754	0.994994994994979	0.633633633633626
0.847847847847835	0.764764764764754	0.994994994994979	0.632632632632625
0.847847847847835	0.764764764764754	0.994994994994979	0.632632632632625
0.848848848848836	0.764764764764754	0.994994994994979	0.632632632632625
0.848848848848836	0.763763763763753	0.994994994994979	0.632632632632625
0.848848848848836	0.762762762762752	0.994994994994979	0.632632632632625
0.848848848848836	0.761761761761751	0.994994994994979	0.632632632632625
0.849849849849837	0.76076076076075	0.994994994994979	0.633633633633626
0.849849849849837	0.76076076076075	0.994994994994979	0.632632632632625
0.849849849849837	0.76076076076075	0.994994994994979	0.632632632632625
0.849849849849837	0.76076076076075	0.994994994994979	0.631631631631624
0.849849849849837	0.76076076076075	0.994994994994979	0.630630630630623
0.850850850850838	0.76076076076075	0.994994994994979	0.629629629629622
0.850850850850838	0.759759759759749	0.994994994994979	0.629629629629622
0.850850850850838	0.759759759759749	0.994994994994979	0.628628628628621
0.850850850850838	0.758758758758748	0.994994994994979	0.628628628628621
0.850850850850838	0.758758758758748	0.994994994994979	0.62762762762762
0.850850850850838	0.758758758758748	0.994994994994979	0.626626626626619
0.850850850850838	0.758758758758748	0.994994994994979	0.626626626626619
0.851851851851839	0.758758758758748	0.994994994994979	0.625625625625618
0.851851851851839	0.758758758758748	0.994994994994979	0.625625625625618
0.851851851851839	0.758758758758748	0.994994994994979	0.625625625625618
0.851851851851839	0.758758758758748	0.994994994994979	0.626626626626619
0.851851851851839	0.757757757757747	0.994994994994979	0.626626626626619
0.851851851851839	0.757757757757747	0.994994994994979	0.625625625625618
0.851851851851839	0.756756756756746	0.994994994994979	0.625625625625618
0.851851851851839	0.756756756756746	0.994994994994979	0.625625625625618
0.85285285285284	0.756756756756746	0.994994994994979	0.625625625625618
0.85285285285284	0.756756756756746	0.994994994994979	0.626626626626619
0.853853853853841	0.756756756756746	0.994994994994979	0.625625625625618
0.854854854854842	0.757757757757747	0.994994994994979	0.625625625625618
0.854854854854842	0.757757757757747	0.994994994994979	0.625625625625618
0.855855855855843	0.757757757757747	0.994994994994979	0.625625625625618
0.856856856856844	0.757757757757747	0.994994994994979	0.625625625625618
0.857857857857845	0.757757757757747	0.994994994994979	0.625625625625618
0.858858858858846	0.757757757757747	0.994994994994979	0.625625625625618
0.858858858858846	0.757757757757747	0.994994994994979	0.625625625625618
0.859859859859847	0.757757757757747	0.994994994994979	0.624624624624617
0.859859859859847	0.757757757757747	0.994994994994979	0.623623623623616
0.859859859859847	0.757757757757747	0.994994994994979	0.623623623623616
0.859859859859847	0.757757757757747	0.994994994994979	0.622622622622615
0.859859859859847	0.756756756756746	0.994994994994979	0.621621621621614
0.859859859859847	0.756756756756746	0.994994994994979	0.621621621621614
0.859859859859847	0.755755755755745	0.994994994994979	0.621621621621614
0.860860860860848	0.755755755755745	0.994994994994979	0.621621621621614
0.860860860860848	0.754754754754744	0.994994994994979	0.621621621621614
0.860860860860848	0.755755755755745	0.994994994994979	0.621621621621614
0.860860860860848	0.755755755755745	0.994994994994979	0.620620620620613
0.861861861861849	0.754754754754744	0.994994994994979	0.620620620620613
0.861861861861849	0.754754754754744	0.994994994994979	0.620620620620613
0.86286286286285	0.754754754754744	0.994994994994979	0.620620620620613
0.863863863863851	0.754754754754744	0.994994994994979	0.620620620620613
0.863863863863851	0.753753753753743	0.994994994994979	0.619619619619612
0.863863863863851	0.753753753753743	0.994994994994979	0.618618618618611
0.864864864864852	0.753753753753743	0.994994994994979	0.618618618618611
0.864864864864852	0.753753753753743	0.994994994994979	0.618618618618611
0.865865865865853	0.752752752752742	0.994994994994979	0.619619619619612
0.865865865865853	0.752752752752742	0.994994994994979	0.619619619619612
0.865865865865853	0.752752752752742	0.994994994994979	0.619619619619612
0.865865865865853	0.752752752752742	0.994994994994979	0.619619619619612
0.865865865865853	0.751751751751741	0.994994994994979	0.618618618618611
0.866866866866854	0.751751751751741	0.994994994994979	0.618618618618611
0.867867867867855	0.751751751751741	0.994994994994979	0.618618618618611
0.867867867867855	0.751751751751741	0.994994994994979	0.61761761761761
0.867867867867855	0.751751751751741	0.994994994994979	0.616616616616609
0.867867867867855	0.751751751751741	0.994994994994979	0.615615615615608
0.867867867867855	0.75075075075074	0.994994994994979	0.614614614614607
0.867867867867855	0.75075075075074	0.994994994994979	0.615615615615608
0.868868868868856	0.75075075075074	0.994994994994979	0.616616616616609
0.869869869869857	0.749749749749739	0.994994994994979	0.61761761761761
0.869869869869857	0.749749749749739	0.994994994994979	0.618618618618611
0.869869869869857	0.748748748748738	0.994994994994979	0.618618618618611
0.870870870870858	0.747747747747737	0.994994994994979	0.618618618618611
0.870870870870858	0.746746746746736	0.994994994994979	0.618618618618611
0.870870870870858	0.746746746746736	0.994994994994979	0.618618618618611
0.871871871871859	0.746746746746736	0.994994994994979	0.619619619619612
0.871871871871859	0.745745745745735	0.994994994994979	0.618618618618611
0.871871871871859	0.744744744744735	0.994994994994979	0.61761761761761
0.87287287287286	0.744744744744735	0.994994994994979	0.618618618618611
0.873873873873861	0.744744744744735	0.994994994994979	0.619619619619612
0.873873873873861	0.744744744744735	0.994994994994979	0.619619619619612
0.873873873873861	0.744744744744735	0.994994994994979	0.619619619619612
0.874874874874862	0.744744744744735	0.994994994994979	0.619619619619612
0.875875875875863	0.744744744744735	0.994994994994979	0.619619619619612
0.875875875875863	0.744744744744735	0.994994994994979	0.619619619619612
0.875875875875863	0.743743743743734	0.994994994994979	0.618618618618611
0.876876876876864	0.743743743743734	0.994994994994979	0.619619619619612
0.876876876876864	0.742742742742733	0.994994994994979	0.618618618618611
0.877877877877865	0.741741741741732	0.994994994994979	0.618618618618611
0.877877877877865	0.740740740740731	0.994994994994979	0.619619619619612
0.878878878878866	0.740740740740731	0.994994994994979	0.620620620620613
0.878878878878866	0.740740740740731	0.994994994994979	0.620620620620613
0.879879879879867	0.740740740740731	0.994994994994979	0.620620620620613
0.879879879879867	0.740740740740731	0.994994994994979	0.620620620620613
0.879879879879867	0.73973973973973	0.994994994994979	0.620620620620613
0.879879879879867	0.73973973973973	0.994994994994979	0.619619619619612
0.880880880880868	0.738738738738729	0.994994994994979	0.619619619619612
0.881881881881869	0.738738738738729	0.994994994994979	0.618618618618611
0.88288288288287	0.737737737737728	0.994994994994979	0.619619619619612
0.88288288288287	0.736736736736727	0.994994994994979	0.620620620620613
0.88288288288287	0.736736736736727	0.994994994994979	0.621621621621614
0.88288288288287	0.736736736736727	0.994994994994979	0.622622622622615
0.883883883883871	0.736736736736727	0.994994994994979	0.622622622622615
0.884884884884871	0.736736736736727	0.994994994994979	0.622622622622615
0.885885885885872	0.736736736736727	0.994994994994979	0.621621621621614
0.885885885885872	0.736736736736727	0.994994994994979	0.622622622622615
0.885885885885872	0.736736736736727	0.994994994994979	0.623623623623616
0.885885885885872	0.736736736736727	0.994994994994979	0.623623623623616
0.886886886886873	0.736736736736727	0.994994994994979	0.623623623623616
0.886886886886873	0.736736736736727	0.994994994994979	0.622622622622615
0.886886886886873	0.735735735735726	0.994994994994979	0.622622622622615
0.886886886886873	0.735735735735726	0.994994994994979	0.622622622622615
0.886886886886873	0.735735735735726	0.994994994994979	0.622622622622615
0.887887887887874	0.734734734734725	0.994994994994979	0.623623623623616
0.887887887887874	0.733733733733724	0.994994994994979	0.624624624624617
0.887887887887874	0.733733733733724	0.994994994994979	0.625625625625618
0.887887887887874	0.733733733733724	0.994994994994979	0.624624624624617
0.887887887887874	0.732732732732723	0.994994994994979	0.625625625625618
0.887887887887874	0.732732732732723	0.994994994994979	0.626626626626619
0.888888888888875	0.731731731731722	0.994994994994979	0.626626626626619
0.888888888888875	0.731731731731722	0.994994994994979	0.625625625625618
0.889889889889876	0.731731731731722	0.994994994994979	0.626626626626619
0.890890890890877	0.730730730730721	0.994994994994979	0.62762762762762
0.890890890890877	0.72972972972972	0.994994994994979	0.62762762762762
0.891891891891878	0.728728728728719	0.994994994994979	0.628628628628621
0.891891891891878	0.727727727727718	0.994994994994979	0.62762762762762
0.891891891891878	0.726726726726717	0.994994994994979	0.62762762762762
0.892892892892879	0.726726726726717	0.994994994994979	0.62762762762762
0.892892892892879	0.726726726726717	0.994994994994979	0.62762762762762
0.892892892892879	0.725725725725716	0.994994994994979	0.62762762762762
0.89389389389388	0.725725725725716	0.994994994994979	0.626626626626619
0.894894894894881	0.725725725725716	0.994994994994979	0.62762762762762
0.894894894894881	0.725725725725716	0.994994994994979	0.62762762762762
0.894894894894881	0.725725725725716	0.994994994994979	0.626626626626619
0.894894894894881	0.724724724724715	0.994994994994979	0.626626626626619
0.894894894894881	0.724724724724715	0.994994994994979	0.625625625625618
0.894894894894881	0.724724724724715	0.994994994994979	0.625625625625618
0.895895895895882	0.724724724724715	0.994994994994979	0.626626626626619
0.895895895895882	0.723723723723714	0.994994994994979	0.625625625625618
0.896896896896883	0.722722722722713	0.994994994994979	0.625625625625618
0.897897897897884	0.722722722722713	0.994994994994979	0.625625625625618
0.897897897897884	0.721721721721712	0.994994994994979	0.625625625625618
0.897897897897884	0.720720720720711	0.994994994994979	0.625625625625618
0.898898898898885	0.720720720720711	0.994994994994979	0.625625625625618
0.899899899899886	0.71971971971971	0.994994994994979	0.625625625625618
0.900900900900887	0.71971971971971	0.994994994994979	0.625625625625618
0.900900900900887	0.718718718718709	0.994994994994979	0.625625625625618
0.901901901901888	0.717717717717708	0.994994994994979	0.624624624624617
0.901901901901888	0.716716716716707	0.994994994994979	0.624624624624617
0.901901901901888	0.715715715715706	0.994994994994979	0.624624624624617
0.901901901901888	0.715715715715706	0.994994994994979	0.624624624624617
0.901901901901888	0.715715715715706	0.994994994994979	0.624624624624617
0.901901901901888	0.715715715715706	0.994994994994979	0.624624624624617
0.901901901901888	0.715715715715706	0.994994994994979	0.623623623623616
0.902902902902889	0.715715715715706	0.994994994994979	0.624624624624617
0.902902902902889	0.714714714714705	0.994994994994979	0.624624624624617
0.902902902902889	0.714714714714705	0.994994994994979	0.624624624624617
0.902902902902889	0.714714714714705	0.994994994994979	0.624624624624617
0.902902902902889	0.714714714714705	0.994994994994979	0.624624624624617
0.90390390390389	0.714714714714705	0.994994994994979	0.624624624624617
0.90390390390389	0.714714714714705	0.994994994994979	0.625625625625618
0.904904904904891	0.714714714714705	0.994994994994979	0.626626626626619
0.904904904904891	0.713713713713704	0.994994994994979	0.626626626626619
0.905905905905892	0.713713713713704	0.994994994994979	0.62762762762762
0.906906906906893	0.712712712712703	0.994994994994979	0.628628628628621
0.907907907907894	0.712712712712703	0.994994994994979	0.628628628628621
0.907907907907894	0.711711711711702	0.994994994994979	0.629629629629622
0.908908908908895	0.711711711711702	0.994994994994979	0.630630630630623
0.908908908908895	0.711711711711702	0.994994994994979	0.629629629629622
0.909909909909896	0.711711711711702	0.994994994994979	0.629629629629622
0.909909909909896	0.711711711711702	0.994994994994979	0.628628628628621
0.910910910910897	0.711711711711702	0.994994994994979	0.628628628628621
0.910910910910897	0.710710710710701	0.994994994994979	0.629629629629622
0.910910910910897	0.710710710710701	0.994994994994979	0.630630630630623
0.910910910910897	0.710710710710701	0.994994994994979	0.630630630630623
0.910910910910897	0.710710710710701	0.994994994994979	0.631631631631624
0.910910910910897	0.710710710710701	0.994994994994979	0.630630630630623
0.910910910910897	0.710710710710701	0.994994994994979	0.630630630630623
0.911911911911898	0.710710710710701	0.994994994994979	0.630630630630623
0.911911911911898	0.710710710710701	0.994994994994979	0.630630630630623
0.911911911911898	0.710710710710701	0.994994994994979	0.631631631631624
0.911911911911898	0.710710710710701	0.994994994994979	0.632632632632625
0.912912912912899	0.7097097097097	0.994994994994979	0.632632632632625
0.912912912912899	0.708708708708699	0.994994994994979	0.631631631631624
0.912912912912899	0.707707707707698	0.994994994994979	0.630630630630623
0.912912912912899	0.706706706706697	0.994994994994979	0.629629629629622
0.9139139139139	0.705705705705696	0.994994994994979	0.628628628628621
0.914914914914901	0.704704704704695	0.994994994994979	0.628628628628621
0.915915915915902	0.703703703703694	0.994994994994979	0.628628628628621
0.916916916916903	0.702702702702693	0.994994994994979	0.628628628628621
0.916916916916903	0.702702702702693	0.994994994994979	0.628628628628621
0.917917917917904	0.702702702702693	0.994994994994979	0.628628628628621
0.918918918918905	0.702702702702693	0.994994994994979	0.629629629629622
0.919919919919906	0.701701701701692	0.994994994994979	0.629629629629622
0.919919919919906	0.701701701701692	0.994994994994979	0.629629629629622
0.920920920920907	0.701701701701692	0.994994994994979	0.630630630630623
0.921921921921908	0.701701701701692	0.994994994994979	0.629629629629622
0.921921921921908	0.701701701701692	0.994994994994979	0.629629629629622
0.921921921921908	0.700700700700691	0.994994994994979	0.628628628628621
0.921921921921908	0.700700700700691	0.994994994994979	0.628628628628621
0.921921921921908	0.700700700700691	0.994994994994979	0.628628628628621
0.921921921921908	0.700700700700691	0.994994994994979	0.629629629629622
0.921921921921908	0.69969969969969	0.994994994994979	0.628628628628621
0.921921921921908	0.69969969969969	0.994994994994979	0.628628628628621
0.922922922922909	0.69869869869869	0.994994994994979	0.628628628628621
0.92392392392391	0.697697697697689	0.994994994994979	0.62762762762762
0.924924924924911	0.697697697697689	0.994994994994979	0.62762762762762
0.924924924924911	0.697697697697689	0.994994994994979	0.62762762762762
0.925925925925912	0.697697697697689	0.994994994994979	0.62762762762762
0.925925925925912	0.697697697697689	0.994994994994979	0.62762762762762
0.925925925925912	0.697697697697689	0.994994994994979	0.62762762762762
0.925925925925912	0.697697697697689	0.994994994994979	0.62762762762762
0.925925925925912	0.696696696696688	0.994994994994979	0.62762762762762
0.925925925925912	0.696696696696688	0.994994994994979	0.62762762762762
0.925925925925912	0.696696696696688	0.994994994994979	0.62762762762762
0.925925925925912	0.696696696696688	0.994994994994979	0.628628628628621
0.925925925925912	0.696696696696688	0.994994994994979	0.629629629629622
0.925925925925912	0.696696696696688	0.994994994994979	0.630630630630623
0.926926926926913	0.697697697697689	0.994994994994979	0.630630630630623
0.926926926926913	0.697697697697689	0.994994994994979	0.630630630630623
0.926926926926913	0.697697697697689	0.994994994994979	0.631631631631624
0.926926926926913	0.697697697697689	0.994994994994979	0.632632632632625
0.927927927927914	0.697697697697689	0.994994994994979	0.632632632632625
0.927927927927914	0.697697697697689	0.994994994994979	0.633633633633626
0.927927927927914	0.697697697697689	0.994994994994979	0.633633633633626
0.928928928928915	0.696696696696688	0.994994994994979	0.634634634634627
0.929929929929916	0.696696696696688	0.994994994994979	0.635635635635628
0.929929929929916	0.696696696696688	0.994994994994979	0.634634634634627
0.929929929929916	0.696696696696688	0.994994994994979	0.633633633633626
0.930930930930917	0.696696696696688	0.994994994994979	0.633633633633626
0.930930930930917	0.696696696696688	0.994994994994979	0.633633633633626
0.931931931931917	0.695695695695687	0.994994994994979	0.633633633633626
0.931931931931917	0.694694694694686	0.994994994994979	0.633633633633626
0.931931931931917	0.694694694694686	0.994994994994979	0.633633633633626
0.932932932932918	0.694694694694686	0.994994994994979	0.633633633633626
0.932932932932918	0.693693693693685	0.994994994994979	0.633633633633626
0.932932932932918	0.693693693693685	0.994994994994979	0.633633633633626
0.933933933933919	0.692692692692684	0.994994994994979	0.633633633633626
0.933933933933919	0.691691691691683	0.994994994994979	0.632632632632625
0.93493493493492	0.690690690690682	0.994994994994979	0.632632632632625
0.93493493493492	0.689689689689681	0.994994994994979	0.631631631631624
0.93493493493492	0.68868868868868	0.994994994994979	0.630630630630623
0.935935935935921	0.68868868868868	0.994994994994979	0.630630630630623
0.936936936936922	0.687687687687679	0.994994994994979	0.631631631631624
0.937937937937923	0.687687687687679	0.994994994994979	0.631631631631624
0.937937937937923	0.686686686686678	0.994994994994979	0.631631631631624
0.937937937937923	0.685685685685677	0.994994994994979	0.631631631631624
0.937937937937923	0.684684684684676	0.994994994994979	0.630630630630623
0.937937937937923	0.683683683683675	0.994994994994979	0.629629629629622
0.938938938938924	0.682682682682674	0.994994994994979	0.628628628628621
0.938938938938924	0.682682682682674	0.994994994994979	0.628628628628621
0.939939939939925	0.682682682682674	0.994994994994979	0.628628628628621
0.939939939939925	0.681681681681673	0.994994994994979	0.628628628628621
0.940940940940926	0.681681681681673	0.994994994994979	0.628628628628621
0.940940940940926	0.681681681681673	0.994994994994979	0.629629629629622
0.941941941941927	0.681681681681673	0.994994994994979	0.630630630630623
0.941941941941927	0.681681681681673	0.994994994994979	0.631631631631624
0.941941941941927	0.680680680680672	0.994994994994979	0.631631631631624
0.941941941941927	0.680680680680672	0.994994994994979	0.631631631631624
0.942942942942928	0.680680680680672	0.994994994994979	0.631631631631624
0.943943943943929	0.679679679679671	0.994994994994979	0.631631631631624
0.94494494494493	0.679679679679671	0.994994994994979	0.631631631631624
0.94494494494493	0.679679679679671	0.994994994994979	0.631631631631624
0.94494494494493	0.67867867867867	0.994994994994979	0.631631631631624
0.945945945945931	0.67867867867867	0.994994994994979	0.632632632632625
0.945945945945931	0.677677677677669	0.994994994994979	0.633633633633626
0.946946946946932	0.676676676676668	0.994994994994979	0.634634634634627
0.946946946946932	0.676676676676668	0.994994994994979	0.634634634634627
0.946946946946932	0.676676676676668	0.994994994994979	0.635635635635628
0.946946946946932	0.676676676676668	0.994994994994979	0.636636636636629
0.946946946946932	0.676676676676668	0.994994994994979	0.63763763763763
0.947947947947933	0.676676676676668	0.994994994994979	0.638638638638631
0.947947947947933	0.676676676676668	0.994994994994979	0.638638638638631
0.947947947947933	0.676676676676668	0.994994994994979	0.638638638638631
0.947947947947933	0.675675675675667	0.994994994994979	0.639639639639632
0.947947947947933	0.675675675675667	0.994994994994979	0.639639639639632
0.948948948948934	0.674674674674666	0.994994994994979	0.639639639639632
0.948948948948934	0.674674674674666	0.994994994994979	0.639639639639632
0.949949949949935	0.674674674674666	0.994994994994979	0.639639639639632
0.949949949949935	0.674674674674666	0.994994994994979	0.639639639639632
0.949949949949935	0.674674674674666	0.994994994994979	0.640640640640633
0.950950950950936	0.674674674674666	0.994994994994979	0.640640640640633
0.951951951951937	0.674674674674666	0.994994994994979	0.639639639639632
0.952952952952938	0.673673673673665	0.994994994994979	0.640640640640633
0.952952952952938	0.672672672672664	0.994994994994979	0.640640640640633
0.952952952952938	0.671671671671663	0.994994994994979	0.639639639639632
0.953953953953939	0.671671671671663	0.994994994994979	0.640640640640633
0.953953953953939	0.671671671671663	0.994994994994979	0.640640640640633
0.953953953953939	0.671671671671663	0.994994994994979	0.640640640640633
0.95495495495494	0.671671671671663	0.994994994994979	0.641641641641634
0.955955955955941	0.671671671671663	0.994994994994979	0.640640640640633
0.955955955955941	0.671671671671663	0.994994994994979	0.641641641641634
0.956956956956942	0.671671671671663	0.994994994994979	0.642642642642635
0.956956956956942	0.671671671671663	0.994994994994979	0.642642642642635
0.957957957957943	0.671671671671663	0.994994994994979	0.642642642642635
0.958958958958944	0.671671671671663	0.994994994994979	0.643643643643636
0.958958958958944	0.671671671671663	0.994994994994979	0.643643643643636
0.958958958958944	0.670670670670662	0.994994994994979	0.643643643643636
0.958958958958944	0.670670670670662	0.994994994994979	0.643643643643636
0.959959959959945	0.670670670670662	0.994994994994979	0.644644644644637
0.960960960960946	0.670670670670662	0.994994994994979	0.644644644644637
0.960960960960946	0.670670670670662	0.994994994994979	0.645645645645638
0.960960960960946	0.669669669669661	0.994994994994979	0.646646646646639
0.960960960960946	0.66866866866866	0.994994994994979	0.646646646646639
0.961961961961947	0.669669669669661	0.994994994994979	0.646646646646639
0.961961961961947	0.66866866866866	0.994994994994979	0.646646646646639
0.962962962962948	0.66866866866866	0.994994994994979	0.646646646646639
0.962962962962948	0.667667667667659	0.994994994994979	0.645645645645638
0.962962962962948	0.667667667667659	0.994994994994979	0.645645645645638
0.963963963963949	0.666666666666658	0.994994994994979	0.646646646646639
0.96496496496495	0.666666666666658	0.994994994994979	0.64764764764764
0.965965965965951	0.665665665665657	0.994994994994979	0.64764764764764
0.965965965965951	0.665665665665657	0.994994994994979	0.64764764764764
0.965965965965951	0.664664664664656	0.994994994994979	0.646646646646639
0.965965965965951	0.664664664664656	0.994994994994979	0.646646646646639
0.966966966966952	0.664664664664656	0.994994994994979	0.646646646646639
0.967967967967953	0.664664664664656	0.994994994994979	0.646646646646639
0.967967967967953	0.664664664664656	0.994994994994979	0.645645645645638
0.967967967967953	0.663663663663655	0.994994994994979	0.645645645645638
0.967967967967953	0.663663663663655	0.994994994994979	0.645645645645638
0.967967967967953	0.663663663663655	0.994994994994979	0.644644644644637
0.968968968968954	0.662662662662654	0.994994994994979	0.643643643643636
0.969969969969955	0.662662662662654	0.994994994994979	0.643643643643636
0.969969969969955	0.661661661661653	0.994994994994979	0.644644644644637
0.969969969969955	0.660660660660652	0.994994994994979	0.644644644644637
0.970970970970956	0.659659659659651	0.994994994994979	0.643643643643636
0.970970970970956	0.65865865865865	0.994994994994979	0.643643643643636
0.970970970970956	0.657657657657649	0.994994994994979	0.643643643643636
0.970970970970956	0.657657657657649	0.994994994994979	0.644644644644637
0.971971971971957	0.657657657657649	0.994994994994979	0.645645645645638
0.972972972972958	0.656656656656648	0.994994994994979	0.645645645645638
0.973973973973959	0.656656656656648	0.994994994994979	0.644644644644637
0.97497497497496	0.655655655655647	0.994994994994979	0.644644644644637
0.97497497497496	0.655655655655647	0.994994994994979	0.644644644644637
0.97497497497496	0.655655655655647	0.99599599599598	0.645645645645638
0.97497497497496	0.655655655655647	0.99599599599598	0.645645645645638
0.975975975975961	0.655655655655647	0.99599599599598	0.645645645645638
0.975975975975961	0.654654654654646	0.99599599599598	0.644644644644637
0.976976976976962	0.654654654654646	0.99599599599598	0.644644644644637
0.977977977977962	0.654654654654646	0.99599599599598	0.644644644644637
0.978978978978963	0.654654654654646	0.99599599599598	0.644644644644637
0.978978978978963	0.653653653653645	0.99599599599598	0.643643643643636
0.979979979979964	0.652652652652644	0.99599599599598	0.642642642642635
0.979979979979964	0.652652652652644	0.99599599599598	0.643643643643636
0.980980980980965	0.651651651651644	0.99599599599598	0.644644644644637
0.981981981981966	0.650650650650643	0.99599599599598	0.644644644644637
0.981981981981966	0.649649649649642	0.99599599599598	0.644644644644637
0.981981981981966	0.649649649649642	0.99599599599598	0.645645645645638
0.981981981981966	0.648648648648641	0.99599599599598	0.645645645645638
0.981981981981966	0.648648648648641	0.99599599599598	0.644644644644637
0.982982982982967	0.64764764764764	0.99599599599598	0.644644644644637
0.983983983983968	0.64764764764764	0.99599599599598	0.643643643643636
0.983983983983968	0.64764764764764	0.99599599599598	0.642642642642635
0.983983983983968	0.64764764764764	0.99599599599598	0.642642642642635
0.983983983983968	0.64764764764764	0.99599599599598	0.643643643643636
0.984984984984969	0.64764764764764	0.99599599599598	0.643643643643636
0.984984984984969	0.64764764764764	0.99599599599598	0.644644644644637
0.984984984984969	0.64764764764764	0.99599599599598	0.644644644644637
0.98598598598597	0.64764764764764	0.99599599599598	0.644644644644637
0.98598598598597	0.64764764764764	0.99599599599598	0.644644644644637
0.98598598598597	0.64764764764764	0.99599599599598	0.644644644644637
0.986986986986971	0.64764764764764	0.99599599599598	0.644644644644637
0.986986986986971	0.64764764764764	0.99599599599598	0.644644644644637
0.986986986986971	0.646646646646639	0.99599599599598	0.644644644644637
0.987987987987972	0.646646646646639	0.99599599599598	0.645645645645638
0.987987987987972	0.645645645645638	0.99599599599598	0.645645645645638
0.988988988988973	0.644644644644637	0.99599599599598	0.645645645645638
0.988988988988973	0.644644644644637	0.99599599599598	0.644644644644637
0.989989989989974	0.644644644644637	0.99599599599598	0.645645645645638
0.990990990990975	0.643643643643636	0.99599599599598	0.645645645645638
0.990990990990975	0.642642642642635	0.99599599599598	0.644644644644637
0.991991991991976	0.641641641641634	0.99599599599598	0.643643643643636
0.991991991991976	0.641641641641634	0.99599599599598	0.643643643643636
0.992992992992977	0.640640640640633	0.99599599599598	0.644644644644637
0.993993993993978	0.640640640640633	0.99599599599598	0.645645645645638
0.994994994994979	0.639639639639632	0.99599599599598	0.645645645645638
0.994994994994979	0.638638638638631	0.99599599599598	0.644644644644637
0.994994994994979	0.638638638638631	0.99599599599598	0.644644644644637
0.994994994994979	0.638638638638631	0.99599599599598	0.644644644644637
0.994994994994979	0.638638638638631	0.99599599599598	0.645645645645638
0.994994994994979	0.63763763763763	0.99599599599598	0.645645645645638
0.994994994994979	0.636636636636629	0.99599599599598	0.645645645645638
0.994994994994979	0.635635635635628	0.99599599599598	0.645645645645638
0.994994994994979	0.635635635635628	0.99599599599598	0.645645645645638
0.994994994994979	0.635635635635628	0.99599599599598	0.645645645645638
0.994994994994979	0.635635635635628	0.99599599599598	0.645645645645638
0.99599599599598	0.635635635635628	0.99599599599598	0.645645645645638
0.99599599599598	0.635635635635628	0.99599599599598	0.644644644644637
0.99599599599598	0.635635635635628	0.99599599599598	0.644644644644637
0.99599599599598	0.635635635635628	0.99599599599598	0.644644644644637
0.99599599599598	0.634634634634627	0.99599599599598	0.645645645645638
0.99599599599598	0.633633633633626	0.99599599599598	0.645645645645638
0.99599599599598	0.633633633633626	0.99599599599598	0.646646646646639
0.99599599599598	0.632632632632625	0.99599599599598	0.64764764764764
0.99599599599598	0.631631631631624	0.99599599599598	0.64764764764764
0.99599599599598	0.630630630630623	0.99599599599598	0.64764764764764
0.99599599599598	0.629629629629622	0.99599599599598	0.64764764764764
0.99599599599598	0.629629629629622	0.99599599599598	0.64764764764764
0.99599599599598	0.629629629629622	0.99599599599598	0.64764764764764
0.99599599599598	0.630630630630623	0.99599599599598	0.646646646646639
0.99599599599598	0.630630630630623	0.99599599599598	0.645645645645638
0.99599599599598	0.629629629629622	0.99599599599598	0.645645645645638
0.99599599599598	0.629629629629622	0.99599599599598	0.644644644644637
0.99599599599598	0.629629629629622	0.99599599599598	0.644644644644637
0.99599599599598	0.628628628628621	0.99599599599598	0.644644644644637
0.99599599599598	0.628628628628621	0.99599599599598	0.644644644644637
0.99599599599598	0.628628628628621	0.99599599599598	0.644644644644637
0.99599599599598	0.629629629629622	0.99599599599598	0.644644644644637
0.99599599599598	0.628628628628621	0.99599599599598	0.645645645645638
0.99599599599598	0.629629629629622	0.99599599599598	0.644644644644637
0.99599599599598	0.630630630630623	0.99599599599598	0.645645645645638
0.99599599599598	0.631631631631624	0.99599599599598	0.646646646646639
0.99599599599598	0.632632632632625	0.99599599599598	0.64764764764764
0.99599599599598	0.632632632632625	0.99599599599598	0.648648648648641
0.99599599599598	0.632632632632625	0.99599599599598	0.648648648648641
0.99599599599598	0.632632632632625	0.99599599599598	0.648648648648641
0.99599599599598	0.632632632632625	0.99599599599598	0.648648648648641
0.99599599599598	0.632632632632625	0.99599599599598	0.648648648648641
0.99599599599598	0.632632632632625	0.99599599599598	0.648648648648641
0.99599599599598	0.632632632632625	0.99599599599598	0.648648648648641
0.99599599599598	0.632632632632625	0.99599599599598	0.648648648648641
0.99599599599598	0.633633633633626	0.99599599599598	0.649649649649642
0.99599599599598	0.632632632632625	0.99599599599598	0.648648648648641
0.99599599599598	0.632632632632625	0.99599599599598	0.648648648648641
0.99599599599598	0.632632632632625	0.99599599599598	0.649649649649642
0.99599599599598	0.632632632632625	0.99599599599598	0.649649649649642
0.99599599599598	0.633633633633626	0.99599599599598	0.650650650650643
0.99599599599598	0.633633633633626	0.99599599599598	0.650650650650643
0.99599599599598	0.633633633633626	0.99599599599598	0.650650650650643
0.99599599599598	0.633633633633626	0.99599599599598	0.651651651651644
0.99599599599598	0.634634634634627	0.99599599599598	0.651651651651644
0.99599599599598	0.634634634634627	0.99599599599598	0.651651651651644
0.99599599599598	0.633633633633626	0.99599599599598	0.650650650650643
0.99599599599598	0.632632632632625	0.99599599599598	0.649649649649642
0.99599599599598	0.633633633633626	0.99599599599598	0.650650650650643
0.99599599599598	0.633633633633626	0.99599599599598	0.650650650650643
0.99599599599598	0.632632632632625	0.99599599599598	0.650650650650643
0.99599599599598	0.632632632632625	0.99599599599598	0.650650650650643
0.99599599599598	0.632632632632625	0.99599599599598	0.649649649649642
0.99599599599598	0.631631631631624	0.99599599599598	0.648648648648641
0.99599599599598	0.631631631631624	0.99599599599598	0.648648648648641
0.99599599599598	0.631631631631624	0.99599599599598	0.64764764764764
0.99599599599598	0.632632632632625	0.99599599599598	0.646646646646639
0.99599599599598	0.633633633633626	0.99599599599598	0.646646646646639
0.99599599599598	0.633633633633626	0.99599599599598	0.64764764764764
0.99599599599598	0.634634634634627	0.99599599599598	0.648648648648641
0.99599599599598	0.635635635635628	0.99599599599598	0.648648648648641
0.99599599599598	0.635635635635628	0.99599599599598	0.64764764764764
0.99599599599598	0.635635635635628	0.99599599599598	0.64764764764764
0.99599599599598	0.635635635635628	0.99599599599598	0.648648648648641
0.99599599599598	0.635635635635628	0.99599599599598	0.648648648648641
0.99599599599598	0.634634634634627	0.99599599599598	0.64764764764764
0.99599599599598	0.633633633633626	0.99599599599598	0.64764764764764
0.99599599599598	0.633633633633626	0.99599599599598	0.64764764764764
0.99599599599598	0.633633633633626	0.99599599599598	0.648648648648641
0.99599599599598	0.633633633633626	0.99599599599598	0.64764764764764
0.99599599599598	0.633633633633626	0.99599599599598	0.64764764764764
0.99599599599598	0.634634634634627	0.99599599599598	0.64764764764764
0.99599599599598	0.633633633633626	0.99599599599598	0.648648648648641
0.99599599599598	0.633633633633626	0.99599599599598	0.64764764764764
0.99599599599598	0.634634634634627	0.99599599599598	0.64764764764764
0.99599599599598	0.633633633633626	0.99599599599598	0.64764764764764
0.99599599599598	0.633633633633626	0.99599599599598	0.646646646646639
0.99599599599598	0.632632632632625	0.99599599599598	0.646646646646639
0.99599599599598	0.632632632632625	0.99599599599598	0.646646646646639
0.99599599599598	0.632632632632625	0.99599599599598	0.64764764764764
0.99599599599598	0.631631631631624	0.99599599599598	0.64764764764764
0.99599599599598	0.631631631631624	0.99599599599598	0.64764764764764
0.99599599599598	0.631631631631624	0.99599599599598	0.64764764764764
0.99599599599598	0.631631631631624	0.99599599599598	0.648648648648641
0.99599599599598	0.632632632632625	0.99599599599598	0.649649649649642
0.99599599599598	0.632632632632625	0.99599599599598	0.650650650650643
0.99599599599598	0.631631631631624	0.99599599599598	0.650650650650643
0.99599599599598	0.631631631631624	0.99599599599598	0.650650650650643
0.99599599599598	0.632632632632625	0.99599599599598	0.651651651651644
0.99599599599598	0.632632632632625	0.99599599599598	0.651651651651644
0.99599599599598	0.632632632632625	0.99599599599598	0.652652652652644
0.99599599599598	0.633633633633626	0.99599599599598	0.652652652652644
0.99599599599598	0.633633633633626	0.99599599599598	0.653653653653645
0.99599599599598	0.634634634634627	0.99599599599598	0.653653653653645
0.99599599599598	0.634634634634627	0.99599599599598	0.652652652652644
0.99599599599598	0.634634634634627	0.99599599599598	0.651651651651644
0.99599599599598	0.635635635635628	0.99599599599598	0.651651651651644
0.99599599599598	0.634634634634627	0.99599599599598	0.650650650650643
0.99599599599598	0.635635635635628	0.99599599599598	0.650650650650643
0.99599599599598	0.636636636636629	0.99599599599598	0.650650650650643
0.99599599599598	0.63763763763763	0.99599599599598	0.649649649649642
0.99599599599598	0.63763763763763	0.99599599599598	0.650650650650643
0.99599599599598	0.63763763763763	0.99599599599598	0.651651651651644
0.99599599599598	0.63763763763763	0.99599599599598	0.651651651651644
0.99599599599598	0.63763763763763	0.99599599599598	0.652652652652644
0.99599599599598	0.63763763763763	0.99599599599598	0.652652652652644
0.99599599599598	0.63763763763763	0.99599599599598	0.652652652652644
0.99599599599598	0.63763763763763	0.99599599599598	0.652652652652644
0.99599599599598	0.63763763763763	0.99599599599598	0.653653653653645
0.99599599599598	0.638638638638631	0.99599599599598	0.653653653653645
0.99599599599598	0.63763763763763	0.99599599599598	0.653653653653645
0.99599599599598	0.636636636636629	0.99599599599598	0.653653653653645
0.99599599599598	0.636636636636629	0.99599599599598	0.653653653653645
0.99599599599598	0.636636636636629	0.99599599599598	0.654654654654646
0.99599599599598	0.63763763763763	0.99599599599598	0.655655655655647
0.99599599599598	0.63763763763763	0.99599599599598	0.656656656656648
0.99599599599598	0.63763763763763	0.99599599599598	0.656656656656648
0.99599599599598	0.63763763763763	0.99599599599598	0.656656656656648
0.99599599599598	0.638638638638631	0.99599599599598	0.656656656656648
0.99599599599598	0.639639639639632	0.99599599599598	0.657657657657649
0.99599599599598	0.640640640640633	0.99599599599598	0.657657657657649
0.99599599599598	0.640640640640633	0.99599599599598	0.657657657657649
0.99599599599598	0.640640640640633	0.99599599599598	0.657657657657649
0.99599599599598	0.640640640640633	0.99599599599598	0.657657657657649
0.99599599599598	0.639639639639632	0.99599599599598	0.65865865865865
0.99599599599598	0.639639639639632	0.99599599599598	0.657657657657649
0.99599599599598	0.639639639639632	0.99599599599598	0.657657657657649
0.99599599599598	0.639639639639632	0.99599599599598	0.656656656656648
0.99599599599598	0.640640640640633	0.99599599599598	0.657657657657649
0.99599599599598	0.639639639639632	0.99599599599598	0.65865865865865
0.99599599599598	0.638638638638631	0.99599599599598	0.65865865865865
0.99599599599598	0.63763763763763	0.99599599599598	0.65865865865865
0.99599599599598	0.636636636636629	0.99599599599598	0.657657657657649
0.99599599599598	0.63763763763763	0.99599599599598	0.657657657657649
0.99599599599598	0.638638638638631	0.99599599599598	0.656656656656648
0.99599599599598	0.63763763763763	0.99599599599598	0.655655655655647
0.99599599599598	0.636636636636629	0.99599599599598	0.654654654654646
0.99599599599598	0.636636636636629	0.99599599599598	0.654654654654646
0.99599599599598	0.63763763763763	0.99599599599598	0.654654654654646
0.99599599599598	0.63763763763763	0.99599599599598	0.653653653653645
0.99599599599598	0.63763763763763	0.99599599599598	0.653653653653645
0.99599599599598	0.63763763763763	0.99599599599598	0.652652652652644
0.99599599599598	0.63763763763763	0.99599599599598	0.651651651651644
0.99599599599598	0.63763763763763	0.99599599599598	0.652652652652644
0.99599599599598	0.63763763763763	0.99599599599598	0.652652652652644
0.99599599599598	0.63763763763763	0.99599599599598	0.651651651651644
0.99599599599598	0.638638638638631	0.99599599599598	0.651651651651644
0.99599599599598	0.638638638638631	0.99599599599598	0.651651651651644
0.99599599599598	0.638638638638631	0.99599599599598	0.651651651651644
0.99599599599598	0.638638638638631	0.99599599599598	0.650650650650643
0.99599599599598	0.638638638638631	0.99599599599598	0.649649649649642
0.99599599599598	0.63763763763763	0.99599599599598	0.650650650650643
0.99599599599598	0.63763763763763	0.99599599599598	0.650650650650643
0.99599599599598	0.63763763763763	0.99599599599598	0.650650650650643
0.99599599599598	0.63763763763763	0.99599599599598	0.650650650650643
0.99599599599598	0.63763763763763	0.99599599599598	0.650650650650643
0.99599599599598	0.636636636636629	0.99599599599598	0.649649649649642
0.99599599599598	0.636636636636629	0.99599599599598	0.649649649649642
0.99599599599598	0.63763763763763	0.99599599599598	0.650650650650643
0.99599599599598	0.63763763763763	0.99599599599598	0.651651651651644
0.99599599599598	0.63763763763763	0.99599599599598	0.651651651651644
0.99599599599598	0.63763763763763	0.99599599599598	0.652652652652644
0.99599599599598	0.63763763763763	0.99599599599598	0.653653653653645
0.99599599599598	0.636636636636629	0.99599599599598	0.653653653653645
0.99599599599598	0.636636636636629	0.99599599599598	0.654654654654646
0.99599599599598	0.63763763763763	0.99599599599598	0.655655655655647
0.99599599599598	0.638638638638631	0.99599599599598	0.655655655655647
0.99599599599598	0.638638638638631	0.99599599599598	0.655655655655647
0.99599599599598	0.638638638638631	0.99599599599598	0.656656656656648
0.99599599599598	0.638638638638631	0.99599599599598	0.655655655655647
0.99599599599598	0.639639639639632	0.99599599599598	0.655655655655647
0.99599599599598	0.639639639639632	0.99599599599598	0.656656656656648
0.99599599599598	0.640640640640633	0.99599599599598	0.656656656656648
0.99599599599598	0.639639639639632	0.99599599599598	0.656656656656648
0.99599599599598	0.639639639639632	0.99599599599598	0.657657657657649
0.99599599599598	0.639639639639632	0.99599599599598	0.65865865865865
0.99599599599598	0.640640640640633	0.99599599599598	0.65865865865865
0.99599599599598	0.641641641641634	0.99599599599598	0.65865865865865
0.99599599599598	0.641641641641634	0.99599599599598	0.657657657657649
0.99599599599598	0.642642642642635	0.99599599599598	0.657657657657649
0.99599599599598	0.642642642642635	0.99599599599598	0.656656656656648
0.99599599599598	0.642642642642635	0.99599599599598	0.657657657657649
0.99599599599598	0.643643643643636	0.99599599599598	0.657657657657649
0.99599599599598	0.643643643643636	0.99599599599598	0.65865865865865
0.99599599599598	0.642642642642635	0.99599599599598	0.65865865865865
0.99599599599598	0.641641641641634	0.99599599599598	0.65865865865865
0.99599599599598	0.640640640640633	0.99599599599598	0.657657657657649
0.99599599599598	0.640640640640633	0.99599599599598	0.657657657657649
0.99599599599598	0.640640640640633	0.99599599599598	0.657657657657649
0.99599599599598	0.641641641641634	0.99599599599598	0.656656656656648
0.99599599599598	0.640640640640633	0.99599599599598	0.656656656656648
0.99599599599598	0.640640640640633	0.99599599599598	0.656656656656648
0.99599599599598	0.640640640640633	0.99599599599598	0.656656656656648
0.99599599599598	0.640640640640633	0.99599599599598	0.656656656656648
0.99599599599598	0.640640640640633	0.99599599599598	0.657657657657649
0.99599599599598	0.641641641641634	0.99599599599598	0.65865865865865
0.99599599599598	0.641641641641634	0.99599599599598	0.65865865865865
0.99599599599598	0.640640640640633	0.99599599599598	0.657657657657649
0.99599599599598	0.640640640640633	0.99599599599598	0.65865865865865
0.99599599599598	0.641641641641634	0.99599599599598	0.65865865865865
0.99599599599598	0.641641641641634	0.99599599599598	0.659659659659651
0.99599599599598	0.641641641641634	0.99599599599598	0.660660660660652
0.99599599599598	0.641641641641634	0.99599599599598	0.660660660660652
0.99599599599598	0.641641641641634	0.99599599599598	0.660660660660652
0.99599599599598	0.641641641641634	0.99599599599598	0.660660660660652
0.99599599599598	0.640640640640633	0.99599599599598	0.661661661661653
0.99599599599598	0.640640640640633	0.99599599599598	0.661661661661653
0.99599599599598	0.640640640640633	0.99599599599598	0.661661661661653
0.99599599599598	0.640640640640633	0.99599599599598	0.662662662662654
0.99599599599598	0.640640640640633	0.99599599599598	0.662662662662654
0.99599599599598	0.639639639639632	0.99599599599598	0.661661661661653
0.99599599599598	0.638638638638631	0.99599599599598	0.661661661661653
0.99599599599598	0.639639639639632	0.99599599599598	0.660660660660652
0.99599599599598	0.639639639639632	0.99599599599598	0.661661661661653
0.99599599599598	0.639639639639632	0.99599599599598	0.661661661661653
0.99599599599598	0.639639639639632	0.99599599599598	0.662662662662654
0.99599599599598	0.640640640640633	0.99599599599598	0.662662662662654
0.99599599599598	0.640640640640633	0.99599599599598	0.662662662662654
0.99599599599598	0.641641641641634	0.99599599599598	0.663663663663655
0.99599599599598	0.642642642642635	0.99599599599598	0.663663663663655
0.99599599599598	0.643643643643636	0.99599599599598	0.663663663663655
0.99599599599598	0.643643643643636	0.99599599599598	0.664664664664656
0.99599599599598	0.642642642642635	0.99599599599598	0.664664664664656
0.99599599599598	0.642642642642635	0.99599599599598	0.665665665665657
0.99599599599598	0.641641641641634	0.99599599599598	0.664664664664656
0.99599599599598	0.641641641641634	0.99599599599598	0.664664664664656
0.99599599599598	0.641641641641634	0.99599599599598	0.665665665665657
0.99599599599598	0.641641641641634	0.99599599599598	0.665665665665657
0.99599599599598	0.641641641641634	0.99599599599598	0.666666666666658
0.99599599599598	0.642642642642635	0.99599599599598	0.667667667667659
0.99599599599598	0.643643643643636	0.99599599599598	0.666666666666658
0.99599599599598	0.643643643643636	0.99599599599598	0.667667667667659
0.99599599599598	0.643643643643636	0.99599599599598	0.66866866866866
0.99599599599598	0.644644644644637	0.99599599599598	0.66866866866866
0.99599599599598	0.645645645645638	0.99599599599598	0.66866866866866
0.99599599599598	0.645645645645638	0.99599599599598	0.66866866866866
0.99599599599598	0.644644644644637	0.99599599599598	0.667667667667659
0.99599599599598	0.644644644644637	0.99599599599598	0.667667667667659
0.99599599599598	0.643643643643636	0.99599599599598	0.666666666666658
0.99599599599598	0.643643643643636	0.99599599599598	0.666666666666658
0.99599599599598	0.642642642642635	0.99599599599598	0.667667667667659
0.99599599599598	0.641641641641634	0.99599599599598	0.667667667667659
0.99599599599598	0.642642642642635	0.99599599599598	0.667667667667659
0.99599599599598	0.642642642642635	0.99599599599598	0.667667667667659
0.99599599599598	0.642642642642635	0.99599599599598	0.667667667667659
0.99599599599598	0.642642642642635	0.99599599599598	0.667667667667659
0.99599599599598	0.643643643643636	0.99599599599598	0.666666666666658
0.99599599599598	0.642642642642635	0.99599599599598	0.665665665665657
0.99599599599598	0.642642642642635	0.99599599599598	0.665665665665657
0.99599599599598	0.641641641641634	0.99599599599598	0.664664664664656
0.99599599599598	0.641641641641634	0.99599599599598	0.664664664664656
0.99599599599598	0.641641641641634	0.99599599599598	0.664664664664656
0.99599599599598	0.641641641641634	0.99599599599598	0.663663663663655
0.99599599599598	0.642642642642635	0.99599599599598	0.663663663663655
0.99599599599598	0.642642642642635	0.99599599599598	0.663663663663655
0.99599599599598	0.642642642642635	0.99599599599598	0.663663663663655
0.99599599599598	0.641641641641634	0.99599599599598	0.664664664664656
0.99599599599598	0.642642642642635	0.99599599599598	0.665665665665657
0.99599599599598	0.643643643643636	0.99599599599598	0.665665665665657
0.99599599599598	0.644644644644637	0.99599599599598	0.665665665665657
0.99599599599598	0.643643643643636	0.99599599599598	0.665665665665657
0.99599599599598	0.644644644644637	0.99599599599598	0.665665665665657
0.99599599599598	0.644644644644637	0.99599599599598	0.665665665665657
0.99599599599598	0.644644644644637	0.99599599599598	0.666666666666658
0.99599599599598	0.644644644644637	0.99599599599598	0.666666666666658
0.99599599599598	0.645645645645638	0.99599599599598	0.666666666666658
0.99599599599598	0.645645645645638	0.99599599599598	0.666666666666658
0.99599599599598	0.646646646646639	0.99599599599598	0.667667667667659
0.99599599599598	0.64764764764764	0.99599599599598	0.667667667667659
0.99599599599598	0.64764764764764	0.99599599599598	0.667667667667659
0.99599599599598	0.64764764764764	0.99599599599598	0.667667667667659
0.99599599599598	0.646646646646639	0.99599599599598	0.666666666666658
0.99599599599598	0.645645645645638	0.99599599599598	0.665665665665657
0.99599599599598	0.644644644644637	0.99599599599598	0.664664664664656
0.99599599599598	0.644644644644637	0.99599599599598	0.664664664664656
0.99599599599598	0.645645645645638	0.99599599599598	0.665665665665657
0.99599599599598	0.645645645645638	0.99599599599598	0.665665665665657
0.99599599599598	0.645645645645638	0.99599599599598	0.665665665665657
0.99599599599598	0.645645645645638	0.99599599599598	0.666666666666658
0.99599599599598	0.645645645645638	0.99599599599598	0.666666666666658
0.99599599599598	0.645645645645638	0.99599599599598	0.666666666666658
0.99599599599598	0.646646646646639	0.99599599599598	0.667667667667659
0.99599599599598	0.645645645645638	0.99599599599598	0.667667667667659
0.99599599599598	0.644644644644637	0.99599599599598	0.667667667667659
0.99599599599598	0.643643643643636	0.99599599599598	0.666666666666658
0.99599599599598	0.644644644644637	0.99599599599598	0.667667667667659
0.99599599599598	0.644644644644637	0.99599599599598	0.667667667667659
0.99599599599598	0.644644644644637	0.99599599599598	0.667667667667659
0.99599599599598	0.644644644644637	0.99599599599598	0.667667667667659
0.99599599599598	0.644644644644637	0.99599599599598	0.667667667667659
0.99599599599598	0.643643643643636	0.99599599599598	0.667667667667659
0.99599599599598	0.643643643643636	0.99599599599598	0.667667667667659
0.99599599599598	0.643643643643636	0.99599599599598	0.666666666666658
0.99599599599598	0.644644644644637	0.99599599599598	0.666666666666658
0.99599599599598	0.643643643643636	0.99599599599598	0.665665665665657
0.99599599599598	0.643643643643636	0.99599599599598	0.666666666666658
0.99599599599598	0.643643643643636	0.99599599599598	0.667667667667659
0.99599599599598	0.643643643643636	0.99599599599598	0.66866866866866
0.99599599599598	0.643643643643636	0.99599599599598	0.66866866866866
0.99599599599598	0.643643643643636	0.99599599599598	0.66866866866866
0.99599599599598	0.643643643643636	0.99599599599598	0.669669669669661
0.99599599599598	0.643643643643636	0.99599599599598	0.66866866866866
0.99599599599598	0.643643643643636	0.99599599599598	0.66866866866866
0.99599599599598	0.643643643643636	0.99599599599598	0.66866866866866
0.99599599599598	0.644644644644637	0.99599599599598	0.667667667667659
0.99599599599598	0.645645645645638	0.99599599599598	0.66866866866866
0.99599599599598	0.645645645645638	0.99599599599598	0.66866866866866
0.99599599599598	0.645645645645638	0.99599599599598	0.669669669669661
0.99599599599598	0.644644644644637	0.99599599599598	0.669669669669661
0.99599599599598	0.644644644644637	0.99599599599598	0.670670670670662
0.99599599599598	0.644644644644637	0.99599599599598	0.670670670670662
0.99599599599598	0.643643643643636	0.99599599599598	0.670670670670662
0.99599599599598	0.642642642642635	0.99599599599598	0.669669669669661
0.99599599599598	0.643643643643636	0.99599599599598	0.669669669669661
0.99599599599598	0.643643643643636	0.99599599599598	0.670670670670662
0.99599599599598	0.642642642642635	0.99599599599598	0.670670670670662
0.99599599599598	0.642642642642635	0.99599599599598	0.671671671671663
0.99599599599598	0.643643643643636	0.99599599599598	0.672672672672664
0.99599599599598	0.643643643643636	0.99599599599598	0.672672672672664
0.99599599599598	0.643643643643636	0.99599599599598	0.671671671671663
0.99599599599598	0.643643643643636	0.99599599599598	0.671671671671663
0.99599599599598	0.642642642642635	0.99599599599598	0.672672672672664
0.99599599599598	0.643643643643636	0.99599599599598	0.673673673673665
0.99599599599598	0.643643643643636	0.99599599599598	0.673673673673665
0.99599599599598	0.644644644644637	0.99599599599598	0.673673673673665
0.99599599599598	0.644644644644637	0.99599599599598	0.673673673673665
0.99599599599598	0.644644644644637	0.99599599599598	0.673673673673665
0.99599599599598	0.645645645645638	0.99599599599598	0.674674674674666
0.99599599599598	0.646646646646639	0.99599599599598	0.675675675675667
0.99599599599598	0.646646646646639	0.99599599599598	0.674674674674666
0.99599599599598	0.646646646646639	0.99599599599598	0.675675675675667
0.99599599599598	0.64764764764764	0.99599599599598	0.674674674674666
0.99599599599598	0.648648648648641	0.99599599599598	0.674674674674666
0.99599599599598	0.648648648648641	0.99599599599598	0.674674674674666
0.99599599599598	0.648648648648641	0.99599599599598	0.674674674674666
0.99599599599598	0.649649649649642	0.99599599599598	0.673673673673665
0.99599599599598	0.650650650650643	0.99599599599598	0.672672672672664
0.99599599599598	0.651651651651644	0.99599599599598	0.672672672672664
0.99599599599598	0.652652652652644	0.99599599599598	0.673673673673665
0.99599599599598	0.652652652652644	0.99599599599598	0.673673673673665
0.99599599599598	0.652652652652644	0.99599599599598	0.674674674674666
0.99599599599598	0.652652652652644	0.99599599599598	0.675675675675667
0.99599599599598	0.652652652652644	0.99599599599598	0.675675675675667
0.99599599599598	0.652652652652644	0.99599599599598	0.675675675675667
0.99599599599598	0.652652652652644	0.99599599599598	0.675675675675667
0.99599599599598	0.651651651651644	0.99599599599598	0.675675675675667
0.99599599599598	0.651651651651644	0.99599599599598	0.675675675675667
0.99599599599598	0.650650650650643	0.99599599599598	0.675675675675667
0.99599599599598	0.650650650650643	0.99599599599598	0.674674674674666
0.99599599599598	0.651651651651644	0.99599599599598	0.674674674674666
0.99599599599598	0.650650650650643	0.99599599599598	0.674674674674666
0.99599599599598	0.651651651651644	0.99599599599598	0.674674674674666
0.99599599599598	0.651651651651644	0.99599599599598	0.674674674674666
0.99599599599598	0.651651651651644	0.99599599599598	0.674674674674666
0.99599599599598	0.652652652652644	0.99599599599598	0.674674674674666
0.99599599599598	0.652652652652644	0.99599599599598	0.673673673673665
0.99599599599598	0.652652652652644	0.99599599599598	0.672672672672664
0.99599599599598	0.653653653653645	0.99599599599598	0.672672672672664
0.99599599599598	0.653653653653645	0.99599599599598	0.671671671671663
0.99599599599598	0.654654654654646	0.99599599599598	0.672672672672664
0.99599599599598	0.653653653653645	0.99599599599598	0.672672672672664
0.99599599599598	0.654654654654646	0.99599599599598	0.673673673673665
0.99599599599598	0.653653653653645	0.99599599599598	0.673673673673665
0.99599599599598	0.653653653653645	0.99599599599598	0.673673673673665
0.99599599599598	0.654654654654646	0.99599599599598	0.672672672672664
0.99599599599598	0.653653653653645	0.99599599599598	0.671671671671663
0.99599599599598	0.654654654654646	0.99599599599598	0.670670670670662
0.99599599599598	0.654654654654646	0.99599599599598	0.670670670670662
0.99599599599598	0.653653653653645	0.99599599599598	0.669669669669661
0.99599599599598	0.654654654654646	0.99599599599598	0.669669669669661
0.99599599599598	0.654654654654646	0.99599599599598	0.669669669669661
0.99599599599598	0.654654654654646	0.99599599599598	0.66866866866866
0.99599599599598	0.654654654654646	0.99599599599598	0.66866866866866
0.99599599599598	0.654654654654646	0.99599599599598	0.669669669669661
0.99599599599598	0.654654654654646	0.99599599599598	0.669669669669661
0.99599599599598	0.653653653653645	0.99599599599598	0.669669669669661
0.99599599599598	0.653653653653645	0.99599599599598	0.670670670670662
0.99599599599598	0.653653653653645	0.99599599599598	0.670670670670662
0.99599599599598	0.653653653653645	0.99599599599598	0.671671671671663
0.99599599599598	0.653653653653645	0.99599599599598	0.671671671671663
0.99599599599598	0.653653653653645	0.99599599599598	0.672672672672664
0.99599599599598	0.653653653653645	0.99599599599598	0.671671671671663
0.99599599599598	0.653653653653645	0.99599599599598	0.672672672672664
0.99599599599598	0.653653653653645	0.99599599599598	0.672672672672664
0.99599599599598	0.652652652652644	0.99599599599598	0.673673673673665
0.99599599599598	0.652652652652644	0.99599599599598	0.673673673673665
0.99599599599598	0.652652652652644	0.99599599599598	0.674674674674666
0.99599599599598	0.652652652652644	0.99599599599598	0.674674674674666
0.99599599599598	0.652652652652644	0.99599599599598	0.675675675675667
0.99599599599598	0.652652652652644	0.99599599599598	0.674674674674666
0.99599599599598	0.652652652652644	0.99599599599598	0.673673673673665
0.99599599599598	0.653653653653645	0.99599599599598	0.673673673673665
0.99599599599598	0.652652652652644	0.99599599599598	0.672672672672664
0.99599599599598	0.652652652652644	0.99599599599598	0.672672672672664
0.99599599599598	0.651651651651644	0.99599599599598	0.672672672672664
0.99599599599598	0.651651651651644	0.99599599599598	0.673673673673665
0.99599599599598	0.652652652652644	0.99599599599598	0.674674674674666
0.99599599599598	0.651651651651644	0.99599599599598	0.675675675675667
0.99599599599598	0.652652652652644	0.99599599599598	0.676676676676668
0.99599599599598	0.652652652652644	0.99599599599598	0.677677677677669
0.996996996996981	0.651651651651644	0.996996996996981	0.677677677677669
0.996996996996981	0.650650650650643	0.996996996996981	0.676676676676668
0.997997997997982	0.650650650650643	0.997997997997982	0.676676676676668
0.998998998998983	0.649649649649642	0.998998998998983	0.675675675675667
0.999999999999984	0.649649649649642	0.999999999999984	0.674674674674666
0.999999999999984	0.649649649649642	0.999999999999984	0.674674674674666
0.999999999999984	0.649649649649642	0.999999999999984	0.674674674674666
0.999999999999984	0.649649649649642	0.999999999999984	0.675675675675667
0.999999999999984	0.649649649649642	0.999999999999984	0.676676676676668
0.999999999999984	0.648648648648641	0.999999999999984	0.676676676676668
0.999999999999984	0.648648648648641	0.999999999999984	0.676676676676668
0.999999999999984	0.648648648648641	0.999999999999984	0.676676676676668
0.999999999999984	0.649649649649642	0.999999999999984	0.676676676676668
0.999999999999984	0.649649649649642	0.999999999999984	0.676676676676668
0.999999999999984	0.649649649649642	0.999999999999984	0.676676676676668
0.999999999999984	0.649649649649642	0.999999999999984	0.676676676676668
0.999999999999984	0.649649649649642	0.999999999999984	0.676676676676668
0.999999999999984	0.648648648648641	0.999999999999984	0.675675675675667
0.999999999999984	0.649649649649642	0.999999999999984	0.676676676676668
0.999999999999984	0.650650650650643	0.999999999999984	0.677677677677669
0.999999999999984	0.651651651651644	0.999999999999984	0.676676676676668
0.999999999999984	0.650650650650643	0.999999999999984	0.676676676676668
0.999999999999984	0.649649649649642	0.999999999999984	0.675675675675667
0.999999999999984	0.649649649649642	0.999999999999984	0.675675675675667
0.999999999999984	0.650650650650643	0.999999999999984	0.675675675675667
0.999999999999984	0.651651651651644	0.999999999999984	0.675675675675667
0.999999999999984	0.651651651651644	0.999999999999984	0.674674674674666
0.999999999999984	0.651651651651644	0.999999999999984	0.674674674674666
0.999999999999984	0.652652652652644	0.999999999999984	0.675675675675667
0.999999999999984	0.653653653653645	0.999999999999984	0.676676676676668
0.999999999999984	0.653653653653645	0.999999999999984	0.677677677677669
0.999999999999984	0.654654654654646	0.999999999999984	0.676676676676668
0.999999999999984	0.654654654654646	0.999999999999984	0.675675675675667
0.999999999999984	0.655655655655647	0.999999999999984	0.675675675675667
0.999999999999984	0.656656656656648	0.999999999999984	0.675675675675667
0.999999999999984	0.657657657657649	0.999999999999984	0.676676676676668
0.999999999999984	0.657657657657649	0.999999999999984	0.675675675675667
0.999999999999984	0.657657657657649	0.999999999999984	0.674674674674666
0.999999999999984	0.65865865865865	0.999999999999984	0.675675675675667
0.999999999999984	0.65865865865865	0.999999999999984	0.674674674674666
0.999999999999984	0.65865865865865	0.999999999999984	0.674674674674666
0.999999999999984	0.659659659659651	0.999999999999984	0.674674674674666
0.999999999999984	0.660660660660652	0.999999999999984	0.675675675675667
0.999999999999984	0.660660660660652	0.999999999999984	0.674674674674666
0.999999999999984	0.660660660660652	0.999999999999984	0.675675675675667
0.999999999999984	0.660660660660652	0.999999999999984	0.675675675675667
0.999999999999984	0.660660660660652	0.999999999999984	0.676676676676668
0.999999999999984	0.660660660660652	0.999999999999984	0.676676676676668
0.999999999999984	0.660660660660652	0.999999999999984	0.677677677677669
0.999999999999984	0.660660660660652	0.999999999999984	0.67867867867867
0.999999999999984	0.660660660660652	0.999999999999984	0.677677677677669
0.999999999999984	0.660660660660652	0.999999999999984	0.677677677677669
0.999999999999984	0.661661661661653	0.999999999999984	0.677677677677669
0.999999999999984	0.662662662662654	0.999999999999984	0.676676676676668
0.999999999999984	0.661661661661653	0.999999999999984	0.675675675675667
0.999999999999984	0.660660660660652	0.999999999999984	0.674674674674666
0.999999999999984	0.660660660660652	0.999999999999984	0.674674674674666
0.999999999999984	0.659659659659651	0.999999999999984	0.673673673673665
0.999999999999984	0.65865865865865	0.999999999999984	0.673673673673665
0.999999999999984	0.659659659659651	0.999999999999984	0.674674674674666
0.999999999999984	0.659659659659651	0.999999999999984	0.675675675675667
0.999999999999984	0.659659659659651	0.999999999999984	0.676676676676668
0.999999999999984	0.660660660660652	0.999999999999984	0.676676676676668
0.999999999999984	0.661661661661653	0.999999999999984	0.676676676676668
0.999999999999984	0.661661661661653	0.999999999999984	0.676676676676668
0.999999999999984	0.662662662662654	0.999999999999984	0.677677677677669
0.999999999999984	0.662662662662654	0.999999999999984	0.67867867867867
0.999999999999984	0.662662662662654	0.999999999999984	0.67867867867867
0.999999999999984	0.662662662662654	0.999999999999984	0.67867867867867
0.999999999999984	0.663663663663655	0.999999999999984	0.677677677677669
0.999999999999984	0.664664664664656	0.999999999999984	0.677677677677669
0.999999999999984	0.665665665665657	0.999999999999984	0.67867867867867
0.999999999999984	0.664664664664656	0.999999999999984	0.677677677677669
0.999999999999984	0.665665665665657	0.999999999999984	0.67867867867867
0.999999999999984	0.665665665665657	0.999999999999984	0.677677677677669
0.999999999999984	0.666666666666658	0.999999999999984	0.67867867867867
0.999999999999984	0.666666666666658	0.999999999999984	0.679679679679671
0.999999999999984	0.667667667667659	0.999999999999984	0.679679679679671
0.999999999999984	0.667667667667659	0.999999999999984	0.679679679679671
0.999999999999984	0.66866866866866	0.999999999999984	0.680680680680672
0.999999999999984	0.66866866866866	0.999999999999984	0.680680680680672
0.999999999999984	0.66866866866866	0.999999999999984	0.680680680680672
0.999999999999984	0.66866866866866	0.999999999999984	0.680680680680672
0.999999999999984	0.669669669669661	0.999999999999984	0.680680680680672
0.999999999999984	0.670670670670662	0.999999999999984	0.680680680680672
0.999999999999984	0.670670670670662	0.999999999999984	0.679679679679671
0.999999999999984	0.671671671671663	0.999999999999984	0.679679679679671
0.999999999999984	0.671671671671663	0.999999999999984	0.67867867867867
0.999999999999984	0.671671671671663	0.999999999999984	0.67867867867867
0.999999999999984	0.671671671671663	0.999999999999984	0.679679679679671
0.999999999999984	0.671671671671663	0.999999999999984	0.679679679679671
0.999999999999984	0.671671671671663	0.999999999999984	0.67867867867867
0.999999999999984	0.671671671671663	0.999999999999984	0.679679679679671
0.999999999999984	0.671671671671663	0.999999999999984	0.680680680680672
0.999999999999984	0.670670670670662	0.999999999999984	0.680680680680672
0.999999999999984	0.670670670670662	0.999999999999984	0.681681681681673
0.999999999999984	0.670670670670662	0.999999999999984	0.682682682682674
0.999999999999984	0.671671671671663	0.999999999999984	0.682682682682674
0.999999999999984	0.672672672672664	0.999999999999984	0.682682682682674
0.999999999999984	0.673673673673665	0.999999999999984	0.682682682682674
0.999999999999984	0.674674674674666	0.999999999999984	0.683683683683675
0.999999999999984	0.674674674674666	0.999999999999984	0.683683683683675
0.999999999999984	0.674674674674666	0.999999999999984	0.682682682682674
0.999999999999984	0.674674674674666	0.999999999999984	0.683683683683675
0.999999999999984	0.674674674674666	0.999999999999984	0.682682682682674
0.999999999999984	0.674674674674666	0.999999999999984	0.681681681681673
0.999999999999984	0.675675675675667	0.999999999999984	0.680680680680672
0.999999999999984	0.675675675675667	0.999999999999984	0.680680680680672
0.999999999999984	0.675675675675667	0.999999999999984	0.680680680680672
0.999999999999984	0.675675675675667	0.999999999999984	0.679679679679671
0.999999999999984	0.675675675675667	0.999999999999984	0.67867867867867
0.999999999999984	0.675675675675667	0.999999999999984	0.67867867867867
0.999999999999984	0.675675675675667	0.999999999999984	0.677677677677669
0.999999999999984	0.676676676676668	0.999999999999984	0.676676676676668
0.999999999999984	0.677677677677669	0.999999999999984	0.675675675675667
0.999999999999984	0.677677677677669	0.999999999999984	0.675675675675667
0.999999999999984	0.67867867867867	0.999999999999984	0.675675675675667
0.999999999999984	0.67867867867867	0.999999999999984	0.674674674674666
0.999999999999984	0.67867867867867	0.999999999999984	0.674674674674666
0.999999999999984	0.679679679679671	0.999999999999984	0.674674674674666
0.999999999999984	0.679679679679671	0.999999999999984	0.674674674674666
0.999999999999984	0.67867867867867	0.999999999999984	0.673673673673665
0.999999999999984	0.67867867867867	0.999999999999984	0.673673673673665
0.999999999999984	0.67867867867867	0.999999999999984	0.673673673673665
0.999999999999984	0.67867867867867	0.999999999999984	0.672672672672664
0.999999999999984	0.679679679679671	0.999999999999984	0.671671671671663
0.999999999999984	0.679679679679671	0.999999999999984	0.670670670670662
0.999999999999984	0.679679679679671	0.999999999999984	0.669669669669661
0.999999999999984	0.67867867867867	0.999999999999984	0.66866866866866
0.999999999999984	0.67867867867867	0.999999999999984	0.667667667667659
0.999999999999984	0.67867867867867	0.999999999999984	0.667667667667659
0.999999999999984	0.679679679679671	0.999999999999984	0.666666666666658
0.999999999999984	0.679679679679671	0.999999999999984	0.666666666666658
0.999999999999984	0.679679679679671	0.999999999999984	0.666666666666658
0.999999999999984	0.679679679679671	0.999999999999984	0.666666666666658
0.999999999999984	0.679679679679671	0.999999999999984	0.666666666666658
0.999999999999984	0.679679679679671	0.999999999999984	0.667667667667659
0.999999999999984	0.680680680680672	0.999999999999984	0.667667667667659
0.999999999999984	0.681681681681673	0.999999999999984	0.667667667667659
0.999999999999984	0.682682682682674	0.999999999999984	0.667667667667659
0.999999999999984	0.681681681681673	0.999999999999984	0.667667667667659
0.999999999999984	0.681681681681673	0.999999999999984	0.667667667667659
0.999999999999984	0.681681681681673	0.999999999999984	0.667667667667659
0.999999999999984	0.682682682682674	0.999999999999984	0.666666666666658
0.999999999999984	0.683683683683675	0.999999999999984	0.666666666666658
0.999999999999984	0.684684684684676	0.999999999999984	0.666666666666658
0.999999999999984	0.684684684684676	0.999999999999984	0.667667667667659
0.999999999999984	0.685685685685677	0.999999999999984	0.667667667667659
0.999999999999984	0.686686686686678	0.999999999999984	0.667667667667659
0.999999999999984	0.686686686686678	0.999999999999984	0.66866866866866
0.999999999999984	0.686686686686678	0.999999999999984	0.669669669669661
0.999999999999984	0.686686686686678	0.999999999999984	0.670670670670662
0.999999999999984	0.686686686686678	0.999999999999984	0.671671671671663
0.999999999999984	0.686686686686678	0.999999999999984	0.671671671671663
0.999999999999984	0.686686686686678	0.999999999999984	0.672672672672664
0.999999999999984	0.686686686686678	0.999999999999984	0.672672672672664
0.999999999999984	0.686686686686678	0.999999999999984	0.672672672672664
0.999999999999984	0.687687687687679	0.999999999999984	0.672672672672664
0.999999999999984	0.68868868868868	0.999999999999984	0.672672672672664
0.999999999999984	0.68868868868868	0.999999999999984	0.672672672672664
0.999999999999984	0.689689689689681	0.999999999999984	0.673673673673665
0.999999999999984	0.690690690690682	0.999999999999984	0.674674674674666
0.999999999999984	0.691691691691683	0.999999999999984	0.675675675675667
0.999999999999984	0.692692692692684	0.999999999999984	0.674674674674666
0.999999999999984	0.692692692692684	0.999999999999984	0.673673673673665
0.999999999999984	0.692692692692684	0.999999999999984	0.672672672672664
0.999999999999984	0.693693693693685	0.999999999999984	0.672672672672664
0.999999999999984	0.692692692692684	0.999999999999984	0.672672672672664
0.999999999999984	0.692692692692684	0.999999999999984	0.671671671671663
0.999999999999984	0.691691691691683	0.999999999999984	0.670670670670662
0.999999999999984	0.692692692692684	0.999999999999984	0.671671671671663
0.999999999999984	0.692692692692684	0.999999999999984	0.670670670670662
0.999999999999984	0.692692692692684	0.999999999999984	0.669669669669661
0.999999999999984	0.693693693693685	0.999999999999984	0.669669669669661
0.999999999999984	0.692692692692684	0.999999999999984	0.66866866866866
0.999999999999984	0.693693693693685	0.999999999999984	0.66866866866866
0.999999999999984	0.693693693693685	0.999999999999984	0.66866866866866
0.999999999999984	0.693693693693685	0.999999999999984	0.66866866866866
0.999999999999984	0.692692692692684	0.999999999999984	0.66866866866866
0.999999999999984	0.691691691691683	0.999999999999984	0.667667667667659
0.999999999999984	0.691691691691683	0.999999999999984	0.667667667667659
0.999999999999984	0.691691691691683	0.999999999999984	0.667667667667659
0.999999999999984	0.691691691691683	0.999999999999984	0.666666666666658
0.999999999999984	0.690690690690682	0.999999999999984	0.666666666666658
0.999999999999984	0.691691691691683	0.999999999999984	0.665665665665657
0.999999999999984	0.691691691691683	0.999999999999984	0.666666666666658
0.999999999999984	0.690690690690682	0.999999999999984	0.666666666666658
0.999999999999984	0.689689689689681	0.999999999999984	0.666666666666658
0.999999999999984	0.689689689689681	0.999999999999984	0.667667667667659
0.999999999999984	0.689689689689681	0.999999999999984	0.666666666666658
0.999999999999984	0.689689689689681	0.999999999999984	0.665665665665657
0.999999999999984	0.690690690690682	0.999999999999984	0.665665665665657
0.999999999999984	0.690690690690682	0.999999999999984	0.665665665665657
0.999999999999984	0.690690690690682	0.999999999999984	0.665665665665657
0.999999999999984	0.691691691691683	0.999999999999984	0.664664664664656
0.999999999999984	0.691691691691683	0.999999999999984	0.664664664664656
0.999999999999984	0.692692692692684	0.999999999999984	0.663663663663655
0.999999999999984	0.692692692692684	0.999999999999984	0.663663663663655
0.999999999999984	0.692692692692684	0.999999999999984	0.663663663663655
0.999999999999984	0.693693693693685	0.999999999999984	0.663663663663655
0.999999999999984	0.694694694694686	0.999999999999984	0.663663663663655
0.999999999999984	0.694694694694686	0.999999999999984	0.663663663663655
0.999999999999984	0.694694694694686	0.999999999999984	0.663663663663655
0.999999999999984	0.693693693693685	0.999999999999984	0.662662662662654
0.999999999999984	0.693693693693685	0.999999999999984	0.662662662662654
0.999999999999984	0.693693693693685	0.999999999999984	0.662662662662654
0.999999999999984	0.692692692692684	0.999999999999984	0.662662662662654
0.999999999999984	0.692692692692684	0.999999999999984	0.661661661661653
0.999999999999984	0.692692692692684	0.999999999999984	0.661661661661653
0.999999999999984	0.692692692692684	0.999999999999984	0.661661661661653
0.999999999999984	0.692692692692684	0.999999999999984	0.661661661661653
0.999999999999984	0.692692692692684	0.999999999999984	0.660660660660652
0.999999999999984	0.691691691691683	0.999999999999984	0.659659659659651
0.999999999999984	0.690690690690682	0.999999999999984	0.65865865865865
0.999999999999984	0.689689689689681	0.999999999999984	0.65865865865865
0.999999999999984	0.68868868868868	0.999999999999984	0.657657657657649
0.999999999999984	0.68868868868868	0.999999999999984	0.657657657657649
0.999999999999984	0.68868868868868	0.999999999999984	0.656656656656648
0.999999999999984	0.689689689689681	0.999999999999984	0.656656656656648
0.999999999999984	0.690690690690682	0.999999999999984	0.656656656656648
0.999999999999984	0.691691691691683	0.999999999999984	0.655655655655647
0.999999999999984	0.691691691691683	0.999999999999984	0.655655655655647
0.999999999999984	0.691691691691683	0.999999999999984	0.654654654654646
0.999999999999984	0.691691691691683	0.999999999999984	0.655655655655647
0.999999999999984	0.691691691691683	0.999999999999984	0.656656656656648
0.999999999999984	0.690690690690682	0.999999999999984	0.656656656656648
0.999999999999984	0.691691691691683	0.999999999999984	0.656656656656648
0.999999999999984	0.691691691691683	0.999999999999984	0.657657657657649
0.999999999999984	0.692692692692684	0.999999999999984	0.65865865865865
0.999999999999984	0.692692692692684	0.999999999999984	0.659659659659651
0.999999999999984	0.691691691691683	0.999999999999984	0.660660660660652
0.999999999999984	0.691691691691683	0.999999999999984	0.660660660660652
0.999999999999984	0.691691691691683	0.999999999999984	0.661661661661653
0.999999999999984	0.691691691691683	0.999999999999984	0.661661661661653
0.999999999999984	0.691691691691683	0.999999999999984	0.661661661661653
0.999999999999984	0.690690690690682	0.999999999999984	0.660660660660652
0.999999999999984	0.691691691691683	0.999999999999984	0.660660660660652
0.999999999999984	0.691691691691683	0.999999999999984	0.661661661661653
0.999999999999984	0.692692692692684	0.999999999999984	0.661661661661653
0.999999999999984	0.691691691691683	0.999999999999984	0.661661661661653
0.999999999999984	0.690690690690682	0.999999999999984	0.660660660660652
0.999999999999984	0.689689689689681	0.999999999999984	0.659659659659651
0.999999999999984	0.689689689689681	0.999999999999984	0.660660660660652
0.999999999999984	0.68868868868868	0.999999999999984	0.659659659659651
0.999999999999984	0.68868868868868	0.999999999999984	0.65865865865865
0.999999999999984	0.68868868868868	0.999999999999984	0.659659659659651
0.999999999999984	0.68868868868868	0.999999999999984	0.659659659659651
0.999999999999984	0.68868868868868	0.999999999999984	0.659659659659651
0.999999999999984	0.68868868868868	0.999999999999984	0.65865865865865
0.999999999999984	0.687687687687679	0.999999999999984	0.657657657657649
0.999999999999984	0.687687687687679	0.999999999999984	0.65865865865865
0.999999999999984	0.686686686686678	0.999999999999984	0.659659659659651
0.999999999999984	0.685685685685677	0.999999999999984	0.65865865865865
0.999999999999984	0.684684684684676	0.999999999999984	0.65865865865865
0.999999999999984	0.684684684684676	0.999999999999984	0.659659659659651
0.999999999999984	0.683683683683675	0.999999999999984	0.659659659659651
0.999999999999984	0.684684684684676	0.999999999999984	0.660660660660652
0.999999999999984	0.684684684684676	0.999999999999984	0.660660660660652
0.999999999999984	0.684684684684676	0.999999999999984	0.659659659659651
0.999999999999984	0.684684684684676	0.999999999999984	0.659659659659651
0.999999999999984	0.683683683683675	0.999999999999984	0.660660660660652
0.999999999999984	0.684684684684676	0.999999999999984	0.660660660660652
0.999999999999984	0.684684684684676	0.999999999999984	0.660660660660652
0.999999999999984	0.684684684684676	0.999999999999984	0.659659659659651
0.999999999999984	0.684684684684676	0.999999999999984	0.659659659659651
0.999999999999984	0.685685685685677	0.999999999999984	0.659659659659651
0.999999999999984	0.685685685685677	0.999999999999984	0.660660660660652
0.999999999999984	0.684684684684676	0.999999999999984	0.661661661661653
0.999999999999984	0.683683683683675	0.999999999999984	0.661661661661653
0.999999999999984	0.683683683683675	0.999999999999984	0.661661661661653
0.999999999999984	0.682682682682674	0.999999999999984	0.662662662662654
0.999999999999984	0.682682682682674	0.999999999999984	0.662662662662654
0.999999999999984	0.682682682682674	0.999999999999984	0.662662662662654
0.999999999999984	0.683683683683675	0.999999999999984	0.663663663663655
0.999999999999984	0.682682682682674	0.999999999999984	0.662662662662654
0.999999999999984	0.682682682682674	0.999999999999984	0.662662662662654
0.999999999999984	0.682682682682674	0.999999999999984	0.663663663663655
0.999999999999984	0.681681681681673	0.999999999999984	0.664664664664656
0.999999999999984	0.681681681681673	0.999999999999984	0.665665665665657
0.999999999999984	0.681681681681673	0.999999999999984	0.666666666666658
0.999999999999984	0.681681681681673	0.999999999999984	0.666666666666658
0.999999999999984	0.681681681681673	0.999999999999984	0.665665665665657
0.999999999999984	0.681681681681673	0.999999999999984	0.664664664664656
0.999999999999984	0.680680680680672	0.999999999999984	0.664664664664656
0.999999999999984	0.681681681681673	0.999999999999984	0.665665665665657
0.999999999999984	0.681681681681673	0.999999999999984	0.664664664664656
0.999999999999984	0.681681681681673	0.999999999999984	0.665665665665657
0.999999999999984	0.681681681681673	0.999999999999984	0.665665665665657
0.999999999999984	0.680680680680672	0.999999999999984	0.664664664664656
0.999999999999984	0.681681681681673	0.999999999999984	0.665665665665657
0.999999999999984	0.682682682682674	0.999999999999984	0.666666666666658
0.999999999999984	0.681681681681673	0.999999999999984	0.666666666666658
0.999999999999984	0.681681681681673	0.999999999999984	0.665665665665657
0.999999999999984	0.680680680680672	0.999999999999984	0.664664664664656
0.999999999999984	0.679679679679671	0.999999999999984	0.663663663663655
0.999999999999984	0.679679679679671	0.999999999999984	0.663663663663655
0.999999999999984	0.679679679679671	0.999999999999984	0.663663663663655
0.999999999999984	0.679679679679671	0.999999999999984	0.662662662662654
0.999999999999984	0.679679679679671	0.999999999999984	0.663663663663655
0.999999999999984	0.679679679679671	0.999999999999984	0.662662662662654
0.999999999999984	0.680680680680672	0.999999999999984	0.662662662662654
0.999999999999984	0.681681681681673	0.999999999999984	0.662662662662654
0.999999999999984	0.681681681681673	0.999999999999984	0.661661661661653
0.999999999999984	0.681681681681673	0.999999999999984	0.661661661661653
0.999999999999984	0.681681681681673	0.999999999999984	0.661661661661653
0.999999999999984	0.680680680680672	0.999999999999984	0.660660660660652
0.999999999999984	0.679679679679671	0.999999999999984	0.659659659659651
0.999999999999984	0.680680680680672	0.999999999999984	0.65865865865865
0.999999999999984	0.680680680680672	0.999999999999984	0.659659659659651
0.999999999999984	0.681681681681673	0.999999999999984	0.65865865865865
0.999999999999984	0.681681681681673	0.999999999999984	0.65865865865865
0.999999999999984	0.682682682682674	0.999999999999984	0.657657657657649
0.999999999999984	0.683683683683675	0.999999999999984	0.656656656656648
0.999999999999984	0.683683683683675	0.999999999999984	0.655655655655647
0.999999999999984	0.683683683683675	0.999999999999984	0.655655655655647
0.999999999999984	0.683683683683675	0.999999999999984	0.655655655655647
0.999999999999984	0.683683683683675	0.999999999999984	0.655655655655647
0.999999999999984	0.683683683683675	0.999999999999984	0.656656656656648
0.999999999999984	0.683683683683675	0.999999999999984	0.656656656656648
0.999999999999984	0.683683683683675	0.999999999999984	0.656656656656648
0.999999999999984	0.683683683683675	0.999999999999984	0.656656656656648
0.999999999999984	0.683683683683675	0.999999999999984	0.656656656656648
0.999999999999984	0.683683683683675	0.999999999999984	0.657657657657649
0.999999999999984	0.684684684684676	0.999999999999984	0.656656656656648
0.999999999999984	0.684684684684676	0.999999999999984	0.655655655655647
0.999999999999984	0.684684684684676	0.999999999999984	0.655655655655647
0.999999999999984	0.684684684684676	0.999999999999984	0.654654654654646
0.999999999999984	0.684684684684676	0.999999999999984	0.653653653653645
0.999999999999984	0.684684684684676	0.999999999999984	0.653653653653645
0.999999999999984	0.683683683683675	0.999999999999984	0.653653653653645
0.999999999999984	0.684684684684676	0.999999999999984	0.653653653653645
0.999999999999984	0.684684684684676	0.999999999999984	0.653653653653645
0.999999999999984	0.685685685685677	0.999999999999984	0.653653653653645
0.999999999999984	0.685685685685677	0.999999999999984	0.654654654654646
0.999999999999984	0.685685685685677	0.999999999999984	0.654654654654646
0.999999999999984	0.686686686686678	0.999999999999984	0.654654654654646
0.999999999999984	0.687687687687679	0.999999999999984	0.654654654654646
0.999999999999984	0.687687687687679	0.999999999999984	0.654654654654646
0.999999999999984	0.687687687687679	0.999999999999984	0.655655655655647
0.999999999999984	0.68868868868868	0.999999999999984	0.655655655655647
0.999999999999984	0.68868868868868	0.999999999999984	0.656656656656648
0.999999999999984	0.68868868868868	0.999999999999984	0.656656656656648
0.999999999999984	0.689689689689681	0.999999999999984	0.657657657657649
0.999999999999984	0.689689689689681	0.999999999999984	0.65865865865865
0.999999999999984	0.689689689689681	0.999999999999984	0.65865865865865
0.999999999999984	0.689689689689681	0.999999999999984	0.65865865865865
0.999999999999984	0.689689689689681	0.999999999999984	0.659659659659651
0.999999999999984	0.689689689689681	0.999999999999984	0.660660660660652
0.999999999999984	0.689689689689681	0.999999999999984	0.661661661661653
0.999999999999984	0.689689689689681	0.999999999999984	0.661661661661653
0.999999999999984	0.68868868868868	0.999999999999984	0.661661661661653
0.999999999999984	0.68868868868868	0.999999999999984	0.661661661661653
0.999999999999984	0.689689689689681	0.999999999999984	0.661661661661653
0.999999999999984	0.689689689689681	0.999999999999984	0.661661661661653
0.999999999999984	0.690690690690682	0.999999999999984	0.662662662662654
0.999999999999984	0.691691691691683	0.999999999999984	0.663663663663655
0.999999999999984	0.691691691691683	0.999999999999984	0.663663663663655
0.999999999999984	0.691691691691683	0.999999999999984	0.664664664664656
0.999999999999984	0.691691691691683	0.999999999999984	0.664664664664656
0.999999999999984	0.692692692692684	0.999999999999984	0.665665665665657
0.999999999999984	0.693693693693685	0.999999999999984	0.665665665665657
0.999999999999984	0.694694694694686	0.999999999999984	0.665665665665657
0.999999999999984	0.695695695695687	0.999999999999984	0.664664664664656
0.999999999999984	0.695695695695687	0.999999999999984	0.664664664664656
0.999999999999984	0.694694694694686	0.999999999999984	0.663663663663655
0.999999999999984	0.694694694694686	0.999999999999984	0.662662662662654
0.999999999999984	0.693693693693685	0.999999999999984	0.662662662662654
0.999999999999984	0.693693693693685	0.999999999999984	0.661661661661653
0.999999999999984	0.694694694694686	0.999999999999984	0.662662662662654
0.999999999999984	0.694694694694686	0.999999999999984	0.662662662662654
0.999999999999984	0.694694694694686	0.999999999999984	0.663663663663655
0.999999999999984	0.694694694694686	0.999999999999984	0.664664664664656
0.999999999999984	0.694694694694686	0.999999999999984	0.665665665665657
0.999999999999984	0.694694694694686	0.999999999999984	0.665665665665657
0.999999999999984	0.693693693693685	0.999999999999984	0.664664664664656
0.999999999999984	0.694694694694686	0.999999999999984	0.665665665665657
0.999999999999984	0.694694694694686	0.999999999999984	0.665665665665657
0.999999999999984	0.695695695695687	0.999999999999984	0.664664664664656
0.999999999999984	0.694694694694686	0.999999999999984	0.665665665665657
0.999999999999984	0.694694694694686	0.999999999999984	0.664664664664656
0.999999999999984	0.694694694694686	0.999999999999984	0.664664664664656
0.999999999999984	0.694694694694686	0.999999999999984	0.665665665665657
0.999999999999984	0.694694694694686	0.999999999999984	0.665665665665657
0.999999999999984	0.694694694694686	0.999999999999984	0.665665665665657
0.999999999999984	0.693693693693685	0.999999999999984	0.665665665665657
0.999999999999984	0.694694694694686	0.999999999999984	0.664664664664656
0.999999999999984	0.694694694694686	0.999999999999984	0.663663663663655
0.999999999999984	0.694694694694686	0.999999999999984	0.663663663663655
0.999999999999984	0.693693693693685	0.999999999999984	0.662662662662654
0.999999999999984	0.693693693693685	0.999999999999984	0.663663663663655
0.999999999999984	0.693693693693685	0.999999999999984	0.663663663663655
0.999999999999984	0.693693693693685	0.999999999999984	0.663663663663655
0.999999999999984	0.693693693693685	0.999999999999984	0.663663663663655
0.999999999999984	0.692692692692684	0.999999999999984	0.662662662662654
0.999999999999984	0.691691691691683	0.999999999999984	0.661661661661653
0.999999999999984	0.691691691691683	0.999999999999984	0.661661661661653
0.999999999999984	0.692692692692684	0.999999999999984	0.661661661661653
0.999999999999984	0.693693693693685	0.999999999999984	0.662662662662654
0.999999999999984	0.694694694694686	0.999999999999984	0.663663663663655
0.999999999999984	0.695695695695687	0.999999999999984	0.664664664664656
0.999999999999984	0.695695695695687	0.999999999999984	0.664664664664656
0.999999999999984	0.696696696696688	0.999999999999984	0.665665665665657
0.999999999999984	0.696696696696688	0.999999999999984	0.666666666666658
0.999999999999984	0.695695695695687	0.999999999999984	0.666666666666658
0.999999999999984	0.694694694694686	0.999999999999984	0.666666666666658
0.999999999999984	0.694694694694686	0.999999999999984	0.665665665665657
0.999999999999984	0.695695695695687	0.999999999999984	0.665665665665657
0.999999999999984	0.695695695695687	0.999999999999984	0.664664664664656
0.999999999999984	0.695695695695687	0.999999999999984	0.664664664664656
0.999999999999984	0.695695695695687	0.999999999999984	0.665665665665657
0.999999999999984	0.694694694694686	0.999999999999984	0.665665665665657
0.999999999999984	0.694694694694686	0.999999999999984	0.665665665665657
0.999999999999984	0.693693693693685	0.999999999999984	0.665665665665657
0.999999999999984	0.693693693693685	0.999999999999984	0.665665665665657
0.999999999999984	0.693693693693685	0.999999999999984	0.665665665665657
0.999999999999984	0.694694694694686	0.999999999999984	0.666666666666658
0.999999999999984	0.694694694694686	0.999999999999984	0.665665665665657
0.999999999999984	0.694694694694686	0.999999999999984	0.664664664664656
0.999999999999984	0.694694694694686	0.999999999999984	0.664664664664656
0.999999999999984	0.693693693693685	0.999999999999984	0.663663663663655
0.999999999999984	0.692692692692684	0.999999999999984	0.662662662662654
0.999999999999984	0.692692692692684	0.999999999999984	0.662662662662654
0.999999999999984	0.692692692692684	0.999999999999984	0.662662662662654
0.999999999999984	0.692692692692684	0.999999999999984	0.663663663663655
0.999999999999984	0.692692692692684	0.999999999999984	0.663663663663655
0.999999999999984	0.692692692692684	0.999999999999984	0.662662662662654
0.999999999999984	0.691691691691683	0.999999999999984	0.662662662662654
0.999999999999984	0.691691691691683	0.999999999999984	0.663663663663655
0.999999999999984	0.691691691691683	0.999999999999984	0.662662662662654
0.999999999999984	0.691691691691683	0.999999999999984	0.661661661661653
0.999999999999984	0.691691691691683	0.999999999999984	0.661661661661653
0.999999999999984	0.691691691691683	0.999999999999984	0.661661661661653
0.999999999999984	0.690690690690682	0.999999999999984	0.662662662662654
0.999999999999984	0.689689689689681	0.999999999999984	0.662662662662654
0.999999999999984	0.68868868868868	0.999999999999984	0.661661661661653
0.999999999999984	0.68868868868868	0.999999999999984	0.661661661661653
0.999999999999984	0.68868868868868	0.999999999999984	0.661661661661653
0.999999999999984	0.68868868868868	0.999999999999984	0.661661661661653
0.999999999999984	0.689689689689681	0.999999999999984	0.660660660660652
0.999999999999984	0.689689689689681	0.999999999999984	0.659659659659651
0.999999999999984	0.689689689689681	0.999999999999984	0.660660660660652
0.999999999999984	0.689689689689681	0.999999999999984	0.661661661661653
0.999999999999984	0.689689689689681	0.999999999999984	0.661661661661653
0.999999999999984	0.689689689689681	0.999999999999984	0.661661661661653
0.999999999999984	0.690690690690682	0.999999999999984	0.662662662662654
0.999999999999984	0.690690690690682	0.999999999999984	0.662662662662654
0.999999999999984	0.690690690690682	0.999999999999984	0.662662662662654
0.999999999999984	0.690690690690682	0.999999999999984	0.662662662662654
0.999999999999984	0.690690690690682	0.999999999999984	0.662662662662654
0.999999999999984	0.690690690690682	0.999999999999984	0.661661661661653
0.999999999999984	0.690690690690682	0.999999999999984	0.662662662662654
0.999999999999984	0.690690690690682	0.999999999999984	0.662662662662654
0.999999999999984	0.690690690690682	0.999999999999984	0.663663663663655
0.999999999999984	0.691691691691683	0.999999999999984	0.664664664664656
0.999999999999984	0.691691691691683	0.999999999999984	0.665665665665657
0.999999999999984	0.691691691691683	0.999999999999984	0.664664664664656
0.999999999999984	0.692692692692684	0.999999999999984	0.664664664664656
0.999999999999984	0.691691691691683	0.999999999999984	0.664664664664656
0.999999999999984	0.691691691691683	0.999999999999984	0.664664664664656
0.999999999999984	0.692692692692684	0.999999999999984	0.664664664664656
0.999999999999984	0.692692692692684	0.999999999999984	0.665665665665657
0.999999999999984	0.693693693693685	0.999999999999984	0.666666666666658
0.999999999999984	0.694694694694686	0.999999999999984	0.667667667667659
0.999999999999984	0.694694694694686	0.999999999999984	0.667667667667659
0.999999999999984	0.694694694694686	0.999999999999984	0.667667667667659
0.999999999999984	0.695695695695687	0.999999999999984	0.66866866866866
0.999999999999984	0.694694694694686	0.999999999999984	0.66866866866866
0.999999999999984	0.694694694694686	0.999999999999984	0.667667667667659
0.999999999999984	0.694694694694686	0.999999999999984	0.666666666666658
0.999999999999984	0.694694694694686	0.999999999999984	0.665665665665657
0.999999999999984	0.694694694694686	0.999999999999984	0.664664664664656
0.999999999999984	0.694694694694686	0.999999999999984	0.664664664664656
0.999999999999984	0.694694694694686	0.999999999999984	0.664664664664656
0.999999999999984	0.694694694694686	0.999999999999984	0.664664664664656
0.999999999999984	0.694694694694686	0.999999999999984	0.663663663663655
0.999999999999984	0.693693693693685	0.999999999999984	0.662662662662654
0.999999999999984	0.693693693693685	0.999999999999984	0.662662662662654
0.999999999999984	0.693693693693685	0.999999999999984	0.661661661661653
0.999999999999984	0.693693693693685	0.999999999999984	0.660660660660652
0.999999999999984	0.694694694694686	0.999999999999984	0.660660660660652
0.999999999999984	0.694694694694686	0.999999999999984	0.660660660660652
0.999999999999984	0.694694694694686	0.999999999999984	0.660660660660652
0.999999999999984	0.694694694694686	0.999999999999984	0.660660660660652
0.999999999999984	0.693693693693685	0.999999999999984	0.660660660660652
0.999999999999984	0.692692692692684	0.999999999999984	0.660660660660652
0.999999999999984	0.691691691691683	0.999999999999984	0.661661661661653
0.999999999999984	0.690690690690682	0.999999999999984	0.660660660660652
0.999999999999984	0.691691691691683	0.999999999999984	0.660660660660652
0.999999999999984	0.690690690690682	0.999999999999984	0.661661661661653
0.999999999999984	0.691691691691683	0.999999999999984	0.662662662662654
0.999999999999984	0.691691691691683	0.999999999999984	0.663663663663655
0.999999999999984	0.691691691691683	0.999999999999984	0.664664664664656
0.999999999999984	0.692692692692684	0.999999999999984	0.664664664664656
0.999999999999984	0.692692692692684	0.999999999999984	0.663663663663655
0.999999999999984	0.691691691691683	0.999999999999984	0.662662662662654
0.999999999999984	0.691691691691683	0.999999999999984	0.663663663663655
0.999999999999984	0.692692692692684	0.999999999999984	0.663663663663655
0.999999999999984	0.693693693693685	0.999999999999984	0.662662662662654
0.999999999999984	0.694694694694686	0.999999999999984	0.663663663663655
0.999999999999984	0.694694694694686	0.999999999999984	0.662662662662654
0.999999999999984	0.694694694694686	0.999999999999984	0.662662662662654
0.999999999999984	0.694694694694686	0.999999999999984	0.662662662662654
0.999999999999984	0.694694694694686	0.999999999999984	0.662662662662654
0.999999999999984	0.694694694694686	0.999999999999984	0.662662662662654
0.999999999999984	0.694694694694686	0.999999999999984	0.661661661661653
0.999999999999984	0.693693693693685	0.999999999999984	0.660660660660652
0.999999999999984	0.692692692692684	0.999999999999984	0.659659659659651
0.999999999999984	0.691691691691683	0.999999999999984	0.660660660660652
0.999999999999984	0.690690690690682	0.999999999999984	0.659659659659651
0.999999999999984	0.690690690690682	0.999999999999984	0.65865865865865
0.999999999999984	0.690690690690682	0.999999999999984	0.65865865865865
0.999999999999984	0.690690690690682	0.999999999999984	0.659659659659651
0.999999999999984	0.690690690690682	0.999999999999984	0.659659659659651
0.999999999999984	0.690690690690682	0.999999999999984	0.65865865865865
0.999999999999984	0.690690690690682	0.999999999999984	0.657657657657649
0.999999999999984	0.691691691691683	0.999999999999984	0.657657657657649
0.999999999999984	0.692692692692684	0.999999999999984	0.65865865865865
0.999999999999984	0.692692692692684	0.999999999999984	0.65865865865865
0.999999999999984	0.692692692692684	0.999999999999984	0.659659659659651
0.999999999999984	0.692692692692684	0.999999999999984	0.659659659659651
[truncated: 12,495 more rows]
