# Supplementary material for: Pervasive function and evidence for selection across standing genetic variation in S. cerevisiae
Source: Nat Commun. 2019 Mar 15;10:1222. doi: 10.1038/s41467-019-09166-1 (PMC6420628; doi:10.1038/s41467-019-09166-1)
Supplement: Supplementary file 6 — Source Data [file 41467_2019_9166_MOESM6_ESM.zip › rawData/Fig1C.csv]

metabolic	drug
19	11
29	21
33	56
26	21
36	5
27	2
24	11
0	35
0	35
0	18
0	56
0	21
0	12
0	46
0	14
0	35
0	1
0	45
0	9
0	7
0	1
0	30
0	3
0	33
0	8
0	88
0	64
0	39
