# Supplementary material for: Pervasive function and evidence for selection across standing genetic variation in S. cerevisiae
Source: Nat Commun. 2019 Mar 15;10:1222. doi: 10.1038/s41467-019-09166-1 (PMC6420628; doi:10.1038/s41467-019-09166-1)
Supplement: Supplementary file 6 — Source Data [file 41467_2019_9166_MOESM6_ESM.zip › rawData/FigS3A.csv]

observed	neutral
1	1
1	1
1	1
1.14285714285714	1
1.11111111111111	1
1.09090909090909	1
1.07692307692308	1
1.06666666666667	1
1.05882352941176	1
1.05263157894737	1
1.04761904761905	1
1.04347826086957	1.04347826086957
1.04	1.04
1.03703703703704	1.03703703703704
1.03448275862069	1.03448275862069
1.03225806451613	1.03225806451613
1.03030303030303	1.03030303030303
1.02857142857143	1.02857142857143
1.02702702702703	1.02702702702703
1.02564102564103	1.02564102564103
1.02439024390244	1.04878048780488
1.02325581395349	1.04651162790698
1.02222222222222	1.04444444444444
1.02127659574468	1.04255319148936
1.02040816326531	1.04081632653061
1.01960784313725	1.03921568627451
1.0188679245283	1.0377358490566
1.01818181818182	1.03636363636364
1	1.03508771929825
1	1.03389830508475
1	1.0327868852459
1	1.03174603174603
1	1.03076923076923
1	1.02985074626866
1	1.02898550724638
1	1.02816901408451
1	1.02739726027397
1.01333333333333	1.02666666666667
1.02597402597403	1.02597402597403
1.05063291139241	1.0253164556962
1.06172839506173	1.02469135802469
1.07228915662651	1.02409638554217
1.07058823529412	1.02352941176471
1.08045977011494	1.02298850574713
1.07865168539326	1.02247191011236
1.0989010989011	1.02197802197802
1.10752688172043	1.02150537634409
1.10526315789474	1.02105263157895
1.11340206185567	1.02061855670103
1.11111111111111	1.02020202020202
1.10891089108911	1.01980198019802
1.10679611650485	1.01941747572816
1.1047619047619	1.01904761904762
1.10280373831776	1.01869158878505
1.10091743119266	1.01834862385321
1.0990990990991	1.01801801801802
1.11504424778761	1.01769911504425
1.12173913043478	1.01739130434783
1.12820512820513	1.02564102564103
1.12605042016807	1.02521008403361
1.13223140495868	1.02479338842975
1.13821138211382	1.02439024390244
1.152	1.024
1.1496062992126	1.02362204724409
1.15503875968992	1.02325581395349
1.15267175572519	1.02290076335878
1.15037593984962	1.02255639097744
1.16296296296296	1.02222222222222
1.16788321167883	1.02189781021898
1.16546762589928	1.02158273381295
1.17021276595745	1.02127659574468
1.18181818181818	1.02097902097902
1.18620689655172	1.02068965517241
1.18367346938776	1.02040816326531
1.19463087248322	1.02013422818792
1.19205298013245	1.01986754966887
1.18954248366013	1.01960784313725
1.18709677419355	1.01935483870968
1.19108280254777	1.01910828025478
1.19496855345912	1.0188679245283
1.19254658385093	1.01863354037267
1.19018404907975	1.01840490797546
1.18787878787879	1.01818181818182
1.18562874251497	1.01796407185629
1.18934911242604	1.01775147928994
1.18713450292398	1.01754385964912
1.1849710982659	1.01734104046243
1.18285714285714	1.01714285714286
1.1864406779661	1.01694915254237
1.18435754189944	1.01675977653631
1.18232044198895	1.01657458563536
1.18579234972678	1.01639344262295
1.18918918918919	1.01621621621622
1.18716577540107	1.01604278074866
1.1957671957672	1.01587301587302
1.19371727748691	1.01570680628272
1.19170984455959	1.01554404145078
1.18974358974359	1.01538461538462
1.19289340101523	1.01522842639594
1.19095477386935	1.01507537688442
1.18905472636816	1.01492537313433
1.1871921182266	1.01477832512315
1.19512195121951	1.01463414634146
1.19806763285024	1.01449275362319
1.19617224880383	1.01435406698565
1.19431279620853	1.01421800947867
1.19718309859155	1.01408450704225
1.1953488372093	1.01395348837209
1.19354838709677	1.01382488479263
1.19178082191781	1.01369863013699
1.19457013574661	1.01357466063348
1.20627802690583	1.01345291479821
1.20444444444444	1.01333333333333
1.20264317180617	1.01321585903084
1.20087336244541	1.01310043668122
1.20779220779221	1.01298701298701
1.20600858369099	1.01287553648069
1.20425531914894	1.01276595744681
1.21097046413502	1.0126582278481
1.2092050209205	1.01255230125523
1.20746887966805	1.01244813278008
1.20576131687243	1.01234567901235
1.20816326530612	1.01224489795918
1.20647773279352	1.01214574898785
1.20481927710843	1.01204819277108
1.20717131474104	1.01195219123506
1.20553359683794	1.01185770750988
1.20392156862745	1.01176470588235
1.20233463035019	1.01167315175097
1.2007722007722	1.01158301158301
1.1992337164751	1.01149425287356
1.19771863117871	1.01140684410646
1.19622641509434	1.01132075471698
1.19475655430712	1.01123595505618
1.19330855018587	1.01115241635688
1.19188191881919	1.01107011070111
1.19413919413919	1.01098901098901
1.19636363636364	1.01090909090909
1.19494584837545	1.01083032490975
1.19354838709677	1.01075268817204
1.19217081850534	1.01067615658363
1.19081272084806	1.01060070671378
1.18947368421053	1.01052631578947
1.19512195121951	1.01045296167247
1.19377162629758	1.01038062283737
1.19243986254296	1.01030927835052
1.19112627986348	1.01023890784983
1.19322033898305	1.01016949152542
1.19191919191919	1.01010101010101
1.19063545150502	1.01003344481605
1.18936877076412	1.00996677740864
1.18481848184818	1.00990099009901
1.18360655737705	1.00983606557377
1.18241042345277	1.00977198697068
1.18122977346278	1.00970873786408
1.18006430868167	1.0096463022508
1.17891373801917	1.00958466453674
1.17777777777778	1.00952380952381
1.17665615141956	1.00946372239748
1.17554858934169	1.00940438871473
1.17445482866044	1.00934579439252
1.1733746130031	1.00928792569659
1.17230769230769	1.00923076923077
1.17125382262997	1.00917431192661
1.17021276595745	1.00911854103343
1.16918429003021	1.00906344410876
1.16816816816817	1.00900900900901
1.16716417910448	1.0089552238806
1.16617210682493	1.00890207715134
1.16519174041298	1.00884955752212
1.16422287390029	1.00879765395894
1.16326530612245	1.00874635568513
1.15942028985507	1.00869565217391
1.15850144092219	1.00864553314121
1.15759312320917	1.00859598853868
1.15954415954416	1.00854700854701
1.1586402266289	1.00849858356941
1.15774647887324	1.00845070422535
1.15406162464986	1.00840336134454
1.16434540389972	1.008356545961
1.16897506925208	1.00831024930748
1.17906336088154	1.00826446280992
1.17808219178082	1.00821917808219
1.18528610354223	1.00817438692098
1.18970189701897	1.00813008130081
1.18598382749326	1.00808625336927
1.19302949061662	1.00804289544236
1.19733333333333	1.008
1.20689655172414	1.0079575596817
1.21108179419525	1.00791556728232
1.21522309711286	1.00787401574803
1.21671018276762	1.00783289817232
1.21558441558442	1.00779220779221
1.21447028423773	1.0077519379845
1.2159383033419	1.00771208226221
1.21739130434783	1.0076726342711
1.22137404580153	1.00763358778626
1.2253164556962	1.00759493670886
1.22670025188917	1.00755667506297
1.2280701754386	1.00751879699248
1.22942643391521	1.0074812967581
1.23325062034739	1.00744416873449
1.2320987654321	1.00740740740741
1.23095823095823	1.00737100737101
1.22982885085575	1.00733496332518
1.2287104622871	1.00729927007299
1.23244552058111	1.00726392251816
1.23132530120482	1.00722891566265
1.2326139088729	1.00719424460432
1.23150357995227	1.00715990453461
1.23040380047506	1.00712589073634
1.23167848699764	1.00709219858156
1.23058823529412	1.00705882352941
1.2271662763466	1.00702576112412
1.22610722610723	1.00699300699301
1.22505800464037	1.00696055684455
1.22632794457275	1.00692840646651
1.22988505747126	1.00689655172414
1.22883295194508	1.00686498855835
1.23006833712984	1.00683371298405
1.2312925170068	1.00680272108844
1.22799097065463	1.00902934537246
1.22696629213483	1.00898876404494
1.23266219239374	1.0089485458613
1.23162583518931	1.00890868596882
1.23281596452328	1.00886917960089
1.23399558498896	1.00883002207506
1.23296703296703	1.00879120879121
1.23194748358862	1.00875273522976
1.23093681917211	1.00871459694989
1.22993492407809	1.00867678958785
1.22894168466523	1.00863930885529
1.22795698924731	1.00860215053763
1.22483940042827	1.00856531049251
1.22601279317697	1.00852878464819
1.22505307855626	1.00849256900212
1.22410147991543	1.00845665961945
1.22315789473684	1.00842105263158
1.22222222222222	1.0083857442348
1.21920668058455	1.00835073068894
1.22453222453222	1.00831600831601
1.22360248447205	1.00828157349896
1.22474226804124	1.00824742268041
1.2258726899384	1.0082135523614
1.22903885480573	1.0081799591002
1.22606924643585	1.0081466395112
1.22515212981744	1.00811359026369
1.22626262626263	1.00808080808081
1.22535211267606	1.00804828973843
1.22444889779559	1.00801603206413
1.22355289421158	1.00798403193613
1.22266401590457	1.00795228628231
1.22178217821782	1.00792079207921
1.22287968441815	1.00788954635108
1.22200392927308	1.00785854616896
1.21917808219178	1.00782778864971
1.21832358674464	1.00779727095517
1.21941747572816	1.00776699029126
1.21856866537718	1.00773694390716
1.21579961464355	1.00770712909441
1.21305182341651	1.00767754318618
1.21414913957935	1.00764818355641
1.21333333333333	1.00761904761905
1.21252371916509	1.00759013282732
1.21550094517958	1.00756143667297
1.21468926553672	1.0075329566855
1.21388367729831	1.00750469043152
1.21682242990654	1.00747663551402
1.21601489757914	1.00744878957169
1.2152133580705	1.00742115027829
1.21441774491682	1.00739371534196
1.21362799263352	1.0073664825046
1.21284403669725	1.00733944954128
1.21206581352834	1.0073126142596
1.21311475409836	1.00728597449909
1.21415607985481	1.00725952813067
1.21338155515371	1.00723327305606
1.21441441441441	1.00720720720721
1.21184919210054	1.00718132854578
1.2128801431127	1.00715563506261
1.21212121212121	1.00713012477718
1.2113676731794	1.00710479573712
1.20884955752212	1.0070796460177
1.20811287477954	1.00705467372134
1.2091388400703	1.00702987697715
1.21015761821366	1.00700525394046
1.21116928446771	1.00698080279232
1.21217391304348	1.00695652173913
1.21143847487002	1.00693240901213
1.21416234887737	1.00690846286701
1.21342512908778	1.00688468158348
1.21783876500858	1.00686106346484
1.21709401709402	1.00683760683761
1.21976149914821	1.00681431005111
1.22241086587436	1.00679117147708
1.22335025380711	1.00676818950931
1.22259696458685	1.00843170320405
1.2218487394958	1.00840336134454
1.22110552763819	1.00837520938023
1.220367278798	1.00834724540901
1.21963394342762	1.00831946755408
1.22056384742952	1.00829187396352
1.22314049586777	1.00826446280992
1.22405271828666	1.00823723228995
1.22167487684729	1.00821018062397
1.22585924713584	1.00981996726678
1.22349102773246	1.00978792822186
1.22276422764228	1.00975609756098
1.22042139384117	1.0097244732577
1.21970920840065	1.00969305331179
1.21900161030596	1.00966183574879
1.2199036918138	1.00963081861958
1.2192	1.0096
1.21850079744817	1.00956937799043
1.21780604133545	1.00953895071542
1.21711568938193	1.0095087163233
1.21484992101106	1.00947867298578
1.21574803149606	1.00944881889764
1.21507064364207	1.0094191522763
1.21439749608764	1.0093896713615
1.21372854914197	1.00936037441498
1.21306376360809	1.00933125972006
1.21240310077519	1.0093023255814
1.21174652241113	1.00927357032457
1.21109399075501	1.00924499229584
1.21044546850998	1.00921658986175
1.20980091883614	1.00918836140888
1.20916030534351	1.00916030534351
1.20852359208524	1.00913242009132
1.21092564491654	1.00910470409712
1.21028744326778	1.00907715582451
1.20965309200603	1.00904977375566
1.20902255639098	1.00902255639098
1.20689655172414	1.00899550224888
1.20777279521674	1.00896860986547
1.20864381520119	1.00894187779434
1.2109955423477	1.00891530460624
1.21037037037037	1.00888888888889
1.20974889217134	1.00886262924668
1.21060382916053	1.00883652430044
1.20998531571219	1.00881057268722
1.21376281112738	1.00878477306003
1.21459854014599	1.00875912408759
1.21397379912664	1.00873362445415
1.21190130624093	1.00870827285922
1.21128798842258	1.00868306801737
1.21067821067821	1.00865800865801
1.21151079136691	1.00863309352518
1.21377331420373	1.00860832137733
1.21316165951359	1.00858369098712
1.21540656205421	1.00855920114123
1.21621621621622	1.00853485064011
1.21702127659574	1.00851063829787
1.21923620933522	1.00848656294201
1.22002820874471	1.00846262341326
1.21940928270042	1.0084388185654
1.21879382889201	1.00841514726508
1.21958041958042	1.00839160839161
1.22175732217573	1.00836820083682
1.21974965229485	1.00834492350487
1.22052704576976	1.00832177531207
1.21991701244813	1.00829875518672
1.21793103448276	1.00827586206897
1.21733149931224	1.00825309491059
1.21810699588477	1.0082304526749
1.21751025991792	1.00820793433653
1.21691678035471	1.00818553888131
1.21632653061224	1.00816326530612
1.21438263229308	1.00814111261872
1.21380243572395	1.00811907983762
1.21322537112011	1.0080971659919
1.21399730820996	1.00807537012113
1.21476510067114	1.00805369127517
1.21419009370817	1.00803212851406
1.21628838451268	1.00801068090788
1.21571238348868	1.00798934753662
1.21646746347942	1.00796812749004
1.21721854304636	1.00794701986755
1.22060766182299	1.00792602377807
1.22002635046113	1.00790513833992
1.22076215505913	1.00788436268068
1.22018348623853	1.00786369593709
1.21960784313726	1.0078431372549
1.21903520208605	1.00782268578879
1.2184655396619	1.00780234070221
1.21919584954604	1.00778210116732
1.21862871927555	1.00776196636481
1.21806451612903	1.00774193548387
1.21879021879022	1.00772200772201
1.21822849807445	1.00770218228498
1.21895006402049	1.00768245838668
1.2183908045977	1.00766283524904
1.21783439490446	1.00764331210191
1.21728081321474	1.00762388818297
1.21926489226869	1.00760456273764
1.21744627054362	1.00758533501896
1.21815889029004	1.00756620428752
1.21761006289308	1.00754716981132
1.21706398996236	1.00752823086575
1.21902377972466	1.00750938673342
1.21972534332085	1.00749063670412
1.22042341220423	1.00747198007472
1.21987577639752	1.00745341614907
1.22180916976456	1.00743494423792
1.22249690976514	1.00741656365884
1.22441430332922	1.00739827373613
1.22509225092251	1.00738007380074
1.22453987730061	1.00736196319018
1.22276621787026	1.00856793145655
1.22466422466422	1.00854700854701
1.22533495736906	1.00852618757613
1.22600243013366	1.00850546780073
1.22424242424242	1.00848484848485
1.22490931076179	1.00846432889964
1.22436670687575	1.00844390832328
1.22503008423586	1.00842358604091
1.22448979591837	1.00840336134454
1.22395209580838	1.00838323353293
1.22341696535245	1.00836320191159
1.22407628128725	1.00834326579261
1.22354340071344	1.00832342449465
1.22301304863582	1.00830367734282
1.22366863905325	1.00828402366864
1.22195985832349	1.00826446280992
1.22143698468787	1.00824499411072
1.22091656874266	1.00822561692127
1.22157092614302	1.00820633059789
1.22222222222222	1.00818713450292
1.22170361726955	1.00816802800467
1.22118742724098	1.0081490104773
1.22067363530778	1.00813008130081
1.21900347624565	1.00811123986095
1.21849710982659	1.00809248554913
1.21914648212226	1.0080738177624
1.21979286536249	1.00805523590334
1.21814006888634	1.00803673938002
1.2176403207331	1.00801832760596
1.21714285714286	1.008
1.21664766248575	1.00798175598632
1.21501706484642	1.00796359499431
1.21452894438138	1.00794551645857
1.21404303510759	1.0079275198188
1.21468926553672	1.00790960451977
1.21533258173619	1.00789177001127
1.214848143982	1.00787401574803
1.21436588103255	1.00785634118967
1.21388577827548	1.00783874580067
1.21340782122905	1.00782122905028
1.21293199554069	1.00780379041249
1.21245828698554	1.00778642936596
1.21198668146504	1.00776914539401
1.21151716500554	1.0077519379845
1.21104972375691	1.00773480662983
1.21058434399118	1.0077177508269
1.21012101210121	1.00770077007701
1.20965971459934	1.00768386388584
1.21029572836802	1.00766703176342
1.20874316939891	1.00765027322404
1.20937840785169	1.00763358778626
1.21001088139282	1.0076169749728
1.20955483170467	1.00760043431053
1.20910075839653	1.00758396533044
1.20756756756757	1.00756756756757
1.20711974110032	1.00755124056095
1.20775026910657	1.00753498385361
1.2094522019334	1.00751879699248
1.20900321543408	1.0075026795284
1.20855614973262	1.00748663101604
1.20811099252935	1.00747065101387
1.20766773162939	1.00745473908413
1.20828905419766	1.00743889479277
1.20890774125133	1.00742311770944
1.20846560846561	1.00846560846561
1.2090813093981	1.00844772967265
1.2086406743941	1.00842992623815
1.20820189274448	1.00841219768665
1.20776495278069	1.00839454354669
1.20732984293194	1.00837696335079
1.20794148380355	1.00835945663532
1.20959332638165	1.00834202294056
1.20915712799168	1.00832466181061
1.20872274143302	1.00830737279335
1.20829015544041	1.00829015544041
1.20785935884178	1.00827300930714
1.20743034055728	1.00825593395253
1.20700308959835	1.00823892893924
1.2065775950668	1.0082219938335
1.20717948717949	1.00820512820513
1.20675537359263	1.00921187308086
1.2073544433095	1.00919305413687
1.20795107033639	1.00917431192661
1.20752797558494	1.00915564598169
1.20812182741117	1.00913705583756
1.20871327254306	1.00911854103343
1.20829120323559	1.00910010111223
1.2108980827447	1.00908173562059
1.21047331319235	1.00906344410876
1.21005025125628	1.00904522613065
1.20962888665998	1.01003009027081
1.21121121121121	1.01001001001001
1.21278721278721	1.00999000999001
1.2123629112662	1.00997008973081
1.21492537313433	1.00995024875622
1.21449851042701	1.00993048659384
1.21407333994054	1.00991080277502
1.21364985163205	1.00989119683482
1.21520236920039	1.00987166831194
1.21674876847291	1.00985221674877
1.2173058013766	1.00983284169125
1.21884200196271	1.00981354268891
1.21841332027424	1.00979431929481
1.21994134897361	1.00977517106549
1.21951219512195	1.00975609756098
1.21811100292113	1.00973709834469
1.21671525753158	1.00971817298348
1.21629485935984	1.00969932104753
1.21781219748306	1.00968054211036
1.21642512077295	1.00966183574879
1.21600771456123	1.0106075216972
1.21559191530318	1.01058710298364
1.21517771373679	1.01056676272815
1.21476510067114	1.01054650047939
1.21626794258373	1.01052631578947
1.21585482330468	1.01050620821394
1.21544327931363	1.01048617731173
1.21408182683159	1.0104662226451
1.21462488129155	1.01044634377968
1.21421800947867	1.01042654028436
1.21475875118259	1.01040681173131
1.2162417374882	1.01038715769594
1.21583411875589	1.01036757775683
1.21542803386642	1.01034807149577
1.2150234741784	1.01032863849765
1.21462043111528	1.01030927835052
1.21421889616464	1.01028999064546
1.21381886087768	1.01027077497666
1.21342031686859	1.01025163094129
1.21302325581395	1.01023255813953
1.21355617455896	1.01021355617456
1.21408711770158	1.01019462465246
1.21461609620722	1.01017576318224
1.21329639889197	1.01015697137581
1.21290322580645	1.01013824884793
1.21159153633855	1.01011959521619
1.21303948576676	1.01010101010101
1.21173235563703	1.01008249312557
1.21134492223239	1.01006404391583
1.21095890410959	1.01004566210046
1.20966271649954	1.01002734731085
1.21019108280255	1.01000909918107
1.21071752951862	1.00999091734787
1.21033544877607	1.00997280145059
1.20995475113122	1.00995475113122
1.20957542908762	1.00993676603433
1.21009918845807	1.00991884580703
1.21062106210621	1.00990099009901
1.21024258760108	1.00988319856244
1.20986547085202	1.00986547085202
1.21038495971352	1.00984780662489
1.21000893655049	1.00983020554066
1.21052631578947	1.00981266726137
1.20926090828139	1.00979519145147
1.20888888888889	1.00977777777778
1.20851818988465	1.00976042590949
1.20814880425155	1.00974313551816
1.20954907161804	1.00972590627763
1.20829655781112	1.00970873786408
1.2079295154185	1.00969162995595
1.207563764292	1.00967458223395
1.2071992976295	1.00965759438104
1.20771253286591	1.00964066608238
1.20647419072616	1.01049868766404
1.20786026200873	1.01048034934498
1.20575414123801	1.0104620749782
1.20452567449956	1.01044386422977
1.20417028670721	1.01042571676803
1.20381613183001	1.01040763226366
1.2034632034632	1.01038961038961
1.20311149524633	1.01037165082109
1.20276100086281	1.01035375323555
1.20241171403962	1.01033591731266
1.20206362854686	1.01031814273431
1.20171673819742	1.01030042918455
1.20137103684662	1.01028277634961
1.19931565440547	1.01026518391788
1.19897523484202	1.01024765157985
1.19863597612958	1.01023017902813
1.2	1.01021276595745
1.19966015293118	1.01019541206457
1.19932145886344	1.01017811704835
1.19898391193903	1.01016088060965
1.19864750633981	1.01014370245139
1.19746835443038	1.01012658227848
1.19713563605729	1.01010951979781
1.19680403700589	1.01009251471825
1.19647355163728	1.01007556675063
1.19530595138307	1.01005867560771
1.19330543933054	1.01004184100418
1.19298245614035	1.01002506265664
1.19266055045872	1.01000834028357
1.19233971690258	1.00999167360533
1.19201995012469	1.00997506234414
1.19170124481328	1.00995850622407
1.1913835956918	1.009942004971
1.19106699751861	1.00992555831266
1.19075144508671	1.00990916597853
1.19126133553174	1.00989282769992
1.19012345679012	1.00987654320988
1.19145439605587	1.00986031224322
1.19196062346185	1.00984413453651
1.19164619164619	1.00982800982801
1.19215044971382	1.00981193785773
1.19102040816327	1.00979591836735
1.18989405052975	1.00977995110024
1.18958502847844	1.00976403580146
1.18927701056052	1.00974817221771
1.18978102189781	1.00973236009732
1.19109311740891	1.00971659919028
1.19159256265158	1.00970088924818
1.19289749798224	1.00968523002421
1.19258662369057	1.00966962127317
1.19388576025744	1.00965406275141
1.19437751004016	1.00963855421687
1.19406575781877	1.00962309542903
1.19455564451561	1.00960768614892
1.19424460431655	1.00959232613909
1.19553072625698	1.00957701516361
1.19601593625498	1.00956175298805
1.19570405727924	1.00954653937947
1.19539316918189	1.01032565528197
1.19587628865979	1.01030927835052
1.19556611243072	1.01029295328583
1.19525691699605	1.0102766798419
1.19494869771113	1.01026045777427
1.19542947202522	1.01024428684003
1.19512195121951	1.0102281667978
1.19560094265515	1.0102120974077
1.19529411764706	1.01019607843137
1.19498825371966	1.01018010963195
1.19468334636435	1.01016419077404
1.1943793911007	1.01014832162373
1.19407638347623	1.01013250194856
1.19455252918288	1.01011673151751
1.19425019425019	1.01010101010101
1.19550038789759	1.01008533747091
1.19597211463981	1.01006971340046
1.19566898685228	1.01005413766435
1.1953667953668	1.01003861003861
1.19429452582884	1.01002313030069
1.19322555812163	1.01000769822941
1.19369715603382	1.00999231360492
1.19493476592479	1.00997697620875
1.19463601532567	1.00996168582375
1.19433817903596	1.00994644223412
1.19480519480519	1.00993124522536
1.1952707856598	1.00991609458429
1.1980198019802	1.00990099009901
1.19923954372624	1.00988593155894
1.2004555808656	1.00987091875475
1.20015163002274	1.00985595147839
1.20136260408781	1.00984102952309
1.20181405895692	1.0098261526833
1.20150943396226	1.00981132075472
1.2027128862095	1.00979653353429
1.20240782543266	1.00978179082017
1.20135236664162	1.00976709241172
1.20105026256564	1.00975243810953
1.20074906367041	1.00973782771536
1.20119670905011	1.00972326103216
1.201643017177	1.00970873786408
1.20059656972409	1.00969425801641
1.20029784065525	1.00967982129561
1.2	1.00966542750929
1.20118782479584	1.00965107646622
1.20014825796887	1.00963676797628
1.2020725388601	1.00962250185048
1.20177383592018	1.00960827790096
1.20221402214022	1.00959409594096
1.20191599115696	1.00957995578482
1.20235467255335	1.00956585724798
1.20279206465834	1.00955180014695
1.20249449743213	1.01027146001467
1.2014652014652	1.01025641025641
1.20117044623263	1.01024140453548
1.2008765522279	1.01022644265888
1.20058351568198	1.01021152443472
1.20029133284778	1.01019664967225
1.20290909090909	1.01018181818182
1.20479302832244	1.01016702977487
1.20522117476432	1.01015228426396
1.20492396813903	1.01013758146271
1.20462762111352	1.01012292118583
1.20361010830325	1.0101083032491
1.20331651045422	1.01009372746936
1.20302375809935	1.01007919366451
1.20273184759166	1.01006470165349
1.2024407753051	1.01005025125628
1.20143369175627	1.01003584229391
1.2032927702219	1.0100214745884
1.20371694067191	1.01000714796283
1.203426124197	1.00999286224126
1.20313613684961	1.00997861724875
1.20284697508897	1.00996441281139
1.20398009950249	1.00995024875622
1.20227111426544	1.00993612491128
1.20198440822112	1.0099220411056
1.20169851380042	1.00990799716914
1.20212014134276	1.00989399293286
1.20183486238532	1.00988002822865
1.20295983086681	1.00986610288936
1.20267417311752	1.00985221674877
1.2037947997189	1.0098383696416
1.20491228070175	1.00982456140351
1.20462508759636	1.00981079187106
1.20503848845346	1.00979706088174
1.20475192173305	1.00978336827393
1.20307048150733	1.00976971388695
1.20418118466899	1.00975609756098
1.20528879610299	1.00974251913709
1.20708825573315	1.00972897845726
1.20680083275503	1.00971547536433
1.20582120582121	1.00970200970201
1.20553633217993	1.00968858131488
1.20663441603317	1.00967519004838
1.20703933747412	1.00966183574879
1.20675396278429	1.00964851826327
1.20646937370957	1.00963523743978
1.20549828178694	1.00962199312715
1.20521619766644	1.00960878517502
1.2056202878684	1.00959561343386
1.20533880903491	1.00958247775496
1.20505809979494	1.00956937799043
1.20546075085324	1.00955631399317
1.20449897750511	1.00954328561691
1.20422055820286	1.00953029271613
1.20530251529572	1.00951733514616
1.20638153428377	1.00950441276307
1.20745762711864	1.00949152542373
1.20649966147596	1.00947867298578
1.20622041920216	1.00946585530764
1.2052667116813	1.00945307224848
1.20633850303439	1.00944032366824
1.20606060606061	1.00942760942761
1.20712844653665	1.00941492938803
1.20685023505709	1.00940228341169
1.20523138832998	1.0093896713615
1.20562625586068	1.00937709310114
1.20602006688963	1.00936454849498
1.20574482297929	1.00935203740815
1.20613742494997	1.00933955970647
1.20586275816123	1.0093271152565
1.20558882235529	1.00931470392548
1.20531561461794	1.0093023255814
1.20504313205043	1.0092899800929
1.20543406229291	1.00927766732936
1.20582395764394	1.00926538716082
1.20555188367482	1.00925313945803
1.20594059405941	1.00924092409241
1.20632827949901	1.00922874093606
1.20605661619487	1.00921658986175
1.20644312952005	1.00920447074293
1.20682862770847	1.00984898227183
1.20590163934426	1.00983606557377
1.20563195808775	1.0098231827112
1.20601700457816	1.00981033355134
1.20574787720444	1.00979751796212
1.20547945205479	1.00978473581213
1.20521172638436	1.00977198697068
1.20429407937541	1.00975927130774
1.2040285899935	1.00974658869396
1.20376378974692	1.00973393900065
1.20349967595593	1.00972132209981
1.20323624595469	1.00970873786408
1.20232708468003	1.00969618616677
1.20271142672692	1.00968366688186
1.20373952288846	1.00967117988395
1.20347714101739	1.00965872504829
1.20257234726688	1.0096463022508
1.20231213872832	1.00963391136802
1.20205259781911	1.0096215522771
1.20179372197309	1.00960922485586
1.20153550863724	1.00959692898273
1.20127795527157	1.00958466453674
1.20102105934907	1.00957243139757
1.20076481835564	1.00956022944551
1.20050922978994	1.00954805856143
1.19961856325493	1.00953591862683
1.19873015873016	1.00952380952381
1.19911223842739	1.00951173113507
1.19886003799873	1.00949968334389
1.19924098671727	1.00948766603416
1.19962097283639	1.01010739102969
1.2006309148265	1.01009463722397
1.2010081915564	1.01008191556396
1.20327249842668	1.01006922592826
1.20301697045883	1.0100565681961
1.20276208411802	1.01004394224733
1.2025078369906	1.01003134796238
1.20288040075141	1.01001878522229
1.20200125078174	1.01000625390869
1.20174890693317	1.00999375390381
1.20149719276357	1.00998128509046
1.20311526479751	1.00996884735202
1.20348475420037	1.0099564405725
1.20385332504661	1.00994406463642
1.20422098075729	1.00993171942893
1.20334779913205	1.00991940483571
1.2030959752322	1.00990712074303
1.2034632034632	1.00989486703772
1.20382952439778	1.00988264360716
1.203578038248	1.0098704503393
1.20332717190388	1.00985828712261
1.20307692307692	1.00984615384615
1.20344191763983	1.00983405039951
1.20380601596071	1.00982197667281
1.2041692213366	1.00980993255671
1.20453153704838	1.00979791794244
1.20428134556575	1.00978593272171
1.20403176542456	1.00977397678681
1.20378279438682	1.00976205003051
1.20414381474711	1.00975015234613
1.203895313451	1.00973828362751
1.20425531914894	1.009726443769
1.20461445051609	1.00971463266545
1.20618556701031	1.00970285021225
1.20654149000606	1.00969109630527
1.20689655172414	1.0096793708409
1.20664652567976	1.00966767371601
1.20639710319855	1.009656004828
1.20675105485232	1.00964436407474
1.20650210716436	1.00963275135461
1.20565243535779	1.00962116656645
1.20600600600601	1.00960960960961
1.20695860827834	1.00959808038392
1.20671060515279	1.00958657878969
1.20706163973668	1.00957510472771
1.20621637776449	1.00956365809922
1.20597014925373	1.00955223880597
1.20572450805009	1.00954084675015
1.20607504466945	1.00952948183443
1.20582986317668	1.00951814396193
1.20558526440879	1.00950683303624
1.20474777448071	1.00949554896142
1.20450503852993	1.00948429164197
1.20544701006513	1.00947306098283
1.20520402128918	1.00946185688941
1.20496160661548	1.00945067926757
1.20530973451327	1.0094395280236
1.20565704183854	1.00942840306423
1.20600353148911	1.00941730429665
1.20693709582598	1.00940623162845
1.20610687022901	1.0093951849677
1.2058651026393	1.00938416422287
1.20562390158172	1.00937316930287
1.20538326506729	1.00936220011703
1.20514319111631	1.0093512565751
1.20490367775832	1.00934033858727
1.20466472303207	1.00932944606414
1.20500873616773	1.00931857891672
1.20418848167539	1.00930773705643
1.20395119116793	1.00929692039512
1.2031340684852	1.00928612884504
1.20289855072464	1.00927536231884
1.20266357845976	1.00926462072959
1.20242914979757	1.00925390399075
1.20392836510687	1.00924321201618
1.20542412002308	1.00923254472014
1.20518731988473	1.00922190201729
1.20552677029361	1.00921128382268
1.20471535365152	1.00920069005175
1.20505456634118	1.00919012062033
1.20539300057372	1.00917957544464
1.20573065902579	1.00916905444126
1.20549513451631	1.00915855752719
1.20526014865637	1.00914808461978
1.20502569960023	1.00913763563678
1.20536223616657	1.00912721049629
1.20683760683761	1.00911680911681
1.20717131474104	1.00910643141719
1.20807276861853	1.00909607731666
1.2084043157297	1.00908574673481
1.2093023255814	1.00964265456608
1.20906515580737	1.00963172804533
1.20939445387663	1.0096208262592
1.21085358959864	1.0096099491238
1.21061547148504	1.00959909655562
1.20981387478849	1.00958826847152
1.20957746478873	1.00957746478873
1.20934158694429	1.00956668542487
1.20910623946037	1.00955593029792
1.20887142055025	1.00954519932622
1.20863712843522	1.00953449242849
1.20840336134454	1.00952380952381
1.20817011751539	1.00951315053162
1.20905533817775	1.00950251537172
1.20882188721385	1.00949190396427
1.20803123257111	1.01003904071389
1.20891364902507	1.0100278551532
1.20923761825264	1.01001669449082
1.20956086714842	1.01000555864369
1.20932815102721	1.00999444752915
1.20965058236273	1.00998336106489
1.21052631578947	1.00997229916898
1.21029330381848	1.00996126175982
1.20950801547816	1.00995024875622
1.21093318608504	1.00993926007731
1.21014892443464	1.00992829564258
1.21101928374656	1.0099173553719
1.21023665382499	1.00990643918547
1.21055525013744	1.00989554700385
1.21087314662273	1.00988467874794
1.2111903455842	1.009873834339
1.21095890410959	1.00986301369863
1.21237000547345	1.00985221674877
1.21213778020776	1.0098414434117
1.21245221190606	1.00983069361005
1.21331151118385	1.00981996726678
1.21362397820163	1.00980926430518
1.21339139902014	1.00979858464888
1.2131593257205	1.00978792822186
1.21401412275937	1.0097772949484
1.21432447097124	1.00976668475312
1.21355013550135	1.00975609756098
1.21386031402274	1.00974553329724
1.21416982152515	1.00973499188751
1.21339816315505	1.0097244732577
1.21478683216406	1.00971397733405
1.21401617250674	1.00970350404313
1.21647819063005	1.00969305331179
1.21732114039806	1.00968262506724
1.21816227834498	1.00967221923697
1.21792807300054	1.00966183574879
1.21876675603217	1.00965147453083
1.21853240492769	1.00964113551152
1.21829855537721	1.00963081861958
1.21806520577231	1.00962052378407
1.21943406300053	1.00961025093433
1.2192	1.0096
1.21896643580181	1.00958977091103
1.21926556679085	1.00957956359766
1.21903242955875	1.00956937799043
1.21879978757302	1.00955921402018
1.21856763925729	1.00954907161804
1.21833598304187	1.00953895071542
1.21810481736368	1.00952885124404
1.21734531993654	1.00951877313591
1.21711568938193	1.0095087163233
1.21741424802111	1.00949868073879
1.21771217712177	1.00948866631523
1.21800947867299	1.00947867298578
1.21778011572856	1.00946870068385
1.21755123489228	1.00945874934314
1.21732283464567	1.00944881889764
1.21709491347666	1.00943890928159
1.21686746987952	1.00942902042954
1.21664050235479	1.0094191522763
1.21693674856247	1.00940930475693
1.21671018276762	1.00939947780679
1.21596244131455	1.0093896713615
1.21573736321001	1.00937988535696
1.21603331598126	1.00937011972931
1.21580863234529	1.00936037441498
1.21558441558442	1.00935064935065
1.21536066424494	1.00934094447327
1.21513737687921	1.00933125972006
1.21543241843604	1.00932159502848
1.2157268494568	1.00931195033626
1.21550387596899	1.0093023255814
1.2157976251936	1.00929272070212
1.21505930892212	1.00928313563693
1.21535291087069	1.00927357032457
1.21513124034997	1.00926402470407
1.21491002570694	1.00925449871465
1.21468926553672	1.00924499229584
1.21395587480759	1.00923550538738
1.21424910302409	1.00922603792927
1.21402969790067	1.00921658986175
1.21381074168798	1.00920716112532
1.21461420541645	1.00919775166071
1.21439509954058	1.00918836140888
1.21417644059153	1.00917899031107
1.21395822720326	1.00916963830871
1.21374045801527	1.00916030534351
1.2135231316726	1.0091509913574
1.2133062468258	1.00914169629253
1.21359715880264	1.00913242009132
1.21338063862139	1.0091231626964
1.21316455696203	1.00911392405063
1.21345472938796	1.00910470409712
1.21374431531076	1.00909550277918
1.21302372539122	1.00908632004038
1.21280887544125	1.00907715582451
1.21259445843829	1.00906801007557
1.2128837443382	1.0090588827378
1.21266968325792	1.00904977375566
1.21396283274736	1.00904068307383
1.21374811841445	1.00903161063723
1.21353383458647	1.00902255639098
1.21382073109664	1.00901352028042
1.21460730365183	1.00900450225113
1.21489255372314	1.00899550224888
1.21517723414878	1.00898652021967
1.21496259351621	1.00897755610973
1.2152466367713	1.00896860986547
1.21553011448482	1.00895968143355
1.21631029338637	1.00895077076082
1.21609538002981	1.00894187779434
1.21687344913151	1.00893300248139
1.21715418939018	1.00892414476946
1.21644378405151	1.00891530460624
1.21672439386442	1.00890648193963
1.21601581809194	1.00889767671775
1.2158024691358	1.00888888888889
1.21558954119388	1.00888011840158
1.21537703302119	1.00887136520453
1.21565731166913	1.00886262924668
1.21544515494343	1.00885391047713
1.21523341523342	1.00884520884521
1.21502209131075	1.00883652430044
1.21481118195194	1.00882785679255
1.21460068593827	1.00881920627144
1.2148800783162	1.00881057268722
1.21418092909535	1.00880195599022
1.21397166585247	1.00879335613092
1.21376281112738	1.00878477306003
1.21355436372501	1.00877620672843
1.21383341451534	1.00876765708719
1.21411192214112	1.00875912408759
1.21438988818668	1.00923675255226
1.21418164157358	1.00922778047596
1.21348859776807	1.00921882581271
1.21376635967038	1.00920988851188
1.2135593220339	1.009200968523
1.21528785679729	1.00919206579584
1.21556307394877	1.00918318028033
1.215354901014	1.00917431192661
1.21514712976363	1.009165460685
1.21590361445783	1.00915662650602
1.21665864227251	1.00914780934039
1.21645021645022	1.00962000962001
1.21672272945699	1.00961076405574
1.21651464234277	1.0096015362458
1.21630695443645	1.00959232613909
1.21705797795879	1.00958313368471
1.21780756342748	1.00957395883198
1.2180774748924	1.00956480153037
1.21834687052078	1.00955566172957
1.218138424821	1.00954653937947
1.21840724845017	1.00953743443014
1.21915197713197	1.00952834683182
1.21894336030462	1.00951927653498
1.2187351402758	1.00951022349025
1.21900237529691	1.00950118764846
1.21926910299003	1.00949216896061
1.21953532479848	1.0094831673779
1.21932733301753	1.00947418285173
1.21911973497397	1.00946521533365
1.21891252955083	1.00945626477541
1.21870571563533	1.00944733112896
1.21849929211892	1.00943841434639
1.21829325789722	1.00942951438001
1.21761658031088	1.00942063118229
1.21788235294118	1.00941176470588
1.21861777150917	1.00940291490362
1.21841240018788	1.00939408172851
1.21914594087283	1.00938526513374
1.21894045944679	1.00937646507267
1.22014051522248	1.00936768149883
1.21993448759944	1.00935891436593
1.21972884525479	1.00935016362786
1.21952358710883	1.00934142923867
1.22025198320112	1.00933271115259
1.22004662004662	1.00932400932401
1.22077317186772	1.0093153237075
1.2214983713355	1.00930665425779
1.22222222222222	1.0092980009298
1.22155132373432	1.00928936367859
1.22134570765661	1.0092807424594
1.221140472879	1.00927213722763
1.22093561834182	1.00926354793886
1.22073114298936	1.00925497454882
1.22052704576976	1.00924641701341
1.21986143187067	1.00923787528868
1.21919704660821	1.00922934933087
1.2189949285385	1.00922083909636
1.21879318286504	1.00921234454169
1.2185918085596	1.00920386562356
1.2183908045977	1.00919540229885
1.21819016995866	1.00918695452458
1.21844882973841	1.00917852225792
1.21870701513067	1.00917010545621
1.21850664223546	1.00916170407696
1.21830663615561	1.0091533180778
1.2185642432556	1.00914494741655
1.21836455002284	1.00913659205117
1.21770880876312	1.00958466453674
1.21705426356589	1.00957592339261
1.21731207289294	1.00956719817768
1.21665908056441	1.00955848884843
1.21646202819463	1.00954979536153
1.21626533393912	1.00954111767378
1.21606899682251	1.00953245574217
1.21587301587302	1.00952380952381
1.21567739012234	1.00951517897599
1.2154821186057	1.00950656405613
1.21528720036183	1.00949796472185
1.2150926344329	1.00948938093086
1.21444695259594	1.00948081264108
1.21425349571493	1.00947225981055
1.21406038756196	1.00946372239748
1.21386762719496	1.0094552003602
1.21367521367521	1.00944669365722
1.21348314606742	1.00943820224719
1.21374045801527	1.00942972608891
1.21354867653656	1.00942126514132
1.21425369789332	1.00941281936351
1.21450962830273	1.00940438871473
1.21431767337808	1.00939597315436
1.21502011622709	1.00938757264193
1.21527467619473	1.00982581509603
1.21463632307006	1.00981704596162
1.21444493981275	1.00980829246545
1.21425389755011	1.0097995545657
1.21495327102804	1.00979083222074
1.21387283236994	1.00978212538906
1.21368280764105	1.00977343402932
1.21526853084776	1.00976475810031
1.21685144124169	1.00975609756098
1.21665928223305	1.0097474523704
1.21691013722886	1.00973882248783
1.2171605484299	1.00973020787262
1.21741051701281	1.00972160848431
1.21766004415011	1.00971302428256
1.21702690780768	1.00970445522717
1.21727633318643	1.0096959012781
1.21796565389696	1.00968736239542
1.21821381434228	1.00967883853938
1.21802197802198	1.00967032967033
1.21739130434783	1.00966183574879
1.21763931548925	1.00965335673541
1.21788689171416	1.00964489259097
1.21769601401664	1.00963644327639
1.21750547045952	1.00962800875274
1.21775251421076	1.0096195889812
1.2175622542595	1.00961118392311
1.21737232649498	1.00960279353994
1.21761883994767	1.00959441779328
1.21742919389978	1.00958605664488
1.21723987810187	1.0095777100566
1.21705089169204	1.00956937799043
1.21773142112125	1.00956106040852
1.21754233608337	1.00955275727312
1.21822125813449	1.00954446854664
1.21803207628955	1.00953619419159
1.21741013425725	1.00952793417064
1.21722198182605	1.00951968844656
1.21703415477735	1.00951145698227
1.21771058315335	1.00950323974082
1.21838584376349	1.00949503668537
1.21905993962915	1.00948684777922
1.21930202498923	1.00947867298578
1.21954369349978	1.00947051226862
1.21935483870968	1.0094623655914
1.21959604641169	1.00945423291792
1.21983683984543	1.00944611421211
1.21964821964822	1.00943800943801
1.21945992284612	1.00942991855979
1.21927194860814	1.00942184154176
1.21908429610612	1.00941377834831
1.21846943138093	1.00940572894399
1.21785561725758	1.00939769329346
1.21766965428937	1.0093896713615
1.21791044776119	1.00938166311301
1.21772475500639	1.009373668513
1.21753937845892	1.00936568752661
1.21735431731178	1.0093577201191
1.21716957076073	1.00934976625584
1.21698513800425	1.00934182590234
1.21680101824353	1.00933389902418
1.21704111911827	1.00932598558711
1.21685726387124	1.00931808555697
1.21667371984765	1.0093101988997
1.21564482029598	1.0093023255814
1.21588508660752	1.00971694127588
1.21612494723512	1.00970873786408
1.21594264023619	1.00970054829186
1.21618204804046	1.00969237252423
1.21642105263158	1.00968421052632
1.21665965502735	1.00967606226336
1.21689785624212	1.00966792770071
1.21671566568669	1.00965980680386
1.21695342005875	1.0096516995384
1.21635220125786	1.00964360587002
1.21575198994554	1.00963552576456
1.21515278359146	1.00962745918794
1.21580928481807	1.00961940610623
1.21562891767656	1.00961136648558
1.21544885177453	1.00960334029228
1.21526908635795	1.0095953274927
1.21592330137557	1.00958732805336
1.21657642648896	1.00957934194086
1.21681231793591	1.00957136912193
1.21704781704782	1.00956340956341
1.21728292480266	1.00955546323224
1.21751764217518	1.00954753009548
1.21733720447947	1.00953961012028
1.21757148777455	1.00953170327393
1.21739130434783	1.00952380952381
1.2172114191146	1.0095159288374
1.21703183133526	1.00950806118231
1.21643948781495	1.00950020652623
1.21584812216261	1.00949236483698
1.21567010309278	1.00948453608247
1.21590440873506	1.00947672023074
1.21613832853026	1.0094689172499
1.21637186343069	1.00946112710819
1.21660501438553	1.00945334977394
1.21642710472279	1.00944558521561
1.21624948707427	1.00943783340172
1.21730217302173	1.00943009430094
1.21753379762392	1.00942236788202
1.21776504297994	1.00941465411379
1.21717791411043	1.00940695296524
1.21700040866367	1.00939926440539
1.21682319314006	1.00939158840343
1.21705426356589	1.0093839249286
1.21687729311048	1.00937627395026
1.21710794297352	1.00936863543788
1.21693121693122	1.00936100936101
1.21675477836519	1.0093533956893
1.21698496546119	1.00934579439252
1.21680876979294	1.00974421437272
1.21703853955375	1.00973630831643
1.21686258613701	1.00972841507904
1.2170919400567	1.0097205346294
1.21732092270336	1.00971266693646
1.21835826930853	1.00970481196927
1.21858585858586	1.00969696969697
1.21840936616875	1.01009285425918
1.21823315853167	1.01008471157725
1.21805723498589	1.01007658202338
1.21828433346758	1.01006846556585
1.21770623742455	1.01006036217304
1.21753116204262	1.01005227181343
1.21695460024106	1.0100441944556
1.21678040947411	1.01003613006825
1.21660649819495	1.01002807862014
1.21643286573146	1.01002004008016
1.2162595114137	1.0100120144173
1.21648659463786	1.01000400160064
1.2171131547381	1.00999600159936
1.21693967239313	1.00998801438274
1.21676646706587	1.00998003992016
1.21779018747507	1.00997207818109
1.21841371064169	1.00996412913511
1.21823974512147	1.00995619275189
1.21806605650617	1.00994826900119
1.21789264413519	1.00994035785288
1.21771950735002	1.00993245927692
1.21754664549424	1.00992457324335
1.21737405791353	1.00991669972233
1.21680539040824	1.00990883868411
1.21663366336634	1.00990099009901
1.21685793430946	1.00989315393748
1.21629102412021	1.00988533017003
1.21612011062821	1.00987751876729
1.21594946703514	1.00986971969996
1.21577909270217	1.00986193293886
1.21560898699251	1.00985415845487
1.21543914927137	1.00984639621898
1.21566312475403	1.00983864620228
1.21588674793551	1.00983090837593
1.21611001964637	1.0098231827112
1.21633294071457	1.00981546917943
1.21616320125539	1.00980776775206
1.21599372794982	1.00980007840063
1.21621621621622	1.00979240109675
1.2160469667319	1.00978473581213
1.21587798201017	1.00977708251858
1.21531848378273	1.00976944118796
1.2151503319016	1.00976181179227
1.21498244245025	1.00975419430355
1.21442495126706	1.00974658869396
1.2142578885859	1.00973899493572
1.21448034254574	1.00973141300117
1.2147024504084	1.0097238428627
1.21492421298096	1.00971628449281
1.21514563106796	1.00970873786408
1.21497865735351	1.00970120294917
1.21481194261342	1.00969367972082
1.21464548624564	1.00968616815188
1.21447928765002	1.00967866821525
1.2147001934236	1.00967117988395
1.21453420950908	1.00966370313104
1.2143684820394	1.0096562379297
1.21381705905056	1.00964878425318
1.21365214037794	1.00964134207482
1.2131021194605	1.00963391136802
1.21216788602233	1.00962649210628
1.21161985378992	1.00961908426318
1.21068819684737	1.00961168781238
1.21014214368037	1.00960430272762
1.20921305182342	1.00959692898273
1.20828538550058	1.00958956655159
1.20850900728248	1.0095822154082
1.20834929145921	1.00957487552662
1.20818982013012	1.00956754688098
1.20803059273423	1.00956022944551
1.20787160871227	1.0095529231945
1.20847651775487	1.00954562810233
1.20831743609309	1.00953834414346
1.20815859702631	1.00953107129241
1.208	1.00952380952381
1.20784164446136	1.00951655881233
1.20730315709395	1.00950931913275
1.20714557202585	1.0095020904599
1.20698822635777	1.0094948727687
1.20683111954459	1.00948766603416
1.2070534698521	1.00948047023132
1.20727548313755	1.00947328533535
1.20711851571374	1.00946611132147
1.20696178584941	1.00945894816496
1.20680529300567	1.00945179584121
1.20664903664526	1.00944465432565
1.20649301623254	1.00943752359381
1.2063372312335	1.00943040362127
1.20618168111572	1.00942329438372
1.2060263653484	1.00941619585687
1.20662401204366	1.00940910801656
1.20684467845055	1.00940203083866
1.20706501315295	1.00939496429914
1.20690950056327	1.00938790837401
1.20675422138837	1.0093808630394
1.20697412823397	1.00937382827147
1.20681903334582	1.00936680404646
1.2070385623362	1.0093597903407
1.2068836513281	1.00935278713056
1.20672897196262	1.00934579439252
1.20657452372058	1.0093388121031
1.20679357969392	1.0093318402389
1.20701230883999	1.00932487877658
1.20685799478196	1.00931792769288
1.20633147113594	1.00931098696462
1.20655005582434	1.00930405656866
1.20676831535887	1.00929713648196
1.20661464139725	1.00929022668153
1.20608986260676	1.00928332714445
1.20593692022263	1.00927643784787
1.20578420467186	1.009269558769
1.20563171545017	1.00963319748055
1.20547945205479	1.00962606442059
1.20495745467999	1.00961894191639
1.20480591497227	1.00961182994455
1.20465459918729	1.00960472848171
1.20450350682909	1.00959763750461
1.20435263740317	1.00959055699004
1.20420199041651	1.00958348691485
1.2036832412523	1.00957642725599
1.20353330879647	1.00956937799043
1.20338359691063	1.00956233909526
1.20360161705255	1.00955531054759
1.20381931692986	1.00991553433713
1.20440366972477	1.00990825688073
1.2046204620462	1.00990099009901
1.20520337119824	1.00989373396849
1.20505309410472	1.00988648846576
1.20490303695573	1.00987925356751
1.20438756855576	1.00987202925046
1.20423821702594	1.00986481549141
1.20408908360716	1.00985761226725
1.20394016782196	1.00985041955491
1.20379146919431	1.00984323733139
1.20364298724954	1.00983606557377
1.20349472151438	1.00982890425919
1.20334667151692	1.00982175336486
1.20283533260633	1.00981461286805
1.20268797675263	1.0098074827461
1.20254083484573	1.00980036297641
1.20203119332608	1.00979325353645
1.20224719101124	1.00978615440377
1.20210068815647	1.00977906555596
1.2023163228375	1.00977198697068
1.20253164556962	1.00976491862568
1.20238525478858	1.00975786049874
1.2018779342723	1.00975081256771
1.20173222663298	1.00974377481054
1.20158672917418	1.00973674720519
1.20144144144144	1.00972972972973
1.2009362621534	1.00972272236226
1.20079165167326	1.00971572508096
1.20100683207479	1.00970873786408
1.20086237872799	1.0097017606899
1.20071813285458	1.0096947935368
1.20057409400789	1.00968783638321
1.20043026174256	1.0096808892076
1.20028663561448	1.00967395198853
1.20014321518081	1.00966702470462
1.19928443649374	1.00966010733453
1.19914193779049	1.00965319985699
1.19899964272955	1.0096463022508
1.19921456622635	1.00963941449482
1.19907242240457	1.00963253656796
1.1982174688057	1.0096256684492
1.19807623797649	1.00961881011756
1.19757920968316	1.00961196155215
1.19779437922448	1.00960512273212
1.19765375044437	1.00959829363669
1.19786856127886	1.00959147424512
1.19843805466809	1.00958466453674
1.19829726853494	1.00957786449095
1.1985111662531	1.0095710740872
1.19872476089267	1.00956429330499
1.19893805309735	1.00955752212389
1.19915104350902	1.00955076052352
1.19901025097208	1.00954400848356
1.19922288943836	1.00953726598375
1.19908224497	1.00953053300388
1.19929453262787	1.00952380952381
1.19985900599225	1.00951709552344
1.19971821063755	1.00951039098274
1.20028159098909	1.00950369588173
1.20014069644741	1.00949701020049
1.2	1.00949033391916
1.19985950122936	1.00948366701791
1.1997191997192	1.00947700947701
1.19957909505437	1.00947036127675
1.19943918682089	1.00946372239748
1.19929947460595	1.00945709281961
1.19950997549878	1.00945047252363
1.199370409234	1.00944386149003
1.19888150996155	1.00943725969941
1.19874257771568	1.00943066713238
1.19860383944154	1.00942408376963
1.19846529473317	1.00941750959191
1.19867549668874	1.00941094457999
1.19853709508882	1.00940438871473
1.19839888618169	1.00939784197703
1.19826086956522	1.00939130434783
1.19812304483837	1.00938477580813
1.19868009725599	1.00937825633901
1.19993057965984	1.00937174592155
1.19979188345473	1.00936524453694
1.20034662045061	1.00935875216638
1.20020782819536	1.00935226879113
1.20076150917272	1.00934579439252
1.20062262193013	1.00933932895192
1.20117525060491	1.00933287245074
1.2013816925734	1.00932642487047
1.20089748015188	1.00931998619261
1.20144877543981	1.00931355639876
1.20199931058256	1.00930713547053
1.20220461591457	1.0093007233896
1.20206540447504	1.00929432013769
1.20192638458892	1.00928792569659
1.20213131660364	1.00928154004813
1.20199244245964	1.00927516317417
1.20185375901133	1.00926879505664
1.20205831903945	1.00926243567753
1.20226259856016	1.00925608501885
1.20178143199726	1.00924974306269
1.20164327285176	1.00924340979117
1.20150530277113	1.00923708518645
1.2017094017094	1.00923076923077
1.20122992825419	1.00922446190639
1.20109252304541	1.00921816319563
1.20129648584101	1.00921187308086
1.20115922263894	1.00920559154449
1.20102214650767	1.00919931856899
1.20088525706503	1.00919305413687
1.20108880571623	1.00918679823069
1.20095205712343	1.00918055083305
1.20081549439348	1.00917431192661
1.20067911714771	1.00916808149406
1.20020359687818	1.00916185951815
1.20006781959986	1.00915564598169
1.19959335818367	1.0091494408675
1.19945817812394	1.00914324415848
1.20067681895093	1.00913705583756
1.20054108894149	1.00913087588772
1.20006759040216	1.00912470429199
1.1999324552516	1.00911854103343
1.19946000674992	1.00911238609517
1.2	1.00910623946037
1.2015503875969	1.00910010111223
1.2007409902324	1.00909397103402
1.20060585661393	1.00908784920902
1.20114362596704	1.00908173562059
1.20067226890756	1.0090756302521
1.20020154517971	1.009069533087
1.20073850285331	1.00906344410876
1.20060382422006	1.00905736330091
1.2004693261817	1.009051290647
1.20033500837521	1.00904522613065
1.20053565450285	1.00903916973552
1.20040147206424	1.0090331214453
1.20026746907389	1.00902708124373
1.20013364517207	1.0090210491146
1.20066777963272	1.00901502504174
1.20086753420087	1.00900900900901
1.20073357785929	1.00900300100033
1.20059980006664	1.00899700099967
1.2004662004662	1.00899100899101
1.20033277870216	1.0089850249584
1.20019953441969	1.00897904888593
1.20006646726487	1.00897308075773
1.19993357688476	1.00896712055795
1.19980086292731	1.00896116827083
1.19933665008292	1.0089552238806
1.19920450778919	1.00894928737156
1.19907254057635	1.00894335872806
1.19960278053625	1.00893743793446
1.19947072444591	1.00893152497519
1.19933884297521	1.00892561983471
1.1995374958705	1.00891972249752
1.19940574447012	1.00891383294817
1.1992741669416	1.00890795117123
1.19848334981866	1.00890207715134
1.19901153212521	1.00889621087315
1.19888047415212	1.00889035232137
1.19907864429089	1.00888450148075
1.19927655376521	1.00887865833607
1.19947420308906	1.00887282287217
1.19934318555008	1.00886699507389
1.1995405316705	1.00886117492616
1.19940964250574	1.00885536241391
1.19993444772206	1.00884955752212
1.19980347199476	1.00884376023583
1.20032733224223	1.0088379705401
1.20117762512267	1.00883218842002
1.20169990192873	1.00882641386074
1.2015681149951	1.00882064684744
1.20143650016324	1.00881488736533
1.20163132137031	1.00880913539967
1.20182588849038	1.00880339093577
1.20169436298469	1.00879765395894
1.20156300879192	1.00879192445458
1.20143182557761	1.00878620240807
1.2019512195122	1.00878048780488
1.20116997075073	1.00877478063048
1.20136407924651	1.00876908087041
1.2022070756248	1.00876338851022
1.20207590009731	1.00875770353552
1.20194489465154	1.00875202593193
1.20213799805637	1.00874635568513
1.20233085140822	1.00874069278084
1.20219993529602	1.00873503720479
1.20303912059489	1.00872938894277
1.20355411954766	1.00872374798061
1.20342266709719	1.00871811430417
1.20329138431752	1.00871248789932
1.20445017736214	1.00870686875202
1.2049629390912	1.00870125684821
1.20515297906602	1.00869565217391
1.20534277438043	1.00869005471516
1.20553232550659	1.00868446445803
1.20540019286403	1.00867888138862
1.20526823000321	1.00867330549309
1.20481540930979	1.00866773675762
1.20532563362207	1.00866217516843
1.20583520359089	1.00865662071177
1.20570330022429	1.00865107337392
1.20557156580211	1.00864553314121
1.20544	1.00864
1.2053086024944	1.00863447393668
1.20517737296261	1.00862895493768
1.20504631108272	1.00862344298946
1.20459623364188	1.00861793807852
1.20510366826156	1.00861244019139
1.20497290404845	1.00860694931463
1.20516087926091	1.00860146543485
1.20503024514486	1.00859598853868
1.20489977728285	1.00859051861279
1.20476947535771	1.00858505564388
1.20463933905307	1.00857959961868
1.20514449031439	1.00857415052398
1.20501428118058	1.00856870834656
1.20520139549635	1.00856327307326
1.20507131537242	1.00855784469097
1.20557491289199	1.00855242318657
1.20607787274454	1.00854700854701
1.20626384055679	1.00854160075925
1.20613341764148	1.00853619981031
1.20631911532385	1.0085308056872
1.20587306599305	1.00852541837701
1.20542757967813	1.00852003786683
1.20529801324503	1.0085146641438
1.2054837693035	1.00850929719508
1.2059842519685	1.00850393700787
1.20616934214668	1.00849858356941
1.20603963510538	1.00849323686694
1.2059100911663	1.00848789688777
1.20578071002199	1.00848256361923
1.20565149136578	1.00847723704867
1.20552243489175	1.00847191716348
1.20507996237065	1.00846660395108
1.2049514258853	1.00846129739893
1.2048230504228	1.00845599749452
1.20469483568075	1.00845070422535
1.20456678135752	1.00844541757898
1.20443888715224	1.00844013754298
1.20462355513902	1.00843486410497
1.20449578520137	1.00842959725258
1.20499219968799	1.00842433697348
1.20486435921422	1.00841908325538
1.2050483016516	1.00841383608601
1.20523201494861	1.00840859545313
1.20510426392779	1.00840336134454
1.20559875583204	1.00839813374806
1.20578178427106	1.00839291265154
1.20565392979186	1.00838769804287
1.20552623408879	1.00838248990997
1.20539869686627	1.00837728824077
1.20527131782946	1.00837209302326
1.20514409668423	1.00836690424543
1.20501703313719	1.00836172189532
1.2048901268957	1.008356545961
1.2047633776678	1.00835137643056
1.20463678516229	1.00834621329212
1.20512820512821	1.00834105653383
1.20500154368632	1.00833590614387
1.20518358531317	1.00833076211046
1.20505704594511	1.00832562442183
1.20493066255778	1.00832049306626
1.20511241145673	1.00831536803203
1.20498614958449	1.00831024930748
1.20486004306367	1.00830513688096
1.20565631724562	1.00830003074085
1.20645161290323	1.00829493087558
1.20663186981885	1.0085968682837
1.20711874808223	1.00859159251304
1.20699172033119	1.00858632321374
1.20686484829911	1.00858106037389
1.20673813169985	1.00857580398162
1.20661157024793	1.0085705540251
1.20648516365861	1.00856531049251
1.2069703454601	1.00856007337206
1.2068438741216	1.008554842652
1.20732824427481	1.00854961832061
1.20720170888007	1.00854440036619
1.20707532784385	1.00853918877707
1.20694910088388	1.0085339835416
1.20682302771855	1.00852878464819
1.20669710806697	1.00852359208524
1.20657134164892	1.00851840584119
1.20644572818486	1.00851322590453
1.20632026739593	1.00850805226375
1.20619495900395	1.00850288490738
1.20606980273141	1.00849772382398
1.20624810433728	1.00849256900212
1.20612306759624	1.00848742043043
1.20599818236898	1.00848227809755
1.20587344838026	1.00847714199213
1.20574886535552	1.00847201210287
1.20562443302086	1.00846688841851
1.20550015110305	1.00846177092777
1.20537601932951	1.00845665961945
1.20525203742831	1.00845155448234
1.20512820512821	1.00844645550528
1.20530599939705	1.00844136267712
1.20518228382043	1.00843627598674
1.20535983137609	1.00843119542307
1.20523623232019	1.00842612097502
1.20511278195489	1.00842105263158
1.20498948001202	1.00841599038173
1.20486632622409	1.00841093421448
1.20474332032423	1.00840588411888
1.2046204620462	1.00840084008401
1.20449775112444	1.00839580209895
1.20437518729398	1.00839077015283
1.20425277029051	1.0083857442348
1.20383118826699	1.00838072433403
1.20370924319474	1.00837571043972
1.20358744394619	1.00837070254111
1.20376456528234	1.00836570062743
1.20364287847119	1.00836070468797
1.20352133691435	1.0086541330946
1.20339994035192	1.00864897107068
1.20327868852459	1.00864381520119
1.20345546619005	1.00863866547513
1.20333432569217	1.00863352188151
1.20321332936626	1.0086283844094
1.20338983050847	1.00862325304787
1.2035661218425	1.00861812778603
1.2034452034452	1.00861300861301
1.20332442861383	1.00890471950134
1.20320379709285	1.00889943636903
1.20337978061073	1.00889415950193
1.20325925925926	1.00888888888889
1.20313888066331	1.0088836245188
1.2030186445694	1.00887836638059
1.20289855072464	1.00887311446318
1.20277859887674	1.00886786875554
1.20295420974889	1.00886262924668
1.20283436669619	1.0088573959256
1.20271466509295	1.00885216878135
1.20259510468888	1.00884694780301
1.20247568523431	1.00884173297966
1.20324005891016	1.00883652430044
1.20370915513689	1.00883132175449
1.20358929096793	1.00882612533098
1.2043516612761	1.00882093501911
1.20423156038789	1.00881575080811
1.20411160058737	1.00881057268722
1.20399178162606	1.00880540064573
1.20387210325609	1.00880023467292
1.20375256523014	1.00879507475814
1.20363316730149	1.00878992089071
1.20351390922401	1.00878477306003
1.20339479075212	1.00877963125549
1.20327581164083	1.00877449546651
1.20315697164572	1.00876936568255
1.20333041191937	1.00876424189308
1.20350364963504	1.00875912408759
1.20309308433032	1.00875401225562
1.20297462817148	1.0087489063867
1.20285631011367	1.00874380647042
1.20244683949898	1.00873871249636
1.20232896652111	1.00873362445415
1.20221123072447	1.00872854233343
1.20209363186973	1.00872346612387
1.20197616971811	1.00871839581517
1.20185884403137	1.00871333139704
1.20174165457184	1.00870827285922
1.20191470844212	1.00870322019147
1.20179762249928	1.00869817338359
1.20197044334975	1.00869313242538
1.20214306400232	1.00868809730669
1.20260492040521	1.00868306801737
1.20277697425513	1.0086780445473
1.20323793003758	1.0089621277826
1.20340941924299	1.00895694885871
1.20329194340167	1.00895177591684
1.2037518037518	1.00894660894661
1.20392269974041	1.0089414479377
1.20466993369847	1.00893629287979
1.20484010371651	1.0089311437626
1.20529801324503	1.00892600057587
1.20517985611511	1.00892086330935
1.20477423065861	1.00891573195283
1.20465651049152	1.00891060649612
1.2051134731399	1.00890548692904
1.20499569336779	1.00890037324146
1.2051649928264	1.00889526542324
1.20562087754517	1.0088901634643
1.2055030094583	1.00888506735454
1.20509882555142	1.00887997708393
1.20498139135414	1.00887489264243
1.20429184549356	1.00886981402003
1.20388904775522	1.00886474120675
1.20377250643041	1.00885967419263
1.20394173093402	1.00885461296772
1.20382529260634	1.00884955752212
1.20485021398003	1.00884450784593
1.20473339036213	1.00883946392928
1.20461669991451	1.00883442576233
1.20506978068926	1.00882939333523
1.2046683746086	1.0088243666382
1.20398293029872	1.00881934566145
1.2035825988058	1.00881433039522
1.20346689400398	1.00880932082978
1.20335132064754	1.00880431695541
1.2029520295203	1.00879931876242
1.20255319148936	1.00879432624113
1.20243833286079	1.00878933938191
1.20204023802777	1.00878435817512
1.20249221183801	1.00877938261116
1.20266062836117	1.00877441268044
1.2025459688826	1.00876944837341
1.20356234096692	1.00876448968052
1.20372986719412	1.00875953659226
1.20389720417961	1.00875458909912
1.20406435224386	1.00874964719165
1.20451339915374	1.00874471086037
1.20496193966732	1.00873978009586
1.20597351366582	1.0087348548887
1.20670233736975	1.00872993522951
1.20743034055728	1.00872502110892
1.20759493670886	1.00872011251758
1.20775934776497	1.00871520944616
1.20792357403765	1.00871031188536
1.20780679584386	1.00870541982589
1.20797081111423	1.00870053325849
1.20785413744741	1.00869565217391
1.20801794224839	1.00869077656294
1.20902213505184	1.00868590641636
1.20890506860823	1.00868104172501
1.20878813322138	1.00867618247971
1.20951048951049	1.00867132867133
1.20967291025999	1.00866648029075
1.2098351494831	1.00866163732886
1.21083496230103	1.0086567997766
1.21071727602568	1.0086519676249
1.21087866108787	1.00864714086471
1.21131865068302	1.00864231948704
1.21147952075787	1.00863750348286
1.21164021164021	1.00863269284322
1.21180072362928	1.00862788755914
1.21196105702364	1.0086230876217
1.21184320266889	1.00861829302196
1.21200333425952	1.00861350375104
1.21160788669814	1.00860871980006
1.21149042464613	1.00860394116014
1.21137309292649	1.00859916782247
1.21125589132243	1.00859439977821
1.21141590468274	1.00858963701856
1.21102187759623	1.00858487953475
1.2109050650429	1.00858012731802
1.21078838174274	1.00857538035961
1.21067182748134	1.00857063865082
1.21027908261951	1.00856590218292
1.2101629384148	1.00856117094725
1.21004692243997	1.00855644493514
1.21020689655172	1.00855172413793
1.21036669423766	1.00854700854701
1.21052631578947	1.00854229815376
1.21068576149821	1.0085375929496
1.21112028626479	1.00853289292596
1.2121045392022	1.00852819807428
1.21198790211713	1.00852350838603
1.2118713932399	1.00851882385271
1.21175501235924	1.00851414446581
1.2119132583036	1.00850947021685
1.21179698216735	1.00850480109739
1.21195503153277	1.00850013709899
1.21183885996163	1.00849547821321
1.21172281566694	1.00849082443166
1.21160689843964	1.00848617574596
1.21176470588235	1.00848153214774
1.21164889253486	1.00847689362866
1.21153320579393	1.00847226018038
1.21169079486479	1.00846763179459
1.21157521157521	1.00846300846301
1.21200545702592	1.00845839017735
1.21188982819744	1.00845377692937
1.21177432542927	1.00844916871082
1.21220375919368	1.00844456551348
1.21208821127144	1.00843996732916
1.21197278911565	1.00843537414966
1.21185749252108	1.00843078596682
1.21255776026094	1.00842620277249
1.21271393643032	1.00842162455854
1.21259842519685	1.00841705131686
1.21248303934871	1.00841248303935
1.21263900189856	1.00840791971793
1.21252371916509	1.00840336134454
1.21322134922785	1.00839880791114
1.21337665854319	1.00839425940969
1.21407307171854	1.00838971583221
1.21422775223154	1.00838517717068
1.21438226547716	1.00838064341714
1.21453661172656	1.00837611456363
1.21469079125034	1.00864164191196
1.21457489878543	1.00863697705803
1.21445913137308	1.00863231723766
1.214343488811	1.00862766244271
1.21422797089733	1.00862301266505
1.21438190142742	1.00861836789658
1.214266487214	1.00861372812921
1.21415119720204	1.0088781275222
1.21403603119118	1.0088733530519
1.21418973394249	1.00886858371406
1.21461187214612	1.0088638195004
1.2144966442953	1.00885906040268
1.21438154011269	1.00885430641266
1.21453472780906	1.00884955752212
1.21441972661485	1.00884481372286
1.2143048486472	1.0088400750067
1.2144578313253	1.00883534136546
1.21434305592721	1.00883061279101
1.21422840331639	1.00882588927521
1.21411387329591	1.00882117080994
1.21399946566925	1.00881645738712
1.21388518024032	1.00881174899866
1.21403789698425	1.00880704563651
1.21392371299013	1.00880234729261
1.21407624633431	1.00879765395894
1.21449507061018	1.0087929656275
1.21464713715047	1.00878828229028
1.21479904178866	1.00878360393931
1.2146847565842	1.00877893056664
1.21483647965966	1.00877426216432
1.21498804145628	1.00876959872442
1.21540504648074	1.00876494023904
1.21582160870719	1.00876028670029
1.21570708410719	1.00875563810029
1.21612304428534	1.00875099443119
1.21653856347734	1.00874635568513
1.21695364238411	1.0087417218543
1.2176330420969	1.0087370929309
1.21751786186822	1.00873246890712
1.21793176408358	1.00872784977519
1.21781654771345	1.00872323552736
1.21770145310436	1.00871862615588
1.21732241880116	1.00871402165302
1.21720770651887	1.00870942201108
1.21709311527302	1.00870482722237
1.21724228842605	1.0087002372792
1.21739130434783	1.00869565217391
1.21780352910192	1.00869107189887
1.21768886549092	1.00868649644643
1.21836358852933	1.008681925809
1.21851170128846	1.00867735997896
1.219185282523	1.00867279894875
1.21933280798529	1.0086682427108
1.21921764242583	1.00866369125755
1.21936499606403	1.00865914458147
1.21924993443483	1.00865460267506
1.21913499344692	1.0086500655308
1.21902017291066	1.00864553314121
1.21890547263682	1.00864100549882
1.21905260403036	1.00863648259618
1.21893800680094	1.00863196442584
1.21882352941176	1.00862745098039
1.21897047295532	1.00862294225242
1.21911726299295	1.00861843823453
1.21900287131297	1.00861393891934
1.21914949126011	1.0086094442995
1.21903520208605	1.00860495436767
1.21944227260881	1.0086004691165
1.22010940349049	1.00859598853868
1.21999479302265	1.00859151262692
1.21988030184752	1.00858704137393
1.22028608582575	1.00858257477243
1.2201715622563	1.00857811281518
1.22057677318784	1.00857365549493
1.22072189041807	1.00856920280447
1.22112639501687	1.00856475473657
1.22178988326848	1.00856031128405
1.22245268343272	1.00855587243972
1.22285566208862	1.00855143819642
1.22403522403522	1.00854700854701
1.22417809992234	1.00854258348434
1.22535575679172	1.00853816300129
1.22653219550039	1.00853374709077
1.22641509433962	1.00852933574567
1.22629811418238	1.00852492895893
1.22618125484121	1.00852052672347
1.22606451612903	1.00851612903226
1.22594789785917	1.00851173587826
1.22583139984532	1.00850734725445
1.22571502190157	1.00876062870394
1.22559876384239	1.00875611640484
1.22548262548263	1.00875160875161
1.22536660663751	1.00874710573707
1.22525070712265	1.00874260735408
1.22513492675405	1.00873811359548
1.22501926534806	1.00873362445415
1.22490372272144	1.00872913992298
1.2247882986913	1.00872465999487
1.22467299307515	1.00872018466273
1.22455780569085	1.00871571391951
1.22444273635665	1.00871124775813
1.22432778489117	1.00870678617157
1.22421295111339	1.0087023291528
1.22409823484267	1.00869787669481
1.22398363589875	1.00869342879059
1.22386915410171	1.00868898543317
1.22375478927203	1.00868454661558
1.22364054123053	1.00868011233087
1.22327124266394	1.00867568257208
1.22315735781688	1.00867125733231
1.22304358908998	1.00866683660464
1.22292993630573	1.00866242038217
1.22281639928699	1.00865800865801
1.22295749554594	1.0086536014253
1.223098448232	1.00864919867718
1.22298499872871	1.00864480040681
1.22287166454892	1.00864040660737
1.22275844551689	1.00863601727203
1.22289921299822	1.00863163239401
1.22278609489977	1.00862725196651
1.22292670555415	1.00862287598275
1.22281368821293	1.00861850443599
1.22270078540664	1.00861413731948
1.22258799696126	1.00860977462649
1.22298152366489	1.00860541635029
1.2228687073109	1.00860106248419
1.22275600505689	1.00859671302149
1.22264341672985	1.00859236795552
1.22253094215711	1.00858802727962
1.22241858116637	1.00858369098712
1.22230633358567	1.00857935907141
1.22219419924338	1.00857503152585
1.22208217796824	1.00857070834384
1.22197026958932	1.00856638951877
1.22185847393604	1.00856207504407
1.22199848980619	1.00855776491316
1.22188679245283	1.0085534591195
1.2217752074428	1.00854915765653
1.22166373460669	1.00854486051772
1.22155237377543	1.00854056769656
1.22144112478032	1.00853627918654
1.22132998745295	1.00853199498118
1.22121896162528	1.00852771507399
1.22110804712961	1.00852343945851
1.22099724379855	1.00851916812829
1.22088655146506	1.00851490107688
1.22102628285357	1.00851063829787
1.22141606204653	1.00850637978484
[truncated: 206,692 more rows]
