# Supplementary material for: Pervasive function and evidence for selection across standing genetic variation in S. cerevisiae
Source: Nat Commun. 2019 Mar 15;10:1222. doi: 10.1038/s41467-019-09166-1 (PMC6420628; doi:10.1038/s41467-019-09166-1)
Supplement: Supplementary file 6 — Source Data [file 41467_2019_9166_MOESM6_ESM.zip › rawData/Fig1B.csv]

glc	gal	raf	mal	suc	gly	etoh	overall
0.4	0.357142857142857	0.15	0.333333333333333	0.0454545454545455	0.3	0.5	0.261682242990654
0.3	0.357142857142857	0.1	0	0.136363636363636	0.1	0	0.14018691588785
0.1	0	0.35	0.111111111111111	0.272727272727273	0.05	0.25	0.177570093457944
0	0	0.15	0.222222222222222	0.272727272727273	0.2	0.25	0.168224299065421
0.2	0.214285714285714	0.2	0.222222222222222	0	0.15	0	0.130841121495327
0	0.0714285714285714	0.05	0.111111111111111	0.272727272727273	0.2	0	0.121495327102804
