# Supplementary material for: Pervasive function and evidence for selection across standing genetic variation in S. cerevisiae
Source: Nat Commun. 2019 Mar 15;10:1222. doi: 10.1038/s41467-019-09166-1 (PMC6420628; doi:10.1038/s41467-019-09166-1)
Supplement: Supplementary file 6 — Source Data [file 41467_2019_9166_MOESM6_ESM.zip › rawData/Fig1D.csv]

toOutput1	toOutput2	toOutput3	toOutput4	toOutput5	toOutput6	toOutput7	toOutput8	toOutput9	toOutput10	toOutput11	toOutput12	toOutput13	toOutput14
2.19211473202228	1.13073346008509	1.59153507243985	1.71433751929175	0.270386466526131	1.19701022010132	1.54374201534634	0.810052257551488	0.218850197928347	1.77030584653846	1.4185213636822	-0.0251031644785209	1.79878682369532	0.857529727786307
0.360201043852567	0.316790766881721	0.864166733393932	0.317853283937368	0.0407499447808481	1.5720447405396	1.10471472092462	-0.659304858463538	-0.148940623611947	1.57086997852013	0.875506632906149	0.603999267518124	0.70798420787553	0.0394277659214654
1.2696463463918	0.744381995044556	1.40103384078496	1.33963261735901	0.157299134209359	1.25239993388913	1.5575852183236	1.4883692034373	-2.44504318203075	1.63821195992892	0.239782070046382	0.531155828023775	0.713848738068109	0.81941028153454
-0.280100541467415	1.21755401402678	1.35222774011305	1.58366312071857	2.21364225858169	1.94361740386613	0.456061781418662	1.03747630646364	-2.44374814392674	0.00516891076585203	0.325869771266976	0.623865660107491	0.174311960350794	1.07451734491175
-2.70022348259209	1.6082465067644	1.52541067798113	1.23572285463817	0.385781703584063	0.538103416500532	1.480458801736	-0.57624564059997	-2.44504318203075	0.593116209988716	-0.647583465612043	0.25964846263575	1.20646927424479	-2.99546660873843
0.15617274208959	1.07864112772007	1.65608507655431	1.40260823112922	2.22864363939923	0.601570796882394	-0.762140080580337	1.1027371204993	-2.44504318203075	-2.44504318203075	-0.422431016265875	0.921861548948007	0.652271171046024	-0.239137418226061
-0.251883861436365	1.26096429099763	0.634305743132669	1.08300699124541	2.34288492408658	0.621187987182242	-2.53209246124447	1.4626603979081	0.458432247171144	0.41958110405069	-2.89910795907372	0.743064015643698	0.212431406602561	-0.585144699588252
0.55120626252429	1.22189504172386	0.533544761100334	0.486313050772677	1.26278550522434	-2.57410612695187	0.335428155473956	-0.90057211035295	1.00234825085749	0.991987946025373	-0.117812996562237	0.120583714510176	1.27977590165203	0.449944879402031
1.19584887554136	1.45631053736643	-0.0458308855855892	-0.281989437223873	-0.121957339470835	-2.5729521745813	0.740836242665182	-0.920348114606181	0.986807793609313	0.890974973912194	-2.89910795907372	0.895373025495517	0.664000231431183	-0.168763055915107
-2.69805296874355	1.44111694042664	0.136798394348017	-2.72701764185224	-0.361979432551332	-0.241968386011084	-0.934191317583442	0.612292215019183	-0.208512376396643	-0.34449137731823	0.709953361328085	0.49142304284504	0.561370953061042	-0.420937854196026
-2.70022348259209	0.633685788768898	0.991692351278605	0.19190205639695	-0.34928595647496	1.94707926097787	-2.53604766209511	0.0941609035845441	0.354829198849934	0.603476514820837	-2.8924858282106	0.90199515635864	0.0364955008251756	-0.113050019085602
-0.542732717141034	0.470897250128225	-0.333944318584296	-2.80731154940926	-0.194656338817332	0.630419606146877	-0.113487141074376	-2.53604766209511	-1.65377490047752	-0.606089074329284	-2.89910795907372	0.544400089750021	0.320925215165282	-0.0368111265820683
0.405781834671955	-0.0999478920384029	0.206071569495247	-0.064723569716652	-2.57410612695187	-2.57410612695187	-2.53604766209511	0.871357870736503	0.0854612732147895	1.03472420345787	0.385468949035079	-2.89910795907372	-0.151169465337369	-0.652586796802917
0.95492183835316	-2.70022348259209	-2.80731154940926	-0.044256495241334	0.0799843253805447	0.126142420203717	-0.803669689512121	1.62086843193394	1.13055702315499	-2.44504318203075	-0.117812996562237	-0.20390069778283	-2.99546660873843	0.828207076823409
-0.492810898624561	0.119274006664371	1.08143260090115	-2.80731154940926	0.516178321459525	0.1215266107214	0.863447469035211	-1.11217535586252	0.550379952556217	-2.44245310582272	-0.740293297695759	0.378846818171956	0.33851880574302	0.282805768913515
-0.0543671012190143	-2.70022348259209	0.100587416430147	1.02632893885222	-2.57410612695187	-0.366595242033649	-0.0798679338438844	-2.53604766209511	0.304322712793345	-2.44504318203075	0.127205845373298	-0.329721184182159	-2.99546660873843	0.209499141506271
-2.70022348259209	0.260357406819621	0.354064261855238	1.50494360350581	0.725043700534381	0.715812081569746	0.291920946116849	-1.17545856947285	0.678588724853714	-2.44115806771871	-0.680694119927656	-0.707182643380146	-0.0221498011006195	-0.13650813985592
-2.70022348259209	-0.0999478920384028	0.272195963953967	0.434358169412255	0.54041132124169	0.331545942166835	-2.53604766209511	0.467927383970601	-0.402768091998911	-2.44504318203075	0.219915677457014	-0.740293297695759	0.279873503817225	0.0511568263066244
0.905000019836687	0.119274006664371	-2.80731154940926	-2.80731154940926	-0.556997383179236	-0.68393214394296	0.547031400983523	-0.10953194022373	0.238275769488574	0.600886438612807	0.537777958886898	-2.8924858282106	0.901513704230653	-0.148237200241079
0.177877880575013	0.0953983543304051	-2.80731154940926	-0.32607236686302	-0.173885196146904	-0.795865523889154	0.153488916344236	0.647889022674998	-0.479175340135803	0.879319630976058	-0.12443512742536	-0.535007240938959	0.968955801445318	0.432351288824293
-2.70022348259209	-0.36040955386348	-0.129273573831116	-2.80731154940926	-2.57179822221072	-0.692009810537015	-2.53604766209511	1.51803320981714	-0.483060454447848	0.892270012016209	-0.859491653231965	-0.958823616178804	0.350247866128179	-0.702435303439843
-0.397308289288699	-0.319169790741176	-2.80731154940926	0.550863054887142	-0.602001525631829	0.0603671350806964	0.693373832457428	-1.32180100094676	-0.490830683071939	-2.44504318203075	-0.157545781740972	-2.8924858282106	-2.99546660873843	-2.98666981344956
0.518648554796156	-0.167233821343214	-0.152889428994945	0.229687424659076	-2.57410612695187	-0.548919716585181	0.373002563555094	-0.578223241025293	0.648802848461366	1.32092762444521	-0.568117895254572	-0.780026082874494	-0.165830790818818	-2.99546660873843
-2.70022348259209	-0.212814612162603	-0.212716262076643	-0.384324809600463	-2.57410612695187	-0.447371907974201	-2.53011486081914	0.467927383970601	0.620312010173034	0.435121561298872	-2.85937517389498	-0.740293297695759	-2.99546660873843	0.0863440074621014
-2.69805296874355	-2.70022348259209	1.05781674573732	0.0769715612663185	0.712350224458008	0.163068896062255	0.910909879242964	0.416509772912201	0.982922679297267	-2.44504318203075	0.610621398381246	-0.190656436056585	0.320925215165282	-0.315376310729595
0.245163809879825	-0.0587081289160989	0.190327666052695	0.546139883854376	-0.523532764432436	-0.215427481487759	0.333450555048633	0.825873060954073	1.87390889485967	-2.44504318203075	-0.230389221235321	-0.223767090372198	-0.165830790818818	-0.37695387775168
-0.086924808947149	-0.180256904434468	1.04522162298328	0.445378901822042	-2.57179822221072	0.487329512195042	-0.609864847830462	-2.53604766209511	1.89592454262793	-2.44504318203075	-0.137679389151605	-0.859491653231965	-0.523567132566168	-0.115982284181892
-2.70022348259209	-0.536221175595407	0.18875327570844	-2.80731154940926	0.652344701187884	0.713504176828587	0.299831347818141	0.845649065207303	-0.432553968391258	1.20307915697984	-0.501896586623346	-0.111190865699114	-0.397479733425708	-0.37695387775168
0.496943416310733	-0.221496667556772	0.517800857657782	0.177732543298653	0.0534434208572205	-2.57179822221072	0.349271358451218	0.155466516769559	0.207194854992211	0.68765399158182	-2.88586369734747	-0.144301520014727	0.34145107083931	-0.418005589099737
0.242993296031282	0.140979145149794	1.38686432768667	-0.43470530061663	0.277310180749607	0.540411321241691	-2.53604766209511	0.926730682645548	0.211079969304256	0.212375007408271	-0.402564623676508	-0.693938381653901	0.81647801643825	0.0130373800548576
-0.145528682857791	0.0324534527226781	0.849997220295635	-0.280415046879618	0.598108939770656	-0.0827229588711384	-0.516917627840279	-0.00867431853225457	-0.0595829944349039	-0.158005890340053	-2.82626451957937	-2.89910795907372	0.924971825000971	-0.467854095736662
0.657561441102864	-0.371262123106192	1.83713996614366	0.269047183265456	-2.57410612695187	0.40770679862507	-2.53209246124447	0.115914508263098	-0.0544028420188435	0.111362035295092	0.478178781118795	-2.89910795907372	0.70798420787553	-0.335902166403623
0.436169028551548	0.134467603604167	0.944460640950949	-2.80731154940926	-2.57410612695187	-0.359671527810173	-2.53604766209511	0.412554572061555	-1.77680352035895	1.06580511795424	-0.733671166832636	-0.601228549570185	-2.99546660873843	0.0394277659214653
0.861589742865841	0.0845457850876935	1.54115458142368	-0.0773186924706938	-0.273125100016725	-0.383904527592339	0.293898546542172	0.715127437135982	0.459727285275159	-0.326360843862019	-0.64096133474892	-0.455541670581488	0.479267530364929	-0.596873759973412
0.449192111642802	-2.70022348259209	1.08458138158966	0.539842322477355	1.51203921726947	0.621187987182242	-0.0680023312919461	0.861469868609888	-0.128220013947705	0.699309334517956	-0.647583465612043	-0.263499875550934	-0.118914549278181	-2.98080528325698
1.66033883912941	0.264698434516705	1.14440821467136	0.432783779068	-0.565075049773291	-0.531610431026491	-0.876840905249074	0.523300195879646	-2.10574319877879	1.07357534657833	-2.89910795907372	-0.117812996562237	-0.388682938136839	-0.655519061899207
0.486090847068021	0.935387213716279	3.47922909520186	0.461122805264594	-0.460065384050574	-2.46217274700568	0.434308176740109	0.566807405236753	-0.356146720254366	0.0310696728461544	0.74968614650682	-0.448919539718366	-0.0778628379301249	-0.3710893475591
-0.243201806042195	1.20018990323844	-0.1544638193392	0.730343554132238	0.631573558517456	-0.154268005847056	-2.53604766209511	0.952439488174748	0.224030350344407	1.75606042739429	0.325869771266976	-0.415808885402753	-2.99546660873843	-0.00748847561917075
0.0172598557828819	-0.143358169009249	-2.80731154940926	0.946035031295204	0.986990888655885	0.752738557428284	0.699306633733398	0.359159360577833	-0.273264281597399	1.51259326383945	-0.283366268140301	-0.482030194033979	-0.242069683322351	0.848732932497438
0.442680570097175	-0.0174683657937951	0.125777661938231	1.66395702827559	1.21431950566001	-0.248892100234559	0.934641084346841	0.576695407363368	0.0815761589027441	1.26524098597256	-0.309854791592792	-0.184034305193463	-0.37402161265539	0.793019895667932
-2.70022348259209	-0.0608786427646413	-0.0914882055689908	0.102161806774402	1.35625564724126	-0.447371907974201	0.373002563555094	0.248413736759742	0.692834143997881	-0.261608938661263	-0.455541670581488	0.743064015643698	-2.99546660873843	-0.157033995529948
-0.023979907339422	0.101909895876032	0.102161806774402	-2.80731154940926	-0.0734913399065039	0.651190748817304	0.596471411616599	0.434308176740109	0.862484135623861	-0.603498998121254	-0.223767090372198	-0.309854791592792	0.206566876409981	-0.315376310729595
-0.297464652255753	-0.238860778345111	-0.233183336551961	-0.0600003986838863	0.531179702277056	0.70888836734627	-1.09437695203461	0.317629751646049	-0.595728769497164	-0.55428755016868	-0.0515916879310112	0.0676066676051951	0.259347648143197	0.0951408027509707
0.366712585398194	0.820349979743537	0.421763046658213	0.372956945986301	1.02968712636732	-0.366595242033649	0.333450555048633	1.80676287191431	-0.318590615237928	-0.72393754179466	-0.442297408855243	-0.329721184182159	0.315060684972702	-2.99546660873843
0.0758637296935243	0.00640728654017036	0.281642306019498	0.406019143215661	0.758508319281181	0.638497272740932	0.596471411616599	0.697329033308075	1.41028525362226	0.574985676532505	0.862262371179904	0.100717321920808	-2.99546660873843	-0.564618843914224
0.219117643697317	0.707483259619337	0.728769163787982	0.171434981921632	1.87553421400196	-0.194656338817332	1.55363001747296	-2.53604766209511	-0.61515434105739	0.349649046433874	0.643732052696859	-0.746915428558882	0.191905550928533	-0.315376310729595
-0.447230107805173	0.00206625884308574	-0.0600003986838863	0.453250853543318	1.32509893323562	2.02208616506553	-0.469455217632525	0.910909879242964	-0.922078371708974	0.394975380074403	0.292759116951363	-0.0847023422466241	-2.99546660873843	-0.118914549278181
-0.390796747743072	0.162684283635217	-0.0710211310936729	-2.80731154940926	1.69320973945042	0.0465197066337447	-0.301359181480066	-2.53604766209511	-0.71616731317057	0.661753229501518	-0.184034305193463	0.74968614650682	-0.230340622937192	-0.113050019085602
-0.152040224403418	0.26903946221379	1.48447652903049	0.903526492000313	1.49588388408136	-0.133496863176628	0.728970640113243	1.01770030221041	-0.839195933052006	1.902399733148	0.0676066676051951	0.213293546593892	-0.171695321011397	-1.01911993383914
1.69723757455463	-0.206303070616976	0.184030104675674	0.703578918279899	-2.57410612695187	0.0580592303395378	0.885201073713764	0.471882584821247	-2.10703823688281	-0.637169988825647	0.49142304284504	0.762930408233065	-0.13944040495221	0.0452922961140449
0.614151164132017	0.145320172846878	0.927142347164141	0.355638652199494	1.23624460070102	0.64195912985267	-0.443746412103326	-1.19523457372608	0.243455921904634	-0.287509700741565	0.862262371179904	0.0742287984683177	0.751968184319876	0.22416046698772
-0.119482516675284	-0.19110947367718	-2.80416276872075	0.673665501739049	0.779279461951608	0.124988467833138	1.0513195094409	0.384868166107033	1.06062496553817	-0.572418083624891	0.815907455138046	-2.82626451957937	-2.99546660873843	0.317992950068992
-2.70022348259209	0.245163809879825	-2.80731154940926	0.653198427263732	-2.57410612695187	1.20624183906595	0.317629751646049	-1.14777216351833	0.730390249014319	0.203309740680165	0.133827976236421	1.14039186743105	-2.99546660873843	0.0364955008251756
-2.70022348259209	1.82095686392154	-2.80731154940926	0.229687424659075	-0.568536906885029	1.37010307568822	1.15613233198302	0.335428155473956	-0.458454730471561	-0.514141368944211	0.498045173708163	-0.0913244731097467	-0.438531444773765	-0.658451326995496
0.774769188924148	0.735699939650387	-2.80731154940926	0.39972158183864	-2.57064426984014	0.114602896497924	0.28598814484088	0.61624741586983	-0.253838710037172	-0.720052427482615	0.656976314423104	0.127205845373298	0.291602564202384	0.294534829298674
-2.70022348259209	0.290744600699213	1.20266065740881	0.569755739018205	-0.342362242251484	1.69667159656216	1.1027371204993	-2.53604766209511	0.556855143076293	-0.616449379161406	-0.462163801444611	-0.402564623676508	0.0922085376546809	-0.242069683322351
-2.69154142719792	0.690119148830998	-2.80731154940926	0.0958642453973812	-0.0827229588711384	0.965065793614878	1.29456436175564	0.343338557175248	0.371664694202131	0.652687962773412	-0.137679389151605	0.153694368825789	0.144989309387897	0.576032278542491
0.197412505211894	0.412293376217582	-0.219013823453664	0.344617919789707	0.59118522554718	0.108833134645028	1.46661559875874	-0.995496930768457	0.431236446986826	0.186474245327969	-2.89910795907372	0.140450107099543	0.133260249002738	0.81941028153454
-2.70022348259209	0.223458671394401	0.659495988640752	0.407593533559916	0.35693289431958	-2.5729521745813	0.930685883496195	-2.07922196384549	-0.735592884730797	2.49423214668291	-0.309854791592792	0.100717321920808	-2.97787301816069	0.678661556912632
0.800815355106656	0.553376776372833	0.149393517102059	0.590222813493522	0.203457229032531	-0.26504743342267	1.32422836813548	-0.214344762765852	-0.828835628219885	-0.28621466263755	0.69670909960184	-0.621094942159553	-0.189288911589136	1.01000751279337
0.852907687471671	0.805156382803741	0.253303279822904	1.82139606270111	-0.679316334460643	-0.622772668302257	-0.950012120986027	1.23919154984659	-0.130810090155736	-0.309525348509822	-0.581362156980817	-0.634339203885798	0.672797026720052	0.335586540646731
-2.70022348259209	0.0606701327537281	0.861017952705422	0.776000874115639	0.0765224682688068	-0.518916954950119	-2.53209246124447	-0.900572110352951	-0.00648643217028405	1.21602953801999	-0.270122006414056	-0.727049035969514	0.496861120942667	0.995346187311926
-0.000104255005456567	0.755234564287268	0.0218678992173855	0.909824053377334	-0.177347053258642	0.195379562438476	0.31169695037008	-1.00934013374572	-0.248658557621111	0.281012026921073	-0.455541670581488	-0.462163801444611	0.0863440074621014	0.320925215165282
-2.70022348259209	1.78188761464778	0.599669155559054	0.0974386357416364	1.65974512070362	0.029210421075055	0.092183303159221	-2.53604766209511	0.567215447908414	0.426056294570766	-0.20390069778283	-0.554873633528327	-0.115982284181892	-0.145304935144789
-2.70022348259209	1.32825022030244	0.446953292166297	0.843699658918614	-0.460065384050574	-0.682778191572381	0.760612246918412	-2.53604766209511	-0.308230310405807	0.806797497151211	-0.594606418707062	0.0212517515633371	-0.165830790818818	0.652271171046024
0.0693521881478974	1.46282207891206	0.116331319872699	0.421763046658213	0.111141039386186	-0.548919716585181	-2.53604766209511	-2.53604766209511	0.365189503682055	-0.306935272301792	-0.0582138187941338	-0.422431016265875	0.0423600310177551	0.517386976616696
-0.152040224403418	1.11553986314529	0.0407605833484482	0.816935023066275	0.633881463258615	0.643113082223249	0.701284234158721	-2.53407006166979	-0.8301306663239	0.586641019468641	0.451690257666304	-0.488652324897101	0.382502782187367	0.241754057565458
-0.0695606981588105	1.48886824509457	1.33018627529348	2.31732902114151	-2.56025869850492	-0.492376050426794	-0.777960883982921	-2.53604766209511	-0.836605856843976	1.06192000364219	-2.89910795907372	-0.336343315045282	0.320925215165282	-0.517702602373588
0.633685788768898	0.996161601475464	-0.0867650345362251	1.00428747403265	0.354624989578421	-0.0619518162007107	0.65579942437629	-2.53604766209511	0.383320037138267	2.46574130839458	-2.89910795907372	-0.693938381653901	-0.25379874370751	0.420622228439133
0.247334323728367	1.09166421081133	0.287939867396519	-2.80731154940926	-2.56602846035782	0.519640178571263	-0.570312839324001	-2.53604766209511	-0.0569929182268737	0.069920815966608	-0.991934270494417	-0.627717073022675	-0.0426756567746478	0.188973285832243
-0.130335085917995	-2.70022348259209	0.108459368151423	1.67340337034112	0.181532133991524	-0.31466738535758	0.800164255424873	-1.0251609371483	-0.840490971156021	1.21084938560393	-2.89910795907372	0.186805023141401	-0.127711344567051	0.197770081121112
-0.0608786427646413	2.75861884649182	0.15883985916759	0.26432401223269	-2.57410612695187	-2.57410612695187	0.35718176015251	-2.53604766209511	-1.09431843954298	-2.44504318203075	-2.89910795907372	-0.170790043467218	0.866326523075176	0.499793386038957
-0.657769951113777	0.0216008834799665	0.949183811983714	-2.805737159065	-2.57410612695187	-0.675854477348905	-1.04889214225218	-2.53604766209511	0.0168242537019881	0.0129391393899427	-0.20390069778283	-0.250255613824688	0.655203436142314	-0.195153441781715
-0.165063307494672	-2.70022348259209	0.0470581447254691	0.281642306019498	-2.56949031746956	0.0338262305573722	0.135690512516328	-2.53604766209511	-0.0764184897871005	-0.321180691445958	-0.488652324897101	-0.0251031644785209	-0.412141058907157	-0.0338788614857785
-0.616530187991473	-0.199791529071349	0.138372784692272	-0.19067479725707	-2.56949031746956	-1.78018689599331	-2.53604766209511	0.562852204386107	1.29632190046893	-2.44504318203075	-2.89910795907372	-2.89910795907372	0.839936137208569	0.00717284986227803
-0.10645943358403	0.0997393820274897	0.368233774953535	0.588648423149267	-2.57410612695187	-0.548919716585181	-2.53604766209511	0.325540153347341	1.58770547387233	-0.335426110590124	-2.89910795907372	0.166938630552034	-0.0749305728338351	-0.535296192951327
-0.10645943358403	1.09166421081133	0.599669155559054	-2.80731154940926	-2.57410612695187	0.542719225982849	0.697329033308075	-2.53604766209511	0	0.714849791766138	-2.87261943562123	-2.89910795907372	0.4587416746909	0.0746149470769424
0.35368950230694	0.761746105832894	0.284791086708008	-0.19067479725707	-2.57410612695187	0.947756508056188	-0.80960249078809	0.732925840963889	0	0.861189097519846	-2.89910795907372	-2.89910795907372	0.0276987055363063	-0.0514724520635171
-0.121653030523826	0.221288157545859	1.6072789758824	0.730343554132238	-2.57410612695187	-0.495837907538532	-2.53604766209511	-2.52220445911785	0	0.554265066868263	0.180182892278279	-2.89910795907372	0.828207076823409	-0.107185488893022
0.0302829388741358	0.171366339029386	0.173009372265887	1.33490944632624	0.257692990449759	0.846208699445208	0.835761063080688	-0.859042501421166	0	1.42323563466241	-2.89910795907372	-2.89910795907372	1.18007888837818	0.268144443432066
-0.0066157965510835	0.121444520512913	0.776000874115639	0.900377711311802	0.794280842769139	-2.57410612695187	0.287965745266203	-0.145128747879545	0	0.7459307062625	-2.89910795907372	-2.89910795907372	0.385435047283656	0.485132060557508
0.18438942212064	-0.245372319890738	-2.805737159065	0.33044840669141	-0.568536906885029	-2.57410612695187	0.802141855850196	-2.53604766209511	0	-0.0569929182268737	-0.0714580805203789	-2.83288665044249	0.232957262276589	0.611219459697968
-2.70022348259209	-0.284441569164499	0.665793550017773	0.124203271593975	-2.57410612695187	-2.57410612695187	0.141623313792297	0.825873060954073	0	-0.147645585507932	-0.38269823108714	-2.89910795907372	0.00717284986227803	1.01000751279337
0.262527920668163	-0.249713347587822	0.025016679905896	-0.0269382014545265	1.04122665007311	-0.109263863394463	-2.51627165784188	1.36180277621662	0	-0.00907650837831428	-2.80639812699	0.445068126803182	0.927904090097261	0.282805768913515
-0.301805679952838	0.776939702772691	0.870464294770953	0.336745968068431	-2.57410612695187	-2.57410612695187	0.815985058827458	-0.307291982756035	0	-0.181316576212325	-0.442297408855243	-0.230389221235321	0.0482245612103346	0.649338905949735
-2.70022348259209	0.549035748675748	1.08458138158966	-0.179654064847284	1.20970369617769	-2.57410612695187	-2.53604766209511	0.91486508009361	0	0.281012026921073	-2.89910795907372	-0.535007240938959	0.948429945771289	-0.409208793810867
0.182218908272098	-2.69371194104646	0.994841131967116	0.857869172016911	0.646574939334987	1.42087697999371	-2.53604766209511	0.374980163980417	0	-2.44504318203075	0.226537808320137	-2.89910795907372	0.863394257978887	-0.49131221650698
0.216947129848775	-0.217155639859688	0.484738660428422	-0.0741699117821833	-2.5729521745813	0.17230051502689	-0.770050482281629	-0.568335238898678	0	-0.049222689602783	-0.263499875550934	-0.753537559422004	0.34731560103189	0.922039559904682
0.256016379122536	-0.123823544372368	-0.130847964175371	-2.80731154940926	-2.57410612695187	0.562336416282697	-1.02120573629766	-0.212367162340529	0	-0.212397490708688	-2.89910795907372	0.498045173708163	-2.99546660873843	-0.582212434491963
0.121444520512913	-0.225837695253857	-2.80731154940926	-0.0757443021264386	-2.57410612695187	-2.56602846035782	-1.09437695203461	0.926730682645548	0	-0.3419013011102	0.378846818171956	-1.11775475689375	0.971888066541608	0.112734393328709
0.694460176528083	-1.40876774270942	0.0753971709220632	0.0344630219714273	-0.379288718110022	0.918907698791705	0.297853747392818	-0.78982648653486	0	1.28855167184484	0.782796800822433	-2.89910795907372	1.15075623741528	0.696255147490371
2.47428153233278	-0.419013427774123	0.207645959839502	-2.80731154940926	1.15777583950162	0.570414082876753	0.804119456275519	-0.6474392559116	0	0.749815820574546	0.160316499688911	-0.594606418707062	0.250550852854328	-0.0954564285078634
1.09383472465987	0.0823752712391512	0.355638652199494	-0.141868696585158	-0.376980813368863	0.600416844511815	0.388823366957679	-0.0937111368211457	0	2.22615925915178	0.0212517515633371	-2.89910795907372	-2.98960207854585	0.0540890914029141
0.905000019836687	-0.284441569164499	0.678388672771815	0.00140082474206758	0.553104797318063	-2.57410612695187	0.487703388223831	-0.781916084833567	0	0.677293686749699	0.445068126803182	-2.86599730475811	0.288670299106095	-0.321240840922175
-0.165063307494672	-2.70022348259209	0.549288664542887	-2.80731154940926	1.20624183906595	0.787357128545663	0.200951326551989	-0.0719575321425922	0	0.657868115189472	0.200049284867647	1.02781564275797	-2.99546660873843	0.385435047283656
0.674925551891202	-2.69588245489501	0.651624036919476	0.316278893593113	0.970835555467774	-2.56372055561666	-0.53076083081754	-0.331023187859912	0	-0.194266957252476	0.213293546593892	0.498045173708163	0.0276987055363063	-0.218611562552033
1.53444903591396	-2.70022348259209	0.92084478578712	0.569755739018205	1.85014726184921	1.94938716571903	0.728970640113243	0.639978620973706	0	0.510233771331749	-0.0979466039728693	-0.0184810336153983	0.168447430158215	-0.585144699588253
0.640197330314525	-2.70022348259209	-2.3239737137229	0.495759392838209	0.181532133991524	0.962757888873719	0.208861728253281	-1.17743616989818	0	-0.240888328997021	-0.0515916879310112	-0.17741217433034	-2.99546660873843	0.517386976616695
0.796474327409571	-2.70022348259209	1.26721066152327	-2.80731154940926	-0.641235906231526	0.0753685158982275	0.521322595454323	0.335428155473956	0	-0.183906652420355	-0.0317252953416435	0.835773847727414	0.0159696451511473	-0.353495756981362
0.0758637296935243	-2.70022348259209	0.503631344559485	-2.80731154940926	-0.653929382307898	-0.523532764432436	0.31169695037008	-1.03109373842427	0	0.0103490631819125	-0.766781821148249	0.0344960132895823	0.285738034009805	-0.245001948418641
0.857248715168756	-2.68285937180375	0.204497179150992	-2.80731154940926	0.57502989235907	1.07584522119049	0.84367146478198	1.16799793453496	0	0.47008759010728	0.100717321920808	0.577510744065633	0.760764979608745	-0.459057300447793
0.101909895876032	-2.70022348259209	-0.496106524042584	-2.80731154940926	0.0453657542631654	-0.0365648640479659	0.0486760938021139	0.151511315918913	0	-0.192971919148461	-0.455541670581488	0.0477402750158274	0.488064325653798	0.139124779195317
-0.583972480263338	-2.70022348259209	0.0675252192007871	-2.80731154940926	-0.468143050644629	0.500022988271415	0.406621770785586	-1.17545856947285	0	0.826223068711438	-0.15092365087785	0.756308277369943	0.10393759803984	0.367841456705918
-0.579631452566253	-2.44627336231264	0.67996306311607	-2.80731154940926	-0.508531383614905	1.05738198326122	0.479792986522539	0.624157817571122	0	0.789962001799015	-0.568117895254572	-0.574740026117695	-0.0338788614857785	0.291602564202384
-0.397308289288699	0.996161601475464	0.259600841199925	-2.80731154940926	0.761970176392919	-0.0607978638301314	1.04934190901558	0.79818665499955	0	1.98657720990899	0.246404200909505	0.05436240587895	-0.0250820661969093	-1.04551031970574
-0.664281492659404	0.572911401009713	0.201348398462481	-2.80416276872075	0.528871797535897	2.11901816419419	0.606359413743214	0.84367146478198	0	1.42194059655839	-0.568117895254572	-0.733671166832636	0.0775472121732322	0.933768620289841
0.182218908272098	-0.0543671012190143	-1.01408094730255	1.11921796916328	0.388089608325221	-0.250046052605139	1.37169077834324	0.968260291577333	0	0.458432247171144	-0.574740026117695	-0.395942492813385	-0.212747032359454	-0.168763055915107
0.12795606205854	-2.70022348259209	0.0675252192007871	0.303683770839071	-0.274279052387304	-0.690855858166436	1.00781230008379	0.307741749519434	0	1.78325622757861	-0.289988399003424	-0.813136737190107	-0.350563491885072	-0.242069683322351
-0.590484021808965	-0.232349236799484	0.0816947322990842	-2.80731154940926	0.700810700752215	-0.552381573696919	-2.53604766209511	-2.53604766209511	0	0.133377683063349	-0.0648359496572564	-0.243633482961566	-0.297782720151857	-0.582212434491963
-0.290953110710126	-0.152040224403418	-0.230034555863451	-2.80101398803224	0.653498653558463	-0.765862762254092	1.02165550306106	0.936618684772164	0	0.932416193240678	-0.276744137277179	-0.190656436056585	-0.60860282035857	-0.365224817366521
0.0237713973285089	0.195241991363351	-0.206418700699622	0.623285010722882	1.08161498304339	0.280772037861345	-0.669192860590153	-0.127330344051638	0	0.406630723010539	0.107339452783931	0.537777958886898	-0.115982284181892	-0.602738290165991
-0.353898012317853	0.00206625884308575	0.0769715612663185	0.520949638346292	-0.295050195057732	0.292311561567138	0.272144941863619	-0.853109700145197	0	0.312092941417435	-0.0913244731097467	-0.283366268140301	0.109802128232419	-0.127711344567051
-0.0543671012190143	-2.70022348259209	0.110033758495678	0.335171577724176	-0.442756098491884	-0.859332904271016	0.804119456275519	0.61624741586983	0	1.14998259471522	-0.270122006414056	-0.237011352098443	0.183108755639663	0.191905550928533
-0.50149295401873	0.744381995044556	0.0801203419548289	-2.80101398803224	-0.479682574350422	0.933909079609236	0.523300195879646	1.37169077834324	0	2.10831079168641	-2.89910795907372	0.100717321920808	0.687458352201501	-2.9749407530644
1.13507448778217	-0.0304914488850489	0.67681428242756	1.0200313774752	0.265770657043814	-0.395444051298132	0.185130523149404	0.558897003535461	0	0.367779579890086	-0.17741217433034	0.180182892278279	-0.198085706878005	-2.99546660873843
-0.154210738251961	-2.70022348259209	0.187178885364184	-2.805737159065	-2.5671824127284	-0.63431219200805	1.04538670816493	0.667665026928229	0	0.315978055729481	-0.746915428558882	0.0609845367420726	-2.99546660873843	-0.00748847561917075
0.394929265429244	0.887635909048348	0.820083803754786	-2.80731154940926	-0.0757992446476625	-0.615848954078781	1.05527471029155	-2.53604766209511	0	1.62267150268074	-2.89910795907372	-0.402564623676508	0.403028637861395	0.602422664409098
-0.0218093934908797	1.69289654685755	0.0218678992173855	0.895654540279037	-0.0342569593068072	1.59858564506292	1.25896755409982	0.833783462655365	0	1.0709852703703	0.193427154004524	-0.237011352098443	0.188973285832243	-0.221543827648323
-0.136846627463622	1.03957187844631	0.620136230034372	-0.204844310355367	-0.446217955603622	0.645420986964408	0.643933821824352	0.00516888444500679	0	0.704489486934017	-0.475408063170856	0.882128763769272	0.244686322661748	-0.13357587475963
-0.238860778345111	0.902829505988145	0.295811819117795	-2.80731154940926	0.735429271869594	0.689271177046422	0.906954678392318	-0.813557691638736	0	-2.44504318203075	-0.495274455760224	-0.263499875550934	-2.98666981344956	-0.201017971974295
-0.0695606981588105	0.329813849972975	0.0690996095450423	-2.80731154940926	0.613110320588187	1.14508236342525	-0.38837360019428	-1.16557056734624	0	1.58770547387233	0.173560761415156	0.610621398381246	-0.180492116300266	-2.97787301816069
0.529501124038867	0.872442312108552	1.89381801853685	-2.80258837837649	-0.103494101541566	2.4698196848503	1.58922682512877	0.374980163980417	0	0.35871431316198	-0.329721184182159	0.246404200909505	0.288670299106095	-0.315376310729595
-0.052196587370472	0.355860016155482	0.919270395442865	-2.80731154940926	1.09084660200802	-0.396598003668711	-2.53604766209511	0.804119456275519	0	0.874139478559997	-0.720426905106391	-0.0780802113835015	0.22122820189143	-0.781606461039666
0.104080409724574	0.394929265429244	1.79148264616026	1.46243506421092	1.01699365029095	0.833515223368836	0.568785005662076	-0.639528854210308	0	-0.0660581849549796	-2.8924858282106	-0.462163801444611	0.0980730678472604	-2.99546660873843
0.177877880575013	0.334154877670059	2.2858412142564	2.14414608327343	0.933909079609236	-2.57410612695187	0.0981161044351902	0.35718176015251	0	0.4118108754266	-0.0383474262047661	0.551022220613143	0.397164107668815	0.930836355193551
1.90994793171178	0.447021597794259	0.623285010722882	0.816935023066275	1.39779793258212	-0.175039148517483	0.885201073713764	0.333450555048633	0	0.41699102784266	-0.515140848349592	-0.263499875550934	-2.99546660873843	-0.37988614284797
1.76452350385944	0.140979145149794	0.552437445231397	0.352489871510983	0.187301895844421	-0.584692240073139	-0.768072881856306	1.3855339813205	0	-0.431258930287243	-0.0582138187941338	-0.15092365087785	0.400096372765105	0.93670088538613
1.3260797064539	0.110591951270201	1.10347406572073	0.429634998379489	1.49011412222847	-2.57410612695187	0.679530629480167	1.17393073581093	0	0.857303983207801	0.0344960132895823	0.603999267518124	-2.98666981344956	0.672797026720052
0.536012665584494	-0.210644098314061	0.147819126757804	0.656347207952242	-2.19099393991954	-0.524686716803015	-0.20050155978859	0.908932278817641	0	0.439006675610917	-0.0714580805203789	-0.475408063170856	-2.98080528325698	0.0892762725583912
0.874612825957095	-0.208473584465518	-0.0914882055689908	0.692558185870112	0.315390608978725	0.704272557863953	0.744791443515828	0.68150822990549	0	0.327633398665617	0.908617287221762	0.160316499688911	-2.99546660873843	-2.98960207854585
1.37744853420273	1.06344753078028	-2.80731154940926	0.639028914165435	1.07353731644933	0.735429271869594	-0.744341676752429	0.602404212892568	0	-0.409243282518986	0.981460726716111	-0.197278566919708	-0.121846814374471	-0.362292552270231
0.242993296031282	1.37817203881891	0.0706739998892976	0.653198427263732	-0.0804150541299797	0.419246322330863	-0.0363607244867773	1.15217713113238	0	-0.459749768575576	-2.83288665044249	0.180182892278279	0.22709273208401	0.370773721802208
0.219841148313498	0.0888868127847782	-0.231608946207706	0.834253316853083	0.731967414757856	-0.267355338163828	-1.29806979584288	-0.178747955110037	0	0.0090540250778974	0.829151716864291	-0.0780802113835015	-2.99546660873843	-0.110117753989312
-0.199791529071349	0.0216008834799665	-0.140294306240903	1.33333505598199	1.16354560135452	1.70936507263853	-0.934191317583442	1.36971317791791	0	0.400155532490464	0.531155828023775	-0.256877744687811	-2.99546660873843	-0.239137418226061
0.196689000595713	-0.119482516675284	0.708302089312665	0.398147191494385	0.479251845600987	0.730813462387277	0.222704931230542	0.232592933357158	0	0.861189097519846	-0.746915428558882	0.226537808320137	-2.98666981344956	-0.01628527090804
-2.70022348259209	-0.0912658366442336	0.615413059001606	0.724045992755217	0.885443080044905	0.751584605057705	-0.833333695891967	-0.141173547028899	0	1.03213412724984	0.345736163856343	-0.157545781740972	-2.98666981344956	-0.195153441781715
-0.325681332286803	-0.640405840325438	-0.357560173748124	-0.244204068961748	-0.545457859473443	-0.168115434294008	-0.92628091588215	0.952439488174748	0	1.12408183263492	0.272892724361995	1.21985743778852	-2.99546660873843	0.652271171046024
-0.312658249195549	-0.373432636954734	-0.181228455191539	0.0502069254139796	-0.611233144596464	0.830053366257098	0.0842729014579288	0.155466516769559	0	0.347058970225844	0.00800748983709197	1.49136480317655	-2.99546660873843	0.127395718810158
-0.263459935295257	0.835543576683333	-0.333944318584296	-0.379601638567697	-0.531610431026491	-0.104648053912145	0.719082637986628	1.37169077834324	0	-0.841786009260036	-0.548251502665204	0.544400089750021	-2.96027942758295	0.156718369773056
-0.393690766207796	1.06344753078028	-0.122976012454095	0.00454960543057802	-0.60084757326125	-0.0388727687891245	0.319607352071372	0.657777024801613	0	-0.253838710037172	-0.336343315045282	0.862262371179904	-2.98666981344956	-0.368157082462811
-0.502216458634911	0.140979145149794	-0.0348101531758027	1.03262650022924	-0.44967981271536	-0.0584899590889728	0.315652151220726	0.954417088600071	0	-0.371687177502548	-0.263499875550934	1.09403695138919	0.230024997180299	-0.588076964684542
-0.243201806042195	-0.310487735347007	0.0769715612663185	0.481589879739912	0.802358509363195	1.16585350609568	0.0783401001819597	-2.52813726039382	0	-0.0828936803071761	-0.316476922455914	0.564266482339388	0.892716908941784	-0.332969901307334
-0.280824046083595	-0.221496667556772	-0.530743111616199	0.111608148839933	0.931601174868078	0.553104797318063	0.436285777165432	-0.467477617207202	0	-0.56205777879277	0.133827976236421	0.531155828023775	-0.0485401869672273	-2.98666981344956
0.138808631301251	-0.119482516675284	-0.110380889700054	0.106884977807168	0.183840038732683	1.74629154849707	0.910909879242964	-0.176770354684714	0	0.850828792687725	-0.0847023422466241	-0.15092365087785	-2.99546660873843	0.22416046698772
-0.0999478920384029	-0.0261504211879643	-0.411089445452802	-0.461469936468969	0.681193510452367	0.737737176610753	0.424420174613494	-0.720610471648553	0	1.57216501662415	0.0212517515633371	-0.0780802113835015	-2.99546660873843	0.0130373800548575
0.0230478927123281	0.390588237732159	0.805914290656489	-0.0914882055689908	0.109987087015607	1.99439130817162	0.226660132081188	0.191063324425374	0	-0.209807414500658	-0.647583465612043	-0.58798428784394	-0.0895918983152839	1.2035370091485
-0.565884864858819	1.35429638648495	-0.0725955214379281	0.776000874115639	-0.488914193315056	0.298081323420035	0.851581866483273	0.525277796304969	0	0.691539105893865	-0.826380998916353	0.0477402750158274	-2.99546660873843	0.282805768913515
-0.0912658366442336	0.104080409724574	-0.215865042765154	0.546139883854376	0.331545942166835	-0.000792340560007165	1.29851956260628	0.560874603960784	0	1.21991465233203	-0.250255613824688	-0.554873633528327	0.408893168053974	1.67563168965115
-0.0710077073911721	0.312449739184636	-0.176505284158773	0.733492334820748	-0.106955958653304	-0.161191720070532	1.49232440428794	-0.234120767019082	0	1.5851153976643	-0.250255613824688	0.107339452783931	-2.99253434364214	0.171379695254504
-0.246095824506918	0.0910573266333205	0.941311860262438	-0.231608946207706	0.419246322330863	0.0395959924102688	1.92739649785901	0.19501852527602	0	2.19248826844739	0.140450107099543	0.809285324274924	0.403028637861395	0.332654275550441
-0.350280489236949	-2.69588245489501	0.0612276578237662	0.464271585953104	0.616572177699925	0.0395959924102688	0.721060238411951	0.167332119321497	0	1.07875549899439	-0.376076100224017	0.107339452783931	-0.0309465963894888	0.0892762725583912
0.416634403914667	-0.165063307494672	-0.0946369862575013	0.303683770839071	-0.561613192661553	0.0153629926281032	-0.546581634220124	-0.722588072073876	0	0.190359359640014	-0.621094942159553	-2.89910795907372	-2.99546660873843	0.186041020735953
0.60763962258639	0.256016379122536	-0.0379589338643131	0.639028914165435	0.542719225982849	0.868133794486215	1.14031152858044	0.278077743139588	0	0.0725108921746383	-1.29655229019806	-0.773403952011372	-2.99546660873843	0.555506422868462
0.105527418956936	0.390588237732159	1.72063508066878	-2.80731154940926	-0.55007366895576	2.53213311286158	1.37169077834324	0.282032943990234	0	0.343173855913798	0.239782070046382	-0.309854791592792	0.798884425860512	-1.01618766874285
0.596063548727498	0.0606701327537281	-0.168633332437497	-0.0962113766017565	0.62580379666456	0.635035415629194	1.86213568382335	0.758634646493089	0	0.944071536176814	-0.210522828645953	-0.442297408855243	0.0775472121732322	0.215363671698851
0.295085628396298	0.53167163788741	1.52855945866964	0.319427674281623	0.134220086797772	-2.5729521745813	-0.232143166593759	-0.334978388710558	0	0.0258895204300939	0.147072237962666	0.186805023141401	-2.99546660873843	-0.0485401869672273
0.925981653705929	1.16112065396468	0.407593533559916	0.346192310133962	0.652344701187884	-0.784326000183361	0.912887479668287	-0.801692089086798	0	0.96090703152901	-0.243633482961566	-0.806514606326985	-2.99546660873843	0.274008973624646
0.782727739702137	0.390588237732159	1.74739971652111	0.533544761100334	-0.507377431244325	0.907368175085912	1.65646523958975	1.11855792390188	0	0.777011620758863	-0.0449695570678886	-0.289988399003424	-2.99546660873843	-0.0925241634115736
1.05476547538611	0.145320172846878	0.29738620946205	0.519375248002037	-0.652775429937319	0.464250464783456	0.683485830330813	0.463972183119955	0	1.46856196830294	-0.833003129779475	-0.634339203885798	-2.99546660873843	-0.429734649484896
1.61331103907766	0.0975688681789474	-0.217439433109409	0.697281356902878	1.61243307350987	0.65811446304078	0.84367146478198	0.26027933931168	0	0.639737581733261	0.325869771266976	-0.0648359496572564	0.397164107668815	-0.429734649484895
0.247334323728367	0.208265074454605	-0.333944318584296	0.428060608035234	-0.363133384921911	1.11046379230787	0.679530629480167	0.560874603960784	0	2.12644132514262	-0.349587576771527	-0.568117895254572	1.37947291492588	-0.271392334285249
0.360201043852567	0.746552508893098	-0.716521172238316	0.572904519706715	0.797742699880877	-0.840869666341747	0.155466516769559	-0.249941570421667	0	2.79468098681442	-0.184034305193463	-1.00517853222066	0.813545751341961	-0.775741930847087
0.0592231235213666	0.073693215844982	-0.333944318584296	0.741364286542024	1.01237784080863	0.478097893230408	-2.53604766209511	1.36180277621662	0	0.03754486336623	0.74968614650682	0.206671415730769	0.379570517091077	0.590693604023939
-0.299635166104295	1.48235670354894	-0.444151642682162	1.39945945044071	-0.673546572607746	0.693886986528739	0.521322595454323	0.657777024801614	0	-0.112679556699524	0.365602556445711	-0.0317252953416435	0.0452922961140449	-0.115982284181892
-0.259118907598172	0.516478040947613	0.292663038429285	0.568181348673949	0.144605658132986	-0.316975290098739	0.990013896255886	0.0724072989059905	0	-0.00778147027429917	0.05436240587895	-0.488652324897101	0.212431406602561	-0.127711344567051
-0.356068526166396	0.0823752712391512	-0.368580906157911	0.424911827346724	-0.286972528463677	1.03199503110848	0.14360091421762	-0.129307944476961	0	-0.458454730471561	-0.164167912604095	-0.131057258288482	0.350247866128179	-0.25966327390009
-0.0261504211879643	0.314620253033178	-0.651971168123852	0.616987449345861	-0.193502386446752	0.900444460862436	0.0269224891235603	0.944529086473456	0	0.0815761589027441	1.05430416621046	-0.952201485315681	0.282805768913515	0.722645533356978
-0.052196587370472	0.251675351425451	-0.217439433109409	0.379254507363322	1.4601113605934	0.605032653994132	0.47386018524657	0.632068219272414	0	0.730390249014319	1.50460906490279	0.133827976236421	-0.171695321011397	-0.344698961692493
-0.283718064548318	0.0302829388741358	-0.947956552843834	0.5382679321331	0.42386213181318	0.57502989235907	-0.13524074575293	-0.172815153834068	0	-0.251248633829142	1.45825414886094	0.676842707012472	0.250550852854328	-0.391615203233129
-0.0174683657937951	0.29725614224484	0.0628020481680214	0.114756929528444	-0.291588337945994	0.0557513255983792	0.303786548668787	1.00187949880782	0	0.46490743769122	0.862262371179904	0.676842707012472	0.70505194277924	-0.585144699588253
-0.267800962992342	0.305938197639009	0.964927715426266	0.865741123738187	-0.127727101323732	-0.537380192879388	-0.101621538522438	-0.633596052934339	0	0.782191773174924	1.0675484279367	-0.329721184182159	0.376638251994787	-2.99546660873843
0.0158128465505204	0.455703653188429	-0.29301016963366	0.873613075459463	-0.275433004757884	-0.255815814458035	-2.53011486081914	0.16930971974682	0	-0.125629937739675	0.650354183559982	-0.972067877905049	0.46753846997977	0.69918741258666
-0.301082175336657	0.544694720978663	-0.784219957041291	2.36298634112491	1.11738750653135	-0.301973909281208	-1.01329533459636	1.22732594729465	0	0.779601696966894	-0.124435127425359	-0.0184810336153983	1.07744961000804	0.0804794772695219
-0.344492452307503	1.57134777133918	-0.648822387435341	1.16644967949094	-0.141574529770683	-0.240814433640504	-0.599976845703847	0.968260291577333	0	-2.44504318203075	0.895373025495517	-0.117812996562237	0.532048302098144	0.271076708528356
-0.195450501374265	0.52298958249324	-2.70812495772118	1.98670704884791	0.497715083530256	-0.299666004540049	-2.53604766209511	1.10669232134995	0	0.651392924669397	0.670220576149349	-0.40918675453963	0.892716908941784	-0.297782720151857
-0.772807185086519	1.61475804831002	-0.0111942980119742	0.580776471427991	1.68167021574463	-0.341208289880904	0.092183303159221	0.102071305285836	0	0.58146086705258	0.875506632906149	0.0874730601945628	0.473403000172349	0.763697244705035
-0.295294138407211	0.872442312108552	-0.297733340666426	1.4104801828505	0.246153466743966	0.817359890180726	0.108004106561805	0.758634646493089	0	0.383320037138267	1.32581153159848	-0.0847023422466241	-0.37695387775168	0.315060684972702
-0.425524969319749	0.570740887161171	0.0171447281846198	0.753959409296066	1.66897673966826	-0.404675670262767	0.669642627353552	0.624157817571122	0	0.271946760192967	1.34567792418785	-0.0118589027522758	0.0276987055363063	-0.01628527090804
-0.431313006249195	0.366712585398194	-0.447300423370672	1.48605091937475	2.03593359351248	0.948910460426767	-0.774005683132275	-0.540648832944155	0	0.594411248092732	0.0676066676051951	-0.422431016265875	0.370773721802208	0.309196154780123
-0.519580569423249	-0.0890953227956913	-0.0395333242085683	0.883059417524995	0.479251845600987	-0.0204095308598555	0.321584952496695	1.40530998557373	0	-0.497305873592014	0.186805023141401	-0.00523677188915319	0.0511568263066244	0.438215819016872
-0.139017141312164	0.440510056248632	1.9552192419628	0.6437520851982	2.1628683542762	1.22008926751291	0.0783401001819597	1.35586997494065	0	0.519299038059855	0.471556650255672	0.603999267518124	0.998278452408215	0.262279913239487
0.515031031715252	0.349348474609855	0.585499642460757	-0.12140162210984	1.07353731644933	-0.540842049991126	0.238525734633127	-0.420015206999449	0	-0.440324197015349	0.319247640403853	0.0940951910576854	0.408893168053974	0.370773721802208
-0.716373825024419	0.464385708582598	-0.234757726896217	1.07198625883562	0.628111701405718	0.623495891923401	0.40266656993494	2.10538053613809	0	0.103591806671001	0.769552539096188	0.239782070046382	0.0130373800548575	0.332654275550441
-0.277930027618872	1.23708863866366	-0.272543095158342	0.816935023066275	0.968527650726616	0.680039558081787	0.568785005662076	1.50023480598923	0	0.36389446557804	0.729819753917453	-0.389320361950263	0.710916472971819	0.927904090097261
-0.431313006249196	2.18994421817373	0.57133012936246	0.217092301905034	1.89630535667238	1.43703231318182	-0.463522416356556	0.576695407363368	0	0.41699102784266	0.584132874928756	-0.872735914958211	-0.388682938136839	0.0863440074621015
-2.67851834410667	0.334154877670059	0.125777661938231	1.08615577193392	-0.327360861433953	2.00246897476568	-0.421992807424772	1.10471472092462	0	-0.508961216528151	-2.89910795907372	0.272892724361995	-0.667248122284366	0.136192514099027
-0.272141990689426	-2.70022348259209	0.702004527935644	1.13338748226158	-0.101186196800407	1.35625564724126	0.0961385040098671	0.624157817571122	0	-0.189086804836416	0.855640240316782	0.23315993918326	0.0687504168843629	0.180176490543374
-1.25900228716	0.210435588303148	-2.80731154940926	2.05755461433939	0.577337797100229	0.55772060680038	-0.283560777652159	1.20754994304142	0	0.748520782470531	0.577510744065633	-0.87273591495821	0.0687504168843629	0.144989309387897
1.04029538306249	-0.273588999921788	-0.209567481388133	0.486313050772678	0.465404417154035	0.65926841541136	1.17195313538561	1.63075643406055	0	-0.459749768575576	0.974838595852988	0.670220576149349	0.0130373800548576	0.716781003164399
0.645261862627791	0.394929265429244	-0.844046790122989	0.0690996095450423	0.682347462822946	0.661576320152518	0.879268272437795	-0.797736888236152	0	-0.799049751827537	0.458312388529427	1.17350252174667	0.740239123934717	-0.447328240062634
0.119997511280551	0.902829505988145	-0.36228334478089	-2.80731154940926	0.433093750777814	0.158453086579938	-0.97176572566458	-0.872885704398428	0	0.0284795966381242	0.272892724361995	1.0079492501686	0.379570517091077	0.271076708528356
-0.128888076685634	0.236481754485655	-0.222162604142175	0.390275239773109	0.295773418678876	0.422708179442601	0.47386018524657	0.19501852527602	0	0.0543803587184266	1.01457138103172	1.36554431677722	0.309196154780123	1.28564043184461
0.57869943793916	-0.130335085917995	-0.141868696585158	-0.0411077145528236	0.213842800367745	1.04468850718485	0.634045819697737	0.790276253298258	0	-0.498600911696029	0.325869771266976	0.90199515635864	0.256415383046907	0.58189680873507
0.633685788768898	0.0172598557828819	-0.25679919171579	-0.0804674731592042	-0.213119576746601	0.195379562438476	1.56549562002489	-0.696879266544676	0	0.454547132859099	0.431823865076937	0.862262371179904	0.356112396320759	0.490996590750088
-2.70022348259209	-0.104288919735487	-0.584272383320877	0.0816947322990842	0.0972936109392344	0.798896652251457	0.31169695037008	0.461994582694632	0	-0.458454730471561	-0.164167912604095	0.849018109453659	0.529116037001855	0.775426305090194
-0.400925812369603	-0.206303070616976	-0.278840656535363	-0.0285125917987817	-0.817790618930161	0.820821747292463	0.0862505018832519	0.746769043941151	0	-0.736887922834812	-0.852869522368843	1.18012465260979	0.150853839580476	0.133260249002738
-0.28516507378068	-0.0348324765821335	-2.68608349290161	0.593371594182033	0.183840038732683	2.44558668506814	0.127780110815036	0.780388251171643	0	0.57369063842849	-0.521762979212714	0.862262371179904	0.0804794772695219	0.872191053267756
-0.758337092762904	0.24082278218274	-0.338667489617061	0.136798394348017	-0.674700524978326	-0.273125100016725	-0.635573653359662	0.855537067333919	0	-0.0207318513144504	0.140450107099543	1.22647956865165	0.288670299106095	-0.212747032359454
0.119997511280551	0.299426656093382	-0.0883394248804804	0.22496425362631	0.398475179660435	-0.207349814893704	0.109981706987128	0.396733768658971	0	0.62678720069311	0.431823865076937	1.04768203534734	-0.215679297455743	-0.0221498011006195
-0.477617301684765	1.00918468456672	-0.622057751583002	0.185604495019929	-0.627388477784574	-0.477374669609263	-0.000763916830962363	-0.572290439749324	0	-2.44504318203075	0.95497220326362	0.842395978590536	0.124463453713868	-0.0544047171598068
-1.48328871817604	0.360201043852567	-2.80731154940926	0.251728889478649	-0.778556238330464	-0.0215634832304348	0.426397775038817	-0.973743326089903	0	-0.709692122650494	1.03443777362109	1.39203284022971	1.50849257916263	0.121531188617579
-0.461700200128788	0.225629185242944	1.41205457319475	0.251728889478649	0.662730272523098	-0.0700294827947659	1.2055723426161	0.303786548668787	0	-0.846966161676097	0.855640240316781	0.213293546593892	0.0892762725583912	0.329722010454151
-0.464594218593511	0.173536852877928	0.106884977807168	1.05781674573732	0.0453657542631653	0.369626370395952	-0.299381581054743	-1.10030975331058	0	0.507643695123718	-0.111190865699114	-0.0118589027522758	0.784223100379063	0.403028637861395
-0.736631954277481	-0.171574849040299	-2.80731154940926	0.580776471427991	0.413476560477966	0.509254607236049	-0.41408240572348	0.554941802684815	0	-0.467519997199667	-0.700560512517024	0.325869771266976	-2.99546660873843	0.690390617297791
0.732082416569483	0.138808631301251	-0.385899199944718	0.0549300964467453	-0.178501005629221	0.260000895190918	0.513412193753031	-1.06866814650541	0	0.594411248092731	0.756308277369943	0.849018109453659	0.520319241712985	0.414757698246554
-0.357515535398757	0.453533139339886	0.0706739998892976	0.689409405181602	-0.660853096531374	-2.57410612695187	0.333450555048633	0.645911422249675	0	-2.44504318203075	-2.89910795907372	0.92848367981113	0.0746149470769424	-0.159966260626238
-0.00444528270254119	0.110591951270201	0.495759392838209	0.295811819117795	-0.912414713317664	-0.573152716367346	-0.281583177226836	-0.983631328216518	0	0.0867563113188046	1.23310169951477	0.570888613202511	0.496861120942667	-0.309511780537016
-0.178086390585926	0.273380489910875	1.74267654548835	0.102161806774402	0.367318465654794	0.823129652033622	0.258301738886357	0.291920946116849	0	-0.578893274144967	1.25296809210414	0.160316499688911	0.0423600310177551	-0.705367568536133
-0.338704415378057	0.420975431611752	1.20580943809732	-0.686607755697467	-2.5729521745813	0.573875939988491	0.33147295462331	0.252368937610388	0	-0.0142566607943748	0.637109921833737	0.570888613202511	0.285738034009805	-0.189288911589136
-0.0362794858144951	0.110591951270201	0.420188656313958	1.04207284229477	-0.517763002579539	-0.707011191354547	0.100093704860513	-0.878818505674397	0	1.12019671832287	0.537777958886898	0.299381247814485	0.617083989890547	-0.2567310088038
-0.0825837812500644	0.108421437421659	0.457974024576083	0.546139883854376	0.0557513255983792	0.654652605929043	0.687441031181459	1.70392764979751	0	-0.449389463743455	0.219915677457014	0.74968614650682	0.4587416746909	1.07744961000804
-0.544179726373396	0.961433379898787	1.22942529326114	0.332022797035665	-0.260431623940353	-0.373518956257125	-1.0251609371483	0.00912408529565289	0	0.611246743444928	0.451690257666304	-0.117812996562237	-0.321240840922175	0
-2.70022348259209	0.585934484100967	0.311555722560347	0.442230121133531	0.225382324073538	0.705426510234532	0.222704931230542	-0.868930503547782	0	0.451957056651068	0.597377136655001	0.0411181441527048	0.543777362483303	0
0.0577761142890051	0.12795606205854	-0.237906507584727	0.993266741622861	0.487329512195042	0.609648463476449	0.416509772912201	0.56482980481143	0	0.213670045512286	0.51791156629753	-0.0582138187941338	0.364909191609628	0
-0.477617301684765	0.316790766881721	0.321002064625879	0.587074032805012	-0.638928001490367	-0.693163762907595	0.422442574188171	-0.663260059314184	0	-0.470110073407697	1.29270087728287	0.372224687308834	-0.0368111265820683	0
0.190900963666267	0.486090847068021	0.0533557061024901	1.08458138158966	0.2888497044554	-0.455449574568256	1.22139314601868	0.485725787798508	0	0.00775898697388227	-0.0979466039728693	0.656976314423104	-2.99546660873843	0
2.68699188948992	-0.171574849040299	0.57447891005097	0.321002064625879	1.03430293584964	0.929293270126919	-0.702812067820645	0.272144941863619	0	-0.049222689602783	0.239782070046382	0.756308277369943	0.329722010454151	0
0.640920834930706	0.197412505211894	0.424911827346724	0.838976487885848	0.668500034375994	0.0684448016747516	0.179197721873435	0.254346538035711	0	0.597001324300762	0.656976314423104	0.637109921833737	0.405960902957685	0
0.53239514250359	-0.0435145319763028	0.912972834065844	0.440655730789276	0.740045081351912	0.388089608325221	-0.263784773398928	0.79818665499955	0	1.73533981773005	0.743064015643698	-0.15092365087785	-0.159966260626238	0
0.263251425284344	0.301597169941925	-0.258373582060045	0.639028914165435	0.466558369524614	-0.501607669391429	-2.53604766209511	0.649866623100321	0	1.38567952964597	1.25296809210414	0.537777958886898	0.21829593679514	0
0.232864231404751	0.0237713973285088	-0.622057751583002	1.07828382021264	0.579645701841387	-0.934339808358671	-0.532738431242863	0.374980163980417	0	0.407925761114554	1.16025826002042	0.875506632906149	0.0687504168843629	0
1.32680321107008	1.16112065396468	-0.0458308855855893	0.500482563870975	0.317698513719883	-0.0423346259008624	-0.671170461015477	0.833783462655365	0	0.349649046433874	0.92848367981113	1.69002872907023	0.265212178335776	0
0.201030028292798	0.453533139339886	-0.74486019843491	0.237559376380352	0.346547322984366	0.254231133338021	0.301808948243464	0.252368937610388	0	0.441596751818947	0.822529586001169	-2.88586369734747	-0.596873759973412	0
-0.652705418800511	0.203924046757521	-0.297733340666426	0.0612276578237662	1.80745102413778	-0.670084715496008	0.422442574188171	0.410576971636232	0	0.534839495308036	1.27945661555663	-0.0714580805203789	-0.101320958700443	0
-0.0985008828060413	0.533842151735952	-0.311902853764723	0.698855747247133	0.107679182274448	0.465404417154035	0.77247784947035	0.802141855850196	0	0.626787200693109	1.3589221859141	0.935105810674253	0.0658181517880731	0
-0.406713849299049	-0.186768445980095	-0.393771151665994	0.928716737508396	-0.177347053258642	-0.688547953425278	0.984081094979917	1.69403964767089	0	0.683768877269775	0.46493451939255	0.577510744065633	0.520319241712985	0
-0.231625732183303	0.234311240637113	-0.472490668878756	0.865741123738187	-0.518916954950119	-2.57410612695187	0.424420174613494	1.24512435112256	0	0.176113940495848	0.153694368825789	-0.137679389151605	0.256415383046907	0
-0.241754796809834	0.0628406466022704	-0.236332117240472	0.64060330450969	0.330391989796256	0.241537657261649	0.422442574188171	-2.53604766209511	0	0.854713906999771	0.789418931685556	0.365602556445711	0.493928855846377	0
-0.59482504950605	0.219117643697317	-0.258373582060045	0.92084478578712	0.77581760483987	-0.554689478438077	0.0803177006072827	1.61098042980732	0	1.03601924156189	0.127205845373298	0.0940951910576854	0.142057044291607	0
-0.625212243385642	0.199583019060436	0.283216696363753	0.309981332216092	-0.359671527810173	-0.0100239595246417	0.899044276691026	1.3262059685608	0	0.335403627289708	0.782796800822433	-0.621094942159553	0.186041020735953	0
-0.110076956664934	1.26313480484617	-0.0631491793723967	0.377680117019067	0.197687467179635	0.0719066587864896	-0.143151147454222	2.00056771359597	0	1.57346005472816	1.38541070936659	0.25964846263575	0.576032278542491	0
-0.221496667556772	0.811667924349368	-0.15761260002771	0.138372784692272	0.246153466743966	0.214996752738324	-0.253896771272313	-1.07064574693073	0	0.161868521351682	0.325869771266976	0.160316499688911	0.93670088538613	0
-0.615083178759111	1.78188761464778	-0.184377235880049	0.387126459084598	-0.46583514590347	0.408860750995649	0.677553029054844	-0.119419942350345	0	-2.43986302961469	0.0808509293314403	0.663598445286227	1.07451734491175	0
0.183665917504459	1.78839915619341	-2.80731154940926	0.360361823232259	-0.61700290644936	0.483867655083304	0.519344995029	0.333450555048633	0	0.198129588264105	0.709953361328085	0.266270593498872	1.2885726969409	0
-0.364750581560565	1.43026437118393	0.634305743132669	1.96309119368408	-0.523532764432436	-0.00656210241290373	-1.04493694140153	-0.888706507801012	0	0.108771959087062	0.05436240587895	0.378846818171956	0.206566876409981	0
-0.233072741415665	0.816008952046452	-1.03297363143362	1.98040948747089	-0.06310576857129	0.962757888873719	0.683485830330813	0.374980163980417	0	1.69778371271361	0.405335341624447	0.411957472487569	0.916175029712102	0
-1.46881862585242	1.97723386101659	0.213943521216523	1.87177655371728	-0.26389348105209	0.433093750777814	1.32225076771016	0.0625192967793753	0	0.962202069633025	0.392091079898201	0.743064015643698	-2.99546660873843	0
0.038964994268305	2.03366722107869	-0.215865042765154	1.04837040367179	-0.708165143725126	0.149221467615303	0.861469868609888	-0.0462487266133925	0	-0.0621730706429342	0.908617287221762	0.729819753917453	0.690390617297791	0
-0.124547048988549	1.56845375287445	-0.907022403893198	1.39316188906369	-0.584692240073139	0.461942560042297	-2.53604766209511	0.691396232032105	0	-0.0181417751064201	0.358980425582588	0.74968614650682	1.15368850251157	0
-0.70769176963025	0.947686792191352	-0.148166257962179	1.68127532206239	-0.103494101541566	0.39039751306638	0.774455449895674	0.40266656993494	0	-0.186496728628386	0.968216464989865	1.39203284022971	0.112734393328709	0
0.00134275422690496	0.70169522268989	0.0990130260858916	1.48605091937475	0.0222867068515791	0.164222848432835	0.463972183119955	0.149533715493589	0	0.36130438937001	0.0808509293314402	1.0079492501686	0.930836355193551	0
-0.642576354173981	0.331260859205336	0.0502069254139796	1.48919970006326	-0.678162382090064	0.963911841244298	0.616247415869829	-0.00274151725628541	0	-0.630694798305572	0.908617287221762	1.37878857850347	0.482199795461218	0
-0.192556482909541	0.15617274208959	0.199774008118226	2.00874851366748	0.796588747510298	0.953526269909085	0.501546591201092	0.258301738886357	0	0.247341036216679	0.272892724361995	0.822529586001169	0.546709627579593	0
0.604745604121667	0.645261862627791	0.450102072854807	1.46558384489943	1.92400021356629	0.431939798407235	-1.19918977457673	0.113936907837775	0	0.142442949791455	0.584132874928756	-2.89910795907372	0.329722010454151	0
-0.123100039756188	0.164854797483759	0.793319167902447	1.09717650434371	-0.233890719417028	1.84437749999631	-2.53604766209511	0.463972183119955	0	0.878024592872043	-0.362831838497772	0.921861548948007	-0.350563491885072	0
0.0534350865919204	0.950580810656075	1.5474521428007	0.909824053377334	0.219612562220642	2.33711516223368	-0.327067987009266	-1.1279961592651	0	0.489513161667507	0.292759116951363	0.511289435434408	0.543777362483303	0
0.342836933064229	1.88390176552927	0.306832551527582	1.36009969183433	-0.570844811626188	-2.57410612695187	1.3776235796192	-0.176770354684714	0	-0.589253578977088	-0.0780802113835015	0.345736163856343	0.596558134216519	0
-0.354621516934034	0.546865234827206	0.406019143215661	1.13181309191732	-0.53391833576765	0.549642940206325	0.361136961003156	0.566807405236753	0	0.391090265762358	0.789418931685556	0.166938630552034	1.00707524769708	0
0.0433060219653897	0.480302810138575	0.928716737508396	0.67681428242756	1.23855250544217	0.413476560477966	-0.162927151707453	-0.882773706525043	0	-0.444209311327395	0.23315993918326	0.206671415730769	1.06865281471917	0
0.596063548727498	0.0953983543304051	0.0486325350697244	0.388700849428853	-0.481990479091581	0.975451364950091	-0.946056920135381	0.489680988649154	0	-0.621629531577466	0.855640240316782	0.219915677457014	0.256415383046907	0
0.665519991880852	-0.195450501374265	-0.459895546124714	0.88778258855776	-0.673546572607747	-0.299666004540049	0.115914508263098	0.0684520980553444	0	-0.735592884730796	-0.157545781740972	0.299381247814485	-0.154101730433659	0
1.56121870671265	-0.101394901270764	0.971225276803287	1.89539240888111	-0.725474429283815	-0.307743671134104	1.12449072517785	-0.0699799317172691	0	-0.523206635672317	1.17350252174667	0.219915677457014	0.247618587758038	0
1.08659967849806	-0.0174683657937951	0.127352052282486	0.206071569495247	-0.484298383832739	0.800050604622036	0.556919403110138	0.131735311665682	0	-0.55428755016868	0.597377136655001	0.458312388529427	-0.0690660426412556	0
1.1980193893899	0.0433060219653897	-1.03927119281064	0.141521565380783	-0.585846192443719	-0.501607669391429	0.442218578441401	-2.53209246124447	0	-0.356146720254366	0.49142304284504	0.802663193411801	0.546709627579593	0
1.16763219551031	-0.356068526166395	0.190327666052695	0.0454837543812139	1.43357045607008	0.381165894101745	-0.0165847202335468	0.386845766532356	0	-0.00907650837831429	0.656976314423104	1.18012465260979	-0.221543827648323	0
1.86074961781148	0.0505410681271973	0.0171447281846198	-0.111955280044309	-0.748553476695402	0.606186606364711	0.196996125701343	0.303786548668787	0	0.41958110405069	-0.263499875550934	-0.336343315045282	0.153786104676766	0
-0.997093616102558	-0.231625732183303	-0.149740648306434	-0.351262612371103	0.139989848650669	-0.160037767699952	-0.736431275051137	0.232592933357158	0	0.159278445143651	0.623865660107491	-0.283366268140301	-0.101320958700443	0
1.3296972295348	0.114209474351105	-0.826728496336182	0.00612399577483325	-0.707011191354547	-0.652775429937319	0.309719349944757	-1.28422659286562	0	0.222735312240392	0.239782070046382	-0.402564623676508	0.232957262276589	0
0.66407298264849	-0.194003492141903	-0.0379589338643131	-0.337093099272806	-2.2936957009011	-0.787787857295098	-0.584156042301262	0.469904984395924	0	-0.0297971180425562	0.597377136655001	0.226537808320137	-0.690706243054684	0
0.0317299481064973	-0.233072741415665	0.495759392838209	-0.179654064847284	1.51319316964005	-0.548919716585181	0.274122542288942	0.77247784947035	0	-1.02827149623821	0.306003378677608	1.12714760570481	0.400096372765105	0
0.21260610215169	-0.139017141312164	-0.396919932354505	-0.104083328323033	0.801204556992615	0.615418225329346	-2.53604766209511	0.0447208929514678	0	0.080281120798729	0.319247640403853	0.451690257666304	-0.0485401869672273	0
0.788515776631583	0.70169522268989	-0.242629678617493	1.06096552642584	-0.256969766828615	-0.185424719852697	1.39146678259647	0.092183303159221	0	0.0945265399428953	0.127205845373298	0.206671415730769	0.0775472121732322	0
0.322578803811167	-0.105735928967849	-0.286712608256639	-0.374878467534932	0.630419606146877	0.1215266107214	0.556919403110138	0.61031461459386	0	-0.406653206310956	-0.376076100224017	-0.0184810336153983	-0.456125035351503	0
0.963603893747329	-0.0189153750261566	-0.751157759811931	0.223389863282055	0.467712321895194	0.491945321677359	-2.53604766209511	0.106026506136482	0	0.819747878191362	-2.89910795907372	0.445068126803182	-0.338834431499913	0
0.970838939909137	-0.175192372121203	-1.02982485074511	-0.32607236686302	0.295773418678876	0.375396132248849	-0.255874371697636	1.28467635962902	0	0.173523864287818	-0.0383474262047661	-0.276744137277179	-0.124779079470761	0
0.0823752712391512	-0.286612083013042	-0.43470530061663	-0.168633332437497	0.883135175303746	1.04238060244369	0.515389794178354	1.51605560939182	0	0.551674990660233	0.100717321920808	-0.455541670581488	-0.0485401869672273	0
-0.807535406663196	-0.345939461539865	-0.285138217912384	0.0895666840203603	0.628111701405718	0.183840038732683	-0.811580091213413	0.677553029054844	0	1.99046232422103	-2.34284896657142	0.603999267518124	-0.470786360832952	0
0.309555720719913	-0.777148212783604	-0.724393123959592	0.0864179033318498	0.0522894684866412	-0.296204147428311	-1.06669054608009	0.422442574188171	0	0.944071536176814	0.670220576149349	0.193427154004524	0.743171389031007	0
0.912958570614675	-0.251883861436365	-0.1544638193392	0.0659508288565319	1.71513483449143	0.175762372138628	-0.259829572548282	-0.0897559359704996	0	-0.571123045520876	0.299381247814485	0.299381247814485	0.70798420787553	0
-0.201238538303711	0.0953983543304051	-0.283563827568129	-0.184377235880049	0.343085465872628	-0.589308049555457	1.64459963703782	0.0981161044351902	0	-0.133400166363766	0.981460726716111	0.358980425582588	0.303331624587543	0
-0.121653030523826	0.30666170225519	0.0533557061024901	-0.201695529666857	0.316544561349304	0.378857989360587	1.18777393878819	-0.113487141074376	0	0.0647406635505475	0.0609845367420726	0.332491902130098	0.58189680873507	0
-1.09549024390314	-0.0275974304203258	0.298960599806305	-0.532317501960454	-0.328514813804532	0.346547322984366	1.12251312475253	0.483748187373185	0	-0.384637558542699	0.630487790970614	0.511289435434408	-0.288985924862987	0
-0.610742151062027	-0.505110477099634	0.555586225919907	-0.152889428994945	-0.319283194839897	1.04122665007311	-2.53604766209511	-2.52022685869253	0	-0.960929514829427	-0.528385110075837	1.13376973656793	0.353180131224469	0
-0.383561701581265	-0.457359172431703	0.491036221805443	-0.0662979600609072	-0.605463382743567	-0.269663242904987	-0.259829572548282	-2.53604766209511	0	0.112657073399107	0.551022220613143	-1.9256547221947	-0.230340622937192	0
0.159066760554313	-0.382114692348903	0.423337437002468	0.0124215571518541	-2.56025869850492	-0.156575910588214	0.0625192967793753	-0.303336781905389	0	-0.589253578977088	0.193427154004524	0.133827976236421	0.10686986313613	0
-0.0695606981588105	-0.230178722950941	0.763405751361597	-0.441002861993651	-0.842023618712326	0.0592131827101171	0.814007458402135	0.185130523149404	0	0.348354008329859	0.160316499688911	0.445068126803182	-0.388682938136839	0
-0.675857566518296	-0.0840307904824259	0.659495988640752	-0.582697992976622	-0.446217955603622	-0.625080573043415	-0.932213717158119	-0.461544815931233	0	-0.483060454447848	0.504667304571285	0.842395978590536	0.370773721802208	0
-0.53839168944395	-0.664281492659404	0.785447216181171	-0.212716262076643	-0.83509990448885	0.465404417154035	-0.574268040174647	-2.53604766209511	0	0.36648454178607	0.842395978590536	0.0146296207002145	0.259347648143197	0
-0.437101043178642	-0.131782095150357	0.750810628607556	-0.0537028373068654	0.203457229032531	-0.0377188164185452	1.39146678259647	0.679530629480167	0	0.871549402351967	0.166938630552034	1.27945661555663	0.625880785179416	0
-0.343045443075142	1.5930529098246	-0.400068713043015	0.18875327570844	-2.57410612695187	-0.581230382961402	1.04538670816493	-0.366619995515727	0	-0.413128396831032	0.0411181441527048	0.842395978590536	0.441148084113162	0
-0.400925812369603	-0.380667683116542	0.135224004003762	-0.107232109011543	0.328084085055097	-2.50948479419943	-1.34355460562531	0.659754625226937	0	-0.437734120807319	0.100717321920808	0.498045173708163	0.555506422868462	0
-0.125994058220911	-2.70022348259209	-0.0962113766017565	-0.349688222026848	0.0522894684866412	-0.679316334460643	-1.06471294565476	0.00121368359436068	0	-0.203332223980582	0.74968614650682	0.0742287984683177	0.998278452408215	0
-0.513792532493803	-0.0941598551089567	-0.551210186091517	0.0549300964467453	0.226536276444117	0.010747183145786	0.380912965256386	0.121847309539067	0	-0.12951505205172	-0.283366268140301	0.49142304284504	1.16541756289673	0
-0.466041227825873	-0.0406205135115797	-0.555933357124283	-0.508701646796626	0.179224229250366	0.429631893666077	-0.137218346178253	0.374980163980417	0	0.385910113346297	-2.7467989492219	0.0808509293314403	1.15368850251157	0
-0.370538618490011	-0.183874427515372	-0.000173565602187661	0.26432401223269	-2.57410612695187	0.338469656390311	-1.10624255458655	-2.45101084380622	0	-0.551697473960649	0.299381247814485	0.31262550954073	-0.37695387775168	0
0.202477037525159	-2.70022348259209	-0.110380889700054	1.22155334153987	-0.926262141764616	-0.181962862740959	-0.346843991262496	0.212816929103927	0	-0.567237931208831	0.445068126803182	1.12714760570481	0.244686322661748	0
-0.205579566000795	-0.445783098572811	-2.80731154940926	-0.149740648306434	1.30317383819462	-1.79980408629316	0.329495354197987	0.954417088600071	0	-0.398882977686865	0.796041062548678	1.08079268966295	-0.397479733425708	0
-0.195450501374265	0.299426656093382	-0.763752882565973	-2.80731154940926	0.273848323637869	0.797742699880877	0.108004106561805	0.226660132081188	0	-0.650120369865799	-0.0515916879310112	-2.89910795907372	0.309196154780123	0
-0.551414772535203	0.073693215844982	-0.384324809600463	0.169860591577377	-0.0757992446476625	0.795434795139719	0.33147295462331	-0.20643436106456	0	1.75088027497823	0.173560761415156	-0.0913244731097467	0.197770081121112	0
-0.324234323054442	0.0910573266333205	-0.551210186091517	-0.0285125917987817	-0.438140289009567	1.02737922162616	-0.230165566168436	-2.41541403615041	0	-0.575008159832922	0.392091079898201	0.0344960132895822	-0.456125035351503	0
-0.453018144734619	-0.173745362888841	-0.848769961155755	-2.80731154940926	-2.57410612695187	0.17114656265631	0.345316157600571	0.365092161853802	0	-2.44504318203075	1.10728121311544	0.365602556445711	0.757832714512455	0
-0.127441067453272	-0.486299357078934	-0.596867506074919	0.0864179033318498	0.0938317538274965	1.10238612571382	-2.53604766209511	-2.53604766209511	0	-0.717462351274585	-0.0515916879310112	0.113961583647053	0.265212178335777	0
0.487537856300383	-0.571672901788265	-0.88025776804086	0.394998410805874	0.663884224893677	2.48482106566783	-1.24862978520981	-0.0304279232108081	0	-0.654005484177844	-0.925712961863191	0.888750894632394	0.910310499519523	0
0.499113930159275	0.881124367502721	-0.662991900533638	-0.0741699117821833	-0.186578672223277	-0.169269386664587	1.14228912900576	0.418487373337524	0	-0.363916948878457	-0.17741217433034	0.988082857579233	0.0775472121732322	0
0.319684785346444	0.659731954951406	-0.677161413631935	-0.392196761321739	0.607340558735291	0.113448944127345	0.191063324425374	-0.0581143291653308	0	0.4118108754266	0.246404200909505	0.358980425582588	0.0189019102474371	0
1.01859024457707	0.00713079115635114	-0.15761260002771	0.291088648085029	0.838131032851153	0.565798273394435	0.738858642239859	-1.19721217415141	0	1.36107380566968	0.127205845373298	-0.197278566919708	-0.312444045633305	0
0.982415013768029	1.48452721739748	-0.132422354519627	-0.030086982143037	1.67013069203884	0.000361611810572151	-0.0996439380971149	0.624157817571122	0	-0.120449785323615	-1.39588425314489	-0.309854791592792	0.0599536215954936	0
2.39324901532053	0.183665917504459	-0.15761260002771	0.103736197118657	0.226536276444117	-0.260431623940353	0.317629751646049	1.60109242768071	0	-1.35462109845002	1.03443777362109	-2.89910795907372	0.69918741258666	0
-0.0493025689057489	0.260357406819621	-0.167058942093242	-0.389047980633229	-1.33360732857911	-0.161191720070532	-0.170837553408745	-0.538671232518832	0	0.848238716479695	-0.309854791592792	-0.197278566919708	0.834071607015989	0
-0.195450501374265	0.054882095824282	-0.453597984747693	0.00927277646334371	1.80283521465546	0.224228371702959	0.424420174613494	0.730948240538567	0	0.507643695123718	-2.89910795907372	0.623865660107491	0.590693604023939	0
-0.0377264950468566	-0.0536435966028335	-0.115104060732819	0.108459368151423	0.819667794921884	0.888904937156643	-0.346843991262496	-0.766095281430983	0	0.238275769488574	-0.369453969360895	-0.263499875550934	0.511522446424116	0
-0.260565916830534	1.53517254053014	0.821658194099041	0.273770354298222	1.14046655394293	-2.57410612695187	-0.772028082706952	1.57142842130086	0	0.36130438937001	-2.88586369734747	0.418579603350692	0.315060684972702	0
1.35863741418203	0.991097069162199	-0.0206406400775056	-0.0395333242085683	-0.372365003886546	-0.539688097620546	0.527255396730292	1.20161714176545	0	0.703194448830001	1.25296809210414	0.405335341624447	0.58482907383136	0
0.0114718188534358	1.02003725380943	-0.0395333242085683	0.217092301905034	2.02554802217727	0.062675039821855	0.465949783545278	0.77247784947035	0	-0.0297971180425562	-2.89910795907372	-2.89910795907372	0.0951408027509707	0
-0.149146205938695	1.08225865080098	-0.39534554201025	0.360361823232259	-0.0331030069362279	0.276156228379028	1.61493563065797	0.560874603960784	0	0.404040646802509	0.0808509293314403	0.325869771266976	-0.415073324003447	0
-0.194003492141903	-2.70022348259209	-0.0206406400775056	0.437506950100765	-0.681624239201802	0.0580592303395378	-0.603932046554493	0.620202616720476	0	1.32999289117332	0.153694368825789	0.988082857579233	1.03346563356369	0
-0.251883861436365	0.89848847829106	0.842125268574359	1.05624235539307	0.628111701405718	-0.689701905795857	-0.819490492914705	1.08098351582075	0	1.55791959747998	0.319247640403853	0.51791156629753	0.916175029712102	0
-0.288059092245403	0.481749819370936	0.343043529445452	1.16172650845817	-0.290434385575415	-0.135804767917787	1.16602033410964	0.351248958876541	0	0.638442543629246	1.74962790683833	0.46493451939255	1.02760110337111	0
-0.302529184569019	0.447021597794259	-0.357560173748124	1.21053260913008	1.13238888734888	-0.286972528463677	-0.00867431853225457	0.390800967383002	0	-0.39240778716679	1.28607874641975	-0.223767090372198	1.1742143581856	0
-0.086924808947149	-0.690327658841911	0.0801203419548289	1.40575701181773	0.29000365682598	-2.57410612695187	1.16602033410964	0.614269815444506	0	-0.296574967469671	1.17350252174667	0.246404200909505	0.851665197593727	0
-0.434207024713919	1.16184415858086	0.686260624493091	1.03262650022924	-0.711627000836864	-2.57410612695187	1.30049716303161	0.0882281023085749	0	-0.28621466263755	1.12052547484168	-0.607850680433307	1.02760110337111	0
0.878230349037998	-0.28516507378068	1.08143260090115	-2.80731154940926	-0.862794761382754	-0.207349814893704	-0.874863304823751	-0.443746412103326	0	-0.343196339214215	0.219915677457014	0.670220576149349	0.611219459697968	0
-1.08825519774134	-0.37922067388418	0.180881323987163	0.916121614754354	-0.488914193315056	0.269232514155552	1.35586997494065	-0.0838231346945305	0	2.07593483908603	0.100717321920808	0.458312388529427	1.18301115347447	0
-0.850945683634042	-0.411054876996134	0.308406941871837	1.23257407394966	-0.323899004322215	-0.151960101105897	-0.277627976376189	-0.90057211035295	0	1.27042113838862	0.279514855225118	-2.89910795907372	1.0305333684674	0
-0.233072741415665	-0.590484021808965	0.19190205639695	1.04207284229477	-0.793557619147995	0.010747183145786	0.932663483921517	-0.950012120986027	0	-2.44504318203075	-0.38269823108714	0.411957472487569	1.24458872049655	0
-0.350280489236949	-0.319893295357357	-0.189100406912815	0.572904519706715	-0.71739676268976	0.0326722781867929	0.717105037561305	-0.989564129492488	0	0.192949435848044	-0.309854791592792	-0.852869522368843	1.1448917072227	0
-0.991305579173112	0.983862023000391	-0.0521284469626102	0.243856937757373	-0.739321857730767	-0.865102666123912	-0.853109700145197	-0.592066444002555	0	-0.476585263927773	-0.435675277992121	0.358980425582588	0.710916472971819	0
-0.502216458634911	-0.248989842971642	0.612264278313096	-0.302456511699191	-0.26389348105209	-0.570844811626188	0.467927383970601	-1.16557056734624	0	0.174818902391833	-0.15092365087785	0.709953361328085	0.922039559904682	0
-0.982623523778943	-0.370538618490011	0.541416712821611	-0.425258958551099	0.689271177046422	-0.635466144378629	0.434308176740109	0.236548134207804	0	-0.211102452604673	0.266270593498872	0.339114032993221	0.968955801445318	0
-0.426971978552111	-0.615083178759111	-0.294584559977915	0.291088648085029	0.203457229032531	-0.682778191572381	-0.273672775525543	0.70721703543469	0	-0.857326466508218	0.531155828023775	0.345736163856343	0.675729291816342	0
-0.700456723468442	0.0910573266333205	0.059653267479511	-0.222162604142175	-0.0988782920592488	0.00728532603404802	-0.821468093340028	0.505501792051739	0	0.668228420021593	0.113961583647053	0.100717321920808	1.31203081771122	0
-0.270694981457065	-0.791618305107219	-0.437854081305141	-0.152889428994945	-0.628542430155153	-0.24773814786398	-0.55053683507077	-0.870908103973105	0	-0.205922300188612	0.564266482339388	0.279514855225118	1.33842120357783	0
-0.0536435966028336	-0.55720280946465	-0.135571135208137	-0.261522362748555	-0.619310811190519	-0.0284871974539107	0.604381813317891	0.390800967383002	0	-0.0531078039148284	0.00138535897396937	0.49142304284504	0.883920113652915	0
-0.603507104900219	-0.231625732183303	0.57133012936246	0.0124215571518542	-0.602001525631829	-0.742783714842505	-0.127330344051638	-0.247963969996344	0	-0.123039861531645	-0.250255613824688	-0.263499875550934	-0.0749305728338351	0
-0.147699196706334	-0.305423203033742	0.0517813157582348	0.922419176131375	-2.52564012738754	0.167684705544572	-1.11613055671316	-0.160949551282129	0	-0.745953189562917	0.279514855225117	0.332491902130098	0.0540890914029141	0
-0.455912163199342	-0.477617301684765	-0.39534554201025	0.0234422895616407	0.468866274265773	-2.56256660324608	-0.944079319710058	-0.336955989135881	0	-2.44504318203075	0.213293546593892	0.431823865076937	-0.242069683322351	0
-0.351727498469311	1.01714323534471	-0.524445550239178	-0.0159174690447399	-0.742783714842505	0.358086846690159	1.25303475282385	-0.714677670372584	0	-2.44374814392674	0.498045173708163	0.378846818171956	-0.104253223796733	0
-0.305423203033742	0.383353191570352	-0.250501630338769	-0.297733340666426	0.0395959924102688	-0.190040529335014	0.125802510389713	-0.793781687385506	0	-0.804229904243598	0.213293546593892	1.33243366246161	0.382502782187367	0
-0.425524969319749	-0.771360175854158	0.393424020461619	-0.318200415141744	-0.274279052387304	0.226536276444117	-0.609864847830462	-0.686991264418061	0	-0.676021131946101	0.107339452783931	1.57083037353402	-0.262595538996379	0
-0.0811367720177028	-0.672963548053573	0.569755739018205	-0.00489673663495334	-0.573152716367346	-2.57410612695187	0.365092161853802	0.303786548668787	0	-0.710987160754509	0.266270593498872	1.24634596124101	0.332654275550441	0
1.12711593700418	-0.432760015481557	0.300534990150561	-0.22688577517494	-0.727782334024974	-0.552381573696919	-0.787848886109537	-1.01527293502169	0	0.577575752740535	0.05436240587895	1.13376973656793	0.0687504168843629	0
-0.0623256519970028	-0.105735928967849	-0.0395333242085683	-0.518147988862157	0.985836936285305	-0.798173428630312	0.693373832457429	0.410576971636232	0	0.383320037138267	-0.647583465612043	1.45163201799781	-0.353495756981362	0
-0.234519750648026	0.402164311591052	0.0376118026599378	0.242282547413117	-0.213119576746601	0.0730606111570688	1.48243640216133	-0.404194403596865	0	-0.954454324309352	0.23315993918326	0.822529586001169	0.215363671698851	0
0.122891529745274	0.167748815948482	0.719322821722451	0.265898402576946	-0.390828241815815	-2.57410612695187	0.129757711240359	-1.06471294565476	0	-2.44504318203075	0.471556650255672	0.398713210761324	-2.98666981344956	0
0.649602890324875	-0.629553271082727	0.412316704592682	1.20423504775306	-0.393136146556974	1.71744273923259	-1.07262334735606	0.408599371210909	0	-0.606089074329284	0.762930408233065	-2.24351700362458	0.191905550928533	0
0.309555720719913	-0.856733720563489	0.354064261855238	-0.126124793142606	-0.340054337510325	-2.57410612695187	0.185130523149404	-2.53604766209511	0	-0.805524942347613	2.28602050675126	0.855640240316782	0.0101051149585678	0
-0.580354957182434	0.0317299481064973	-0.0741699117821833	-0.352837002715359	-0.402367765521608	-0.606617335114146	-1.00340733246975	0.819940259678104	0	0.0116441012859276	0.339114032993221	0.425201734213814	0.303331624587543	0
-0.52970963404978	-0.308317221498465	0.18875327570844	-0.651971168123852	1.26970921944782	-0.485452336203319	0.0289000895488834	0.632068219272414	0	0.315978055729481	-2.54813502332822	-0.0515916879310112	-0.262595538996379	0
-0.727949898883311	-0.581801966414796	0.18875327570844	-0.0348101531758027	1.01468574554979	0.0199788021104205	0.638001020548383	-0.740386475901783	0	0.0453150919903207	0.716575492191208	-0.0383474262047661	-0.0192175360043298	0
-0.709138778862611	-0.22873171371858	0.590222813493522	-0.555933357124283	0.367318465654794	-0.320437147210477	0.183152922724081	0.129757711240359	0	-0.760198608707084	0.405335341624446	0.166938630552034	0.183108755639663	0
-0.143358169009249	1.38178956189981	-0.099360157290267	-0.332369928240041	0.359240799060738	0.605032653994132	0.541098599707554	-0.744341676752429	0	0.0168242537019881	-0.283366268140301	0.511289435434408	0.326789745357861	0
-0.377773664651819	0.45715066242079	-0.897576061827667	-0.579549212288111	1.45664950348166	0.194225610067897	-0.305314382330712	0.667665026928229	0	0.378139884722207	-0.270122006414056	0.762930408233065	0.22709273208401	0
1.16184415858086	-0.237413769112749	-0.145017477273669	0.0565044867910005	1.59743169269234	0.67542374859947	-0.0640471304413	1.75930046170655	0	-2.44504318203075	0.603999267518124	0.551022220613143	0.247618587758038	0
0.0187068650152435	-0.231625732183303	-0.341816270305572	0.900377711311802	0.258846942820338	0.565798273394435	0.117892108688421	0.841693864356657	0	-2.37770120062197	0.299381247814485	1.20661317606228	0.646406640853445	0
-0.505110477099634	-0.438548052411003	-0.579549212288111	-0.818856544614906	1.43010859895834	1.87438026163138	-0.928258516307473	1.14624432985641	0	-0.806819980451628	0.888750894632394	1.23310169951477	-0.356428022077652	0
-0.28516507378068	-0.72650288965095	-0.0757443021264386	-0.404791884075781	0.370780322766532	1.6274344543274	1.62482363278459	1.34598197281404	0	-0.372982215606563	0.405335341624447	0.643732052696859	0.631745315371996	0
-0.276483018386511	-1.03616286537632	-0.170207722781752	-0.403217493731526	0.0499815637454826	0.444633274483608	0.851581866483272	1.07505071454478	0	0.233095617072513	0.345736163856343	-0.0780802113835015	0.391299577476236	0
-0.43565403394628	0.0404120035006666	-0.612611409517471	-0.335518708928551	0.669653986746574	0.313082704237566	-0.993519330343134	1.19766194091481	0	-0.406653206310956	0.835773847727414	1.04105990448421	0.0452922961140449	0
-0.541285707908673	0.776939702772691	-0.686607755697467	-0.266245533781321	-0.430062622415512	1.49819178882252	0.420464973762847	0.742813843090505	0	-0.850851275988142	0.842395978590536	0.239782070046382	-0.532363927855037	0
-0.606401123364942	0.554100280989013	-0.283563827568129	-0.436279690960886	-0.153114053476476	0.0545973732277998	1.69799484852154	0.904977077966995	0	-0.414423434935047	0.49142304284504	-0.0648359496572564	0.332654275550441	0
-0.775701203551242	-0.068113688926449	0.415465485281192	-0.278840656535363	0.370780322766532	1.11277169704903	1.39739958387243	0.964305090726686	0	-2.44374814392674	0.0477402750158274	0.213293546593892	0.171379695254504	0
-0.121653030523826	0.253122360657813	0.29423742877354	-0.50082969507535	-0.435832384268408	0.0822922301217033	-0.520872828690925	1.70392764979751	0	-2.44504318203075	0.637109921833737	0.0609845367420726	0.664000231431183	0
-0.522474587887973	0.208265074454605	-0.315051634453233	0.36665938460928	-0.860486856641595	0.840438937592312	-0.546581634220125	1.17393073581093	0	-0.466224959095652	1.43176562540845	0.206671415730769	-0.49424448160327	0
-0.578907947950073	-0.033385467349772	-0.718095562582571	0.50520573490374	-0.703549334242809	-0.048104387753759	-0.356731993389111	0.434308176740109	0	-0.60997418864133	1.51785332662904	0.478178781118795	0.150853839580476	0
0.441233560864813	0.468726736279683	-0.98574192110596	-0.60316506745194	0.0280564687044757	1.17623907743089	-0.841244097593259	0.434308176740109	0	0.454547132859099	1.27945661555663	0.05436240587895	0.479267530364929	0
-0.314105258427911	1.31233311874646	-0.557507747468538	-0.70864922051704	-0.578922478220243	0.0234406592221584	1.51407800896649	-0.916392913755535	0	0.554265066868263	0.994704988442356	0.28613698608824	-0.236205153129772	0
-0.51089851402908	2.03728474415959	-0.234757726896216	0.39657280115013	-0.232736767046449	0.699656748381636	1.04736430859025	0.191063324425374	0	0.174818902391833	1.06092629707358	0.756308277369943	0.34145107083931	0
-0.457359172431703	0.666967001113214	0.215517911560778	-0.640950435714065	-0.0377188164185452	0.894674699009539	1.58922682512877	0.651844223525644	0	1.41028525362226	0.551022220613143	0.630487790970614	0.444080349209452	0
0.535289160968313	0.115656483583467	-0.530743111616199	-0.0190662497332504	1.20970369617769	0.887750984786064	2.21217095910553	0.33147295462331	0	1.80656691345088	0.299381247814485	-0.111190865699114	0.863394257978887	0
1.36008442341439	0.649602890324875	0.897228930623292	-0.00332234629069812	0.235767895408752	0.450403036336504	0.893111475415057	-0.898594509927627	0	1.08523068951446	0.981460726716111	0.213293546593892	0.429419023728003	0
0.311002729952275	0.512137013250529	1.50022043247304	-0.18752601656856	-0.709319096095705	0.0880619919745999	0.647889022674998	0.434308176740109	0	-0.264199014869293	0.603999267518124	0.365602556445711	-2.99546660873843	0
0.352965997690759	-0.131782095150357	0.583925252116502	0.0879922936761051	-0.663161001272533	-0.239660481269925	0.825873060954073	-0.868930503547782	0	0.932416193240678	0.498045173708163	0.246404200909505	0.385435047283656	0
0.130126575907082	-0.118759012059103	0.968076496114777	-2.80731154940926	-0.506223478873746	-0.673546572607747	0.77247784947035	0.485725787798508	0	1.1227867945309	0.988082857579233	0.842395978590536	-0.206882502166874	0
-0.615083178759111	-0.00733930116726427	0	-0.236332117240472	-0.0365648640479659	0.449249083965925	-0.172815153834068	0.367069762279125	0	-0.475290225823757	0.782796800822433	0.226537808320137	0.537912832290724	0
0.160513769786674	-0.0232564027232412	0	-0.100934547634522	0.164222848432835	-0.191194481705594	-0.805647289937444	-0.0996439380971149	0	-0.18002153810831	-0.309854791592792	0.246404200909505	0.285738034009805	0
-0.0724547166235336	-0.259118907598172	0	-0.444151642682162	-0.678162382090064	0.326930132684518	0.463972183119955	0.588561009915307	0	0.288782255545163	0.140450107099543	0.173560761415156	0.323857480261572	0
0.0172598557828819	0.655390927254321	0	0.247005718445883	0.542719225982849	0.211534895626586	-0.862997702271813	0.0546088950780831	0	0.865074211831891	0.319247640403853	-0.131057258288482	-2.99546660873843	0
0.574358410242075	0.892700441361614	0	1.07670942986839	-0.793557619147995	-0.620464763561098	0.495613789925123	0.125802510389713	0	2.45279092735443	0.610621398381246	0.484800911981917	0.426486758631713	0
0.0780342435420666	0.407952348520498	0	0.862592343049677	0.217304657479483	-0.560459240290974	0.392778567808325	0.0605416963540522	0	0.0789860826947138	-0.35620970763465	0.0477402750158274	1.42638915646652	0
1.07357659540681	-0.633894298779811	0	0.459548414920339	0.371934275137111	0.40770679862507	0.505501792051739	0.153488916344236	0	1.00364328896151	0.637109921833737	-2.89910795907372	0.795952160764222	0
0.163407788251397	-0.432760015481557	0	-0.656694339156617	0.362702656172476	-0.282356718981359	0.177220121448112	-0.0363607244867773	0	0.521889114267885	0.551022220613143	0.160316499688911	0.405960902957685	0
0.467279727047321	-0.710585788094973	0	0.387126459084598	-0.0942624825769315	-0.621618715931677	0.570762606087399	-0.0739351325679152	0	-0.18002153810831	-0.0317252953416435	0.365602556445711	-0.400411998521998	0
0.423869450076475	-0.0999478920384029	0	0.284791086708008	-0.693163762907595	0.168838657915152	-0.661282458888861	-0.0838231346945305	0	-0.604794036225269	-0.919090831000068	0.325869771266976	0.34145107083931	0
0.412293376217582	0.409399357752859	0	0.240708157068862	0.0972936109392344	-0.700087477131071	0.675575428629521	0.505501792051739	0	0.221440274136377	-0.237011352098443	0.49142304284504	0.262279913239487	0
0.140255640533613	0.567123364080267	0	1.01845698713094	0.481559750342146	-0.843177571082905	0.477815386097216	-0.212367162340529	0	0.25511126484077	0.0808509293314403	0.279514855225118	0.555506422868462	0
-0.071007707391172	0.00278976345926651	0	0.864166733393932	-0.266201385793249	0.234613943038173	-0.827400894615998	-0.184680756386006	0	0.828813144919468	-0.435675277992121	1.37878857850347	0.165515165061925	0
-0.0825837812500644	-2.58446274400317	0	0.106884977807168	0.0603671350806964	0.0188248497398412	-0.354754392963788	0.115914508263098	0	-0.205922300188612	0.00800748983709196	1.08741482052607	-0.0250820661969093	0
0.478855800906213	-2.70022348259209	0	0.5382679321331	-0.678162382090064	-0.58353828770256	-0.000763916830962363	0.0763624997566366	0	0.0492002063023661	-0.223767090372198	1.29932300814599	0.502725651135247	0
-0.312658249195549	-0.234519750648026	0	0.664219159673518	0.561182463912118	0.328084085055097	0.0209896878475912	0.0981161044351902	0	0.0751009683826685	0.28613698608824	1.24634596124101	1.26511457617058	0
0.0375179850359435	-0.356068526166395	0	0.0092727764633437	0.733121367128436	0.42386213181318	-0.685013663992738	-0.590088843577231	0	0.707079563142047	-0.660827727338288	1.20661317606228	0.136192514099027	0
-0.0304914488850489	1.07068257694208	0	-0.277266266191108	-0.496991859909112	1.45549555111109	-2.53604766209511	-0.599976845703847	0	-0.681201284362161	-0.0913244731097467	2.29264263761438	0.907378234423233	0
0.988203050697475	0.0751402250773435	0	-0.124550402798351	0.891212841897802	0.0176708973692618	-1.38903941540774	0.703261834584044	0	0.0647406635505475	0.0212517515633371	0.709953361328085	0.238821792469169	0
0.106974428189297	-0.593378040273688	0	0.834253316853083	0.0303643734456343	-0.0169476737481175	0.918820280944256	-0.212367162340529	0	-0.821065399595794	-0.0780802113835015	0.272892724361995	0.382502782187367	0
-0.351727498469311	-0.279377036851234	0	-2.80731154940926	-0.222351195711235	-0.202734005411387	0.56482980481143	0.434308176740109	0	-0.415718473039062	0.0742287984683177	1.3589221859141	0.971888066541608	0
-0.494981412473103	-0.215708630627326	0	-0.450449204059183	0.869287746856795	-0.371211051515967	0.0882281023085749	0.204906527402635	0	-0.07123833737104	-0.104568734835992	0.504667304571285	0.0775472121732322	0
-0.188215455212457	-2.70022348259209	0	-0.470916278534501	0.956988127020822	-0.56622900214387	0.584605809064661	0.732925840963889	0	-0.139875356883841	0.0676066676051951	0.498045173708163	0.625880785179416	0
0.196689000595713	-0.276483018386511	0	-0.291435779289405	1.78321802435561	0.856594270780422	-0.0937111368211457	0.663709826077583	0	-0.449389463743455	0.193427154004524	0.643732052696859	1.34135346867412	0
-0.606401123364942	0.0534350865919204	0	-0.858216303221286	1.29048036211824	-2.57410612695187	0.65579942437629	0.252368937610388	0	-0.66825090332201	0.193427154004524	0.272892724361995	1.16248529780044	0
-0.477617301684765	-0.814770452825004	0	-0.441002861993651	0.179224229250366	-0.320437147210477	1.2569899536745	1.46463799833342	0	-0.940208905165185	0.133827976236421	-0.230389221235321	1.00707524769708	0
-0.756890083530542	0.352965997690759	0	0.125777661938231	0.250769276226283	0.656960510670201	0.477815386097216	-0.242031168720375	0	0.292667369857209	0.206671415730769	-0.369453969360895	0.70798420787553	0
-0.629553271082727	-0.364750581560565	0	0.152542297790569	0.554258749688642	-0.556997383179236	0.242480935483773	-1.0073625333204	0	-0.635874950721632	0.173560761415156	0.0940951910576854	-2.99546660873843	0
-0.396584784672519	0.00134275422690497	0	0.26117523154418	-0.595077811408353	0.229998133555855	0.639978620973706	0.291920946116849	0	-0.278444434013459	-0.561495764391449	0.120583714510176	0.576032278542491	0
-0.376326655419457	-2.70022348259209	0	0.272195963953967	0.422708179442601	-0.011177911895221	0.317629751646049	0.442218578441401	0	-0.356146720254366	0.0742287984683177	-0.12443512742536	0.511522446424116	0
-0.460253190896426	-2.68285937180375	0	-0.485085791632798	-0.295050195057732	2.25056873444023	0.687441031181459	0.954417088600071	0	0.723915058494244	-0.581362156980817	-0.336343315045282	-0.0309465963894888	0
-0.118759012059103	-0.290953110710126	0	-2.76637740045862	-0.554689478438077	0.314236656608145	-0.475388018908495	-1.09042175118396	0	0.278421950713042	0.133827976236421	-0.0780802113835015	0.94256541557871	0
-0.752549055833458	-0.515239541726165	0	-2.80731154940926	-0.442756098491884	0.44117141737187	-0.479343219759141	0.179197721873435	0	0.306912789001375	0.405335341624446	-0.296610529866547	0.4587416746909	0
-0.54852075407048	-0.180980409050649	0	-0.474065059223011	-0.777402285959885	0.286541799714242	1.17590833623625	0.191063324425374	0	-0.613859302953375	0.0874730601945629	0.180182892278279	0.244686322661748	0
-0.596272058738411	0.902829505988145	0	-0.549635795747262	-0.562767145032132	1.16239164898394	0.560874603960784	0.276100142714265	0	-0.637169988825647	0.226537808320137	0.941727941537375	0.21829593679514	0
0.856525210552575	0.148937695927782	0	-0.842472399778734	-0.630850334896312	1.02391736451442	0.974193092853302	-2.42134683742638	0	0.106181882879031	-0.309854791592792	0.690086968738717	-0.467854095736662	0
0.730635407337121	-0.316999276892634	0	0.11948010056121	0.084600134862862	1.04468850718485	0.897066676265703	-0.499119224012371	0	-0.714872275066554	-0.0979466039728693	-0.131057258288482	-0.508905807084719	0
1.09672874312459	-2.68720039950084	0	0.74608745757479	-1.00703880770517	2.06362845040638	0.392778567808325	-1.04691454182686	0	0.584050943260611	1.37216644764034	-0.554873633528327	0.546709627579593	0
1.11119883544821	0.0433060219653897	0	-0.483511401288542	-0.795865523889154	0.47463603611867	0.56482980481143	0.382890565681709	0	0.337993703497738	0.378846818171956	0.577510744065633	-0.508905807084719	0
0.993991087626922	-0.441442070875726	0	-0.461469936468969	-0.78547995255394	0.0926778014569172	0.0644968972046983	0.0111016857209759	0	1.38179441533392	-0.0847023422466241	0.113961583647053	-0.412141058907157	0
2.56689012320392	-0.331469369216249	0	-0.275691875846852	-2.57410612695187	0.044211801892586	0.580650608214014	-0.730498473775168	0	0.189064321535999	0.570888613202511	0.0411181441527048	1.02466883827482	0
0	-2.70022348259209	0	-2.80731154940926	-0.250046052605139	0.182686086362104	0.541098599707554	-0.0838231346945305	0	0.209784931200241	0.00800748983709197	0.855640240316782	0.379570517091077	0
0	1.20814845401643	0	-0.511850427485136	0.924677460644602	1.76821664353808	1.35191477409	-0.950012120986027	0	0.179999054807893	0.398713210761324	-0.362831838497772	-0.0368111265820683	0
0	0.240099277566559	0	0.0202935088731303	-0.536226240508808	1.64589769225667	0.84367146478198	-0.0798679338438844	0	-0.415718473039062	0.617243529244369	-0.296610529866547	0.288670299106095	0
0	-2.70022348259209	0	-0.759029711533207	-0.808558999965526	0.461942560042297	0.317629751646049	-0.451656813804618	0	-0.682496322466177	0.445068126803182	-0.475408063170856	0.781290835282773	0
0	-0.131782095150357	0	-0.00174795594644289	0.227690228814697	-0.306589718763525	0.189085724000051	-0.356731993389111	0	-0.106204366179448	0.332491902130098	-0.0251031644785209	0.238821792469169	0
0	0.180771899039736	0	0.925567956819886	1.37933469465285	0.693886986528739	0.343338557175248	0.651844223525644	0	-0.323770767653988	0.385468949035079	0.405335341624447	-0.271392334285249	0
0	0.279168526840321	0	-0.496106524042584	0.285387847343662	-0.338900385139746	-1.02911613799895	0.19501852527602	0	-0.582778388457012	0.868884502043027	0.769552539096188	0.168447430158215	0
0	0.0244949019446896	0	0.0502069254139796	-0.822406428412478	-0.352747813586698	0.0111016857209759	-1.04889214225218	0	-0.573713121728907	0.776174669959311	0.0940951910576854	-0.0661337775449658	0
0	0.0953983543304051	0	-0.491383353009818	-0.388520337074656	-0.413907289227401	-1.33564420392402	0.865425069460534	0	0.458432247171144	-0.0847023422466241	-0.323099053319037	1.41466009608136	0
0	0.65394391802196	0	-2.80731154940926	1.01814760266153	-0.424292860562615	-1.13788416139172	0.102071305285836	0	-2.44504318203075	0.0344960132895823	-0.38269823108714	-0.412141058907157	0
0	1.78550513772868	0	-2.68293471221309	-0.0954164349475108	-0.290434385575415	0.104048905711159	0.495613789925123	0	1.03601924156189	-1.05815557912564	0.974838595852988	0.0658181517880731	0
0	1.31233311874646	0	-0.156038209683455	-0.202734005411387	1.337792409312	0.608337014168537	0.268189741012973	0	-0.422193663559137	-0.349587576771527	0.484800911981917	0.772494039993904	0
0	1.16907920474267	0	0.305258161183326	-0.310051575875263	1.55127359786917	-0.781916084833567	0.0427432925261448	0	0.506348657019703	0.120583714510176	-0.40918675453963	0.268144443432066	0
0	1.09672874312459	0	-0.0930625959132461	-0.116187577617938	-0.653929382307898	0.246436136334419	-0.514940027414956	0	-0.278444434013459	0.319247640403853	-0.0515916879310112	0.10100533294355	0
0	1.52214945743888	0	-0.549635795747262	-0.0238713879715934	0.497715083530256	0.651844223525644	1.50221240641456	0	-0.55687762637671	0.418579603350692	0.0940951910576854	-0.341766696596203	0
0	1.4049417096176	0	-0.143443086929413	0.276156228379028	0.711196272087429	0.461994582694632	0.736881041814536	0	-0.426078777871183	0.100717321920808	-0.554873633528327	-0.453192770255213	0
0	0.797197832025752	0	-1.18568949482637	0.351163132466683	-0.0250253403421727	0.491658589074477	0.461994582694632	0	-0.567237931208831	0.610621398381246	0.325869771266976	0.543777362483303	0
0	1.22406555557241	0	-2.80731154940926	0.594647082658918	-0.456603526938836	-1.06075774480412	0.790276253298258	0	-0.027207041834526	0.272892724361995	0.05436240587895	0.373705986898497	0
0	1.442563949659	0	-0.116678451077074	0.621187987182242	-0.547765764214601	0.695351432882751	0.133712912091005	0	-0.207217338292628	0.484800911981917	0.577510744065633	0.323857480261572	0
0	-0.311211239963188	0	-0.185951626224304	0.79312689039856	-0.637774049119788	0.206884127827958	0.19501852527602	0	0.650097886565382	-0.237011352098443	0.147072237962666	0.927904090097261	0
0	0.833373062834791	0	0.272195963953967	-0.299666004540049	0.00151556418115146	0.456061781418662	-0.948034520560704	0	2.90734930186374	0.246404200909505	0.319247640403853	0.58776133892765	0
0	-0.212814612162603	0	-0.839323619090224	1.02853317399674	-0.157729862958794	-1.10426495416122	1.10866992177527	0	0.625492162589094	-2.8924858282106	0.325869771266976	-0.110117753989312	0
0	0.312449739184636	0	-0.322923586174509	-0.300819956910628	0.479251845600987	-0.224232764892467	0.305764149094111	0	0.0362498252622149	-0.621094942159553	0.51791156629753	0.405960902957685	0
0	0.512137013250529	0	0.0517813157582348	0.0153629926281032	0.0672908493041723	0.766545048194381	0.602404212892568	0	1.65893256959316	0.46493451939255	0.524533697160653	-0.37402161265539	0
0	-0.00444528270254119	0	1.45928628352241	-0.252353957346297	0.217304657479483	0.268189741012973	0.728970640113243	0	0.393680341970388	-0.00523677188915319	0.445068126803182	0.171379695254504	0
0	0.506348976321083	0	1.44983994145688	1.42895464658776	-0.757785095660036	0.106026506136482	0.632068219272414	0	0.494693314083567	0.0874730601945629	0.577510744065633	0.485132060557508	0
0	-0.0319384581174105	0	1.20108626706455	-0.306589718763525	0.254231133338021	-1.0251609371483	-0.0205399210841929	0	0.208489893096226	0.0940951910576854	1.29932300814599	0.171379695254504	0
0	0.195241991363351	0	1.19793748637604	-0.540842049991126	-0.587000144814298	-0.00471911768160847	-1.20907777670335	0	0.923350926512572	-0.455541670581488	1.36554431677722	0.640542110660865	0
0	0.157619751321951	0	0.361936213576515	0.275002276008449	0.0753685158982275	-0.0798679338438844	0.79818665499955	0	2.0824100296061	-2.89910795907372	-0.0383474262047661	-0.215679297455743	0
0	0.242993296031282	0	-2.35073834957524	-0.378134765739442	-0.753169286177719	-0.0778903334185613	1.01967790263573	0	1.75606042739429	-0.35620970763465	-0.395942492813385	0.238821792469169	0
0	-0.279377036851234	0	0.98696918024584	-0.824714333153636	-0.530456478655912	-0.13524074575293	-0.390351200619603	0	0.521889114267885	0.253026331772627	-0.309854791592792	0.121531188617578	0
0	-0.248989842971642	0	0.664219159673518	0.448095131595345	0.00382346892231009	0.68150822990549	0.0111016857209759	0	-0.0531078039148284	-0.0780802113835015	-0.309854791592792	0.162582899965635	0
0	-0.523921597120334	0	0.61068988796884	-0.454295622197677	-0.614695001708201	-0.659304858463538	-0.228187965743113	0	-0.0828936803071761	-0.87273591495821	1.12714760570481	0.250550852854328	0
0	-0.147699196706334	0	-0.289861388945149	-0.705857238983967	-0.523532764432436	0.108004106561805	-0.0976663376717919	0	0.0129391393899428	0.186805023141401	-0.217144959509076	0.162582899965635	0
0	-0.0811367720177028	0	0.347766700478218	-0.226967005193552	0.668500034375994	0.434308176740109	0.525277796304969	0	1.14609748040317	0.49142304284504	0.00138535897396937	0.0687504168843629	0
0	-0.484852347846573	0	-0.590569944697898	0.281925990231924	-0.494683955167953	0.412554572061555	-1.03504893927492	0	1.56309974989604	-0.369453969360895	-0.826380998916353	-0.309511780537016	0
0	0.782727739702137	0	0.00140082474206757	-0.469297003015208	-0.125419196582573	-0.245986369571021	-0.429903209126064	0	1.14350740419514	0.345736163856343	-0.462163801444611	-2.39728452909532	0
0	0.441233560864813	0	0.174583762610143	0.528871797535897	0.393859370178118	0.40266656993494	-0.0106519189575776	0	0.015529215597973	0.0609845367420726	-0.0449695570678886	0.232957262276589	0
0	-0.233072741415665	0	0.121054490905465	0.225382324073538	-0.411599384486243	0.974193092853302	1.30642996430757	0	0.152803254623576	-0.0118589027522758	-0.336343315045282	0.0335632357288858	0
0	-0.306870212266103	0	-0.261522362748555	0.278464133120186	-0.608925239855305	-0.85508730057052	0.388823366957679	0	0.182589131015923	-0.20390069778283	0.584132874928756	0.291602564202384	0
0	0.0158128465505204	0	-0.888129719762136	-0.605463382743567	0.0211327544809998	1.74150205787865	0.216772129954573	0	0.356124236953949	0.153694368825789	0.0344960132895823	-0.476650891025532	0
0	-0.133229104382718	0	-0.212716262076643	-0.688547953425278	0.264616704673235	-0.408149604447511	-1.19523457372609	0	-0.284919624533535	-0.296610529866547	0.0808509293314403	0.405960902957685	0
0	-0.413948895460857	0	-0.478788230255777	-0.633158239637471	0.993914602879361	-0.578223241025293	1.3262059685608	0	0.754995972990606	0.835773847727414	-0.674071989064533	-2.99546660873843	0
0	-0.306870212266103	0	0.212369130872268	-0.592769906667195	-0.228120957564132	-0.526805629966894	-0.0324055236361312	0	-0.467519997199667	0.584132874928756	-0.210522828645953	0.760764979608745	0
0	0.732082416569483	0	0.0643764385122766	0.13883589628009	0.764278081134077	-0.510984826564309	0.365092161853802	0	-0.836605856843976	0.180182892278279	-0.237011352098443	0.672797026720052	0
0	0.0650111604508127	0	-0.149740648306434	1.56742893105728	1.11161774467845	0.505501792051739	0.333450555048633	0	-0.458454730471561	0.411957472487569	0.120583714510176	0.320925215165282	0
0	-0.202685547536072	0	0.025016679905896	-0.280048814240201	0.711196272087429	-1.08844415075864	0.291920946116849	0	-0.352261605942321	0.0742287984683177	-0.687316250790778	-1.8606800164743	0
0	-0.451571135502257	0	0.284791086708008	-0.740475810101347	0.157299134209359	0.137668112941651	0.284010544415557	0	-0.604794036225269	0.266270593498872	0.590755005791879	-0.0895918983152839	0
0	-0.340151424610419	0	-0.176505284158773	0.0419038971514274	0.0142090402575239	-0.683036063567415	-0.0798679338438844	0	-0.50637114032012	0.537777958886898	-0.482030194033979	0.927904090097261	0
0	0.196689000595713	0	-0.631504093648534	-0.697779572389912	1.63782002566262	0.634045819697737	0.463972183119955	0	0.221440274136377	0.981460726716111	0.0609845367420726	0.22709273208401	0
0	-0.0116803288643489	0	0.39972158183864	-0.351593861216118	0.376550084619428	0.495613789925123	-1.10624255458655	0	-0.419603587351107	0.372224687308834	-0.0251031644785209	0.197770081121112	0
0	-0.033385467349772	0	-0.0552772276511206	0.32346827557278	1.31355940952983	0.414532172486878	-0.0541591283146847	0	1.10336122297067	-0.20390069778283	-0.674071989064533	-0.558754313721645	0
0	-0.13467611361508	0	0.234410595691841	-0.53391833576765	1.9009211661547	0.16930971974682	0.84367146478198	0	1.35071350083756	-0.369453969360895	-0.654205596475166	0.46753846997977	0
0	-0.30397619380138	0	-0.196972358634091	-0.0434885782714417	2.96371129945825	0.183152922724081	0.458039381843985	0	-0.534861978608453	1.33905579332473	0.372224687308834	0.523251506809275	0
0	-0.389349738510711	0	-0.540189453681731	-0.0619518162007107	-0.13003500606489	0.365092161853802	0.104048905711159	0	-0.821065399595794	0.352358294719466	0.186805023141401	0.499793386038957	0
0	1.09672874312459	0	-0.736988246713634	0.181532133991524	0.635035415629194	-0.190613557661975	0.766545048194381	0	-1.1901512592401	1.02119351189485	0.961594334126743	0.438215819016872	0
0	-0.212814612162603	0	-0.826728496336182	-0.0215634832304348	-0.334284575657428	-0.427925608700741	1.47057079960939	0	-0.773148989747235	0.762930408233066	-0.0979466039728693	0.596558134216519	0
0	-0.532603652514503	0	-0.422110177862588	0.128450324944876	0.44117141737187	0.701284234158721	0.902999477541672	0	0.398860494386448	-0.369453969360895	-0.521762979212714	-0.438531444773765	0
0	-0.545626735605757	0	-0.746434588779165	0.734275319499015	0.828899413886519	-1.12206335798913	0.693373832457429	0	0.440301713714932	-0.0052367718891532	-0.0118589027522758	-0.532363927855037	0
0	-0.170851344424118	0	-0.0836162538477147	-0.168115434294008	-0.656237287049057	0.649866623100321	0.948484287324102	0	-0.764083723019129	-0.64096133474892	0.756308277369943	-0.573415639203093	0
0	-0.439995061643365	0	0.346192310133962	-0.357363623069015	-0.65046752519616	0.373002563555094	1.00187949880782	0	-0.133400166363766	-0.323099053319037	0.23315993918326	-0.423870119292316	0
0	0.112762465118744	0	-0.0930625959132461	0.545027130724008	0.0684448016747516	-0.92628091588215	0.821917860103427	0	-0.146350547403917	0.100717321920808	-0.137679389151605	0.760764979608745	0
0	-2.70022348259209	0	0.15569107847908	-0.179654957999801	0.0222867068515791	0.113936907837775	0.420464973762847	0	0.580165828948565	-0.0317252953416435	-0.117812996562237	0.420622228439133	0
0	-0.0840307904824259	0	-0.535466282648965	-0.190040529335014	2.17902368746431	0.467927383970601	0.371024963129771	0	-0.385932596646714	-0.131057258288482	-0.422431016265875	-2.99546660873843	0
0	0.0375179850359435	0	0.0124215571518542	0.176916324509207	-0.451987717456519	-0.805647289937444	-0.139195946603576	0	1.36107380566968	0.378846818171956	0.160316499688911	0.171379695254504	0
0	0.300873665325744	0	0.106884977807168	-0.329668766175111	-0.378134765739442	-0.918370514180858	0.254346538035711	0	-0.611269226745345	0.120583714510176	0.186805023141401	-0.13357587475963	0
0	-0.147699196706334	0	-0.522871159894923	0.546181083094587	-0.873180332717968	0.0447208929514678	0.711172236285336	0	-0.661775712801935	-0.309854791592792	1.12052547484168	0.488064325653798	0
0	0.390588237732159	0	-0.0143430787004847	1.527040598087	-0.636620096749208	-1.12404095841446	0.135690512516328	0	-0.806819980451628	0.46493451939255	-0.309854791592792	-0.0749305728338351	0
0	2.01413259644181	0	-0.266245533781321	0.0765224682688068	0.505792750124311	-0.421992807424772	0.256324138461034	0	-0.8301306663239	0.537777958886898	0.219915677457014	-0.148237200241079	0
0	0.598957567192221	0	-0.201695529666857	0.325776180313938	-0.491222098056215	0.0328552903995295	0.61624741586983	0	-0.631989836409587	1.04105990448421	0.74968614650682	-0.382818407944259	0
0	0.474514773209129	0	-0.119827231765585	1.41741512288197	-0.31582133772816	-1.35739780860258	0.155466516769559	0	-0.432553968391258	0.365602556445711	-0.0780802113835015	0.153786104676766	0
0	1.15026808472197	0	0.5382679321331	0.892366794268381	-0.501607669391429	0.523300195879646	0.0447208929514678	0	0.975152450673177	-0.283366268140301	0.961594334126743	-0.0192175360043298	0
0	0.198136009828074	0	-2.80731154940926	-0.0561820543478142	0.500022988271415	-0.823445693765351	-0.0917335363958227	0	-0.133400166363766	0.564266482339388	0.557644351476266	-2.99546660873843	0
0	1.08804668773042	0	0.163563030200356	0.0303643734456343	-0.155421958217635	-0.129307944476961	-0.113487141074376	0	0.14373798789547	0.0146296207002145	0.339114032993221	-0.505973541988429	0
0	0.199583019060436	0	0.29423742877354	0.40655284625449	-0.68393214394296	-0.386395999768957	0.446173779292047	0	0.0569704349264568	-0.00523677188915321	0.862262371179904	0.121531188617578	0
0	0.713271296548783	0	-0.0489796662740997	-0.487760240944477	-0.645851715713843	-1.12404095841446	0.432330576314786	0	0.258996379152815	1.04105990448421	0.438445995940059	-0.561686578817934	0
0	0.590275511798052	0	-0.0111942980119742	-0.495837907538532	-1.98789832269758	-1.36728581072919	-0.930236116732796	0	-0.909127990668822	0.31262550954073	0.239782070046382	0.230024997180299	0
0	1.2168305094106	0	-0.0867650345362252	0.300389228161194	-0.754323238548298	0.378935364831063	-0.732476074200491	0	-0.823655475803824	0.166938630552034	0.147072237962666	0.0394277659214653	0
0	0.258910397587259	0	0.0470581447254692	-0.694317715278174	-0.282356718981359	-0.665237659739507	0.578673007788692	0	0.0142341774939579	0.120583714510176	-0.137679389151605	-2.99546660873843	0
0	-0.204132556768434	0	0.336745968068431	0.353471037207842	1.34702402827663	0.373002563555094	0.117892108688421	0	0.181294092911908	0.0874730601945629	0.643732052696859	-0.230340622937192	0
0	-0.147699196706334	0	0.555586225919907	0.399629132031014	-0.400059860780449	-0.412104805298157	-0.253896771272313	0	-0.99201042932579	0.166938630552034	0.776174669959311	0.479267530364929	0
0	-0.490640384776019	0	1.57421677865304	0.227690228814697	-0.671238667866588	0.738858642239859	-1.21501057797932	0	-0.587958540873073	-0.515140848349592	0.603999267518124	-0.696570773247263	0
0	-0.11586499359438	0	0.262749621888435	0.425016084183759	-0.659699144160795	1.16206513325899	0.244458535909096	0	0.0427250157822905	0.0212517515633371	0.100717321920808	-0.180492116300266	0
0	-0.169404335191757	0	0.708302089312664	-0.722012572172078	-0.913568665688243	0.0763624997566366	-1.02713853757363	0	0.168343711871757	0.570888613202511	0.160316499688911	0.118598923521289	0
0	-0.408160858531411	0	1.18849114431051	0.595801035029497	-0.739321857730767	-0.489231221885756	-1.32180100094676	0	0.00516891076585203	0.206671415730769	-0.111190865699114	1.22992739501511	0
0	-0.318446286124995	0	0.686260624493091	0.771201795357553	1.26278550522434	0	-0.27762797637619	0	0.0440200538863056	0.213293546593892	-0.250255613824688	-0.171695321011397	0
0	-0.17229835365648	0	0.890931369246271	0.047673659004324	-0.447371907974201	0	-1.4107930200863	0	0.164458597559712	0.352358294719466	0.709953361328085	0.168447430158215	0
0	-0.712032797327334	0	0.651624036919476	-0.0538741496066556	-0.494683955167953	0	1.18184113751222	0	-0.743363113354887	-0.0714580805203789	0.378846818171956	-0.332969901307334	0
0	-0.506557486331996	0	0.695706966558623	0.549642940206325	0.145759610503566	0	-0.882773706525043	0	0.107476920983046	0.915239418084885	0.226537808320137	0.0599536215954936	0
0	0.0158128465505204	0	0.81221185203351	0.179224229250366	-0.709319096095705	0	0.756657046067766	0	-0.890997457212611	0.147072237962666	0.743064015643698	0.731442328645847	0
0	1.19367836169281	0	1.18061919258923	-0.917030522799982	0.236921847779331	0	0.72699303968792	0	-0.577598236040952	0.133827976236421	-0.316476922455914	0.411825433150264	0
0	-0.0985008828060413	0	0.996415522311371	-0.423138908192036	-0.61815685881994	0	1.9867245106187	0	0.0751009683826685	0.0344960132895823	0.28613698608824	-2.99546660873843	0
0	-0.390796747743072	0	0.826381365131807	-0.671238667866588	0.384627751213483	0	0.98605869540524	0	-0.835310818739961	1.18012465260979	0.113961583647053	-2.92215998133119	0
0	-0.451571135502257	0	1.2766570035888	-0.0273332450833314	0.347701275354945	0	-0.516917627840279	0	-0.679906246258146	1.06092629707358	-0.190656436056585	0.0423600310177551	0
0	-0.513792532493803	0	0.601243545903309	-0.635466144378629	-0.611233144596464	0	1.03352110561299	0	-0.729117694210721	0.855640240316782	-0.157545781740972	-0.570483374106804	0
0	-0.451571135502257	0	0.952332592672225	0.377704036990007	-0.556997383179236	0	0	0	-0.186496728628386	0.438445995940059	-0.0515916879310112	0.0922085376546809	0
0	-0.260565916830534	0	0.662644769329263	0.422708179442601	-0.593923859037774	0	0	0	-0.646235255553753	0.590755005791879	0.438445995940059	0.0834117423658117	0
0	-0.204132556768434	0	0.598094765214799	-0.136958720288366	0.0788303730099654	0	0	0	-0.0751234516830854	0.557644351476266	0.551022220613143	0.0540890914029141	0
0	0.717612324245867	0	1.20423504775306	0.0453657542631654	-0.401213813151029	0	0	0	0.274536836400997	0.352358294719466	0.160316499688911	0.168447430158215	0
0	-0.0970538735736798	0	0.270621573609711	0.264616704673235	0.228844181185276	0	0	0	-0.510256254632166	0.0609845367420726	-0.0714580805203789	-0.532363927855037	0
0	-0.36040955386348	0	0.193476446741205	-0.109263863394463	0.361548703801897	0	0	0	-0.707102046442464	0.862262371179904	-0.402564623676508	0.168447430158215	0
0	-0.316999276892634	0	0.0549300964467453	-0.938955617840988	1.77514035776156	0	0	0	-0.160595966548083	-0.349587576771527	-0.190656436056585	-1.18039451413507	0
0	-0.534050661746865	0	-0.579549212288111	-0.0873387683534556	0.768893890616394	0	0	0	-0.519321521360271	-0.316476922455914	0.325869771266976	-2.99546660873843	0
0	-0.97104744992005	0	-0.0820418635034595	0.213842800367745	1.92746207067802	0	0	0	0.0984116542549407	-0.448919539718366	0.445068126803182	0.130327983906448	0
0	1.38178956189981	0	-0.122976012454095	-0.581230382961402	0.870441699227374	0	0	0	0.810682611463256	0.306003378677608	0.504667304571285	-0.13357587475963	0
0	-0.280824046083595	0	-0.305605292387702	0.418092369960283	0.791972938027981	0	0	0	0.644917734149321	-0.0582138187941338	0.405335341624447	-2.99546660873843	0
0	-0.577460938717711	0	0.18875327570844	-0.480836526721001	0.870441699227374	0	0	0	-0.264199014869293	0.113961583647053	-0.627717073022675	0.403028637861395	0
0	-0.312658249195549	0	0.0580788771352557	0.307312942384669	0.203457229032531	0	0	0	-0.429963892183228	0.0411181441527048	0.28613698608824	-0.508905807084719	0
0	-0.263459935295257	0	-0.343390660649827	0.450403036336504	-0.530456478655912	0	0	0	0.677293686749699	-0.336343315045282	0.0411181441527048	0.142057044291607	0
0	-0.616530187991473	0	-0.168633332437497	1.14739026816641	-0.475066764868105	0	0	0	-0.0323871942505864	0.120583714510176	-0.104568734835992	-0.699503038343553	0
0	-0.0160213565614335	0	-0.160761380716221	1.35163983775895	0.187301895844421	0	0	0	-0.551697473960649	-0.336343315045282	-0.217144959509076	0.109802128232419	0
0	-0.308317221498465	0	-0.222162604142175	1.28471060026535	-0.905490999094188	0	0	0	0.859894059415831	-0.448919539718366	1.46487627972406	0.144989309387897	0
0	-0.244648815274557	0	-0.694479707418743	0.308466894755249	-0.0619518162007107	0	0	0	0.736865439534395	0.372224687308834	0.935105810674253	-0.151169465337369	0
0	-0.0304914488850489	0	-0.212716262076643	1.82937611917878	1.63089631143914	0	0	0	0.508938733227734	-0.0648359496572564	1.70327299079647	0.315060684972702	0
0	-0.319893295357357	0	0.0990130260858916	1.63435816855088	0.668500034375994	0	0	0	0.271946760192967	0.789418931685556	1.39203284022971	1.23579192520769	0
0	-0.127441067453272	0	0.864166733393932	0.127296372574297	-0.708165143725126	0	0	0	1.4400711300146	0.0742287984683177	1.11390334397856	0.851665197593728	0
0	-0.0362794858144951	0	-0.00489673663495334	0.276156228379028	0.258846942820338	0	0	0	1.4400711300146	-0.336343315045282	0.762930408233065	0.356112396320759	0
0	0.092504335865682	0	-0.143443086929413	0.33962360876089	-0.652775429937319	0	0	0	-0.0699432992670249	0.378846818171956	0.544400089750021	0.0628858866917834	0
0	0.154725732857228	0	-0.577974821943856	0.894674699009539	0.178070276879786	0	0	0	0.015529215597973	-0.17741217433034	0.140450107099543	0.954294475963869	0
0	1.78550513772868	0	-0.50082969507535	0	0.227690228814697	0	0	0	0.0388399014702452	-0.15092365087785	0.339114032993221	1.05692375433401	0
0	0.182218908272098	0	0.00769838611908847	0	-0.31582133772816	0	0	0	0.124312416335243	0.200049284867647	0.299381247814485	0.775426305090194	0
0	0.460044680885513	0	-0.400068713043015	0	0.320006418461042	0	0	0	1.38308945343794	0.31262550954073	1.07417055879983	0.209499141506271	0
0	0.436892533167729	0	0.0470581447254692	0	-0.898567284870713	0	0	0	0.139852873583424	0.206671415730769	0.643732052696859	0.916175029712102	0
0	-0.248989842971642	0	-0.0930625959132461	0	-0.862794761382754	0	0	0	2.32458215505693	-0.12443512742536	1.10065908225232	0.666932496527473	0
0	0.389141228499798	0	0.0187191185288751	0	-0.692009810537015	0	0	0	2.23910964019193	-0.00523677188915321	0.0609845367420726	-0.661383592091786	0
0	0.523713087109421	0	-0.411089445452802	0	-0.311205528245842	0	0	0	3.38651340034933	0.05436240587895	0.206671415730769	0.628813050275706	0
0	0.43833954240009	0	-0.000173565602187661	0	-0.682778191572381	0	0	0	-0.135990242571796	1.04105990448421	0.411957472487569	-0.162898525722528	0
0	0.805879887419921	0	0.0092727764633437	0	-0.143882434511842	0	0	0	0.413105913530615	-0.323099053319037	-0.12443512742536	0.373705986898497	0
0	0.38190618233799	0	-0.0222150304217608	0	0.0269025163338963	0	0	0	-0.449389463743455	-0.157545781740972	0.72319762305433	-0.394547468329418	0
0	0.750893536590183	0	1.12079235950753	0	0.108833134645028	0	0	0	0.589231095676671	-0.621094942159553	1.05430416621046	-0.174627586107687	0
0	0.794303813561029	0	0.0706739998892976	0	-0.765862762254092	0	0	0	-1.21087186890435	-0.429053147128998	0.0742287984683177	-0.840251762965461	0
0	0.895594459826337	0	-0.316626024797488	0	-0.593923859037774	0	0	0	-0.656595560385874	0.690086968738717	0.272892724361995	-0.288985924862987	0
0	0.704589241154614	0	-0.0946369862575013	0	-0.150806148735318	0	0	0	-0.234413138476945	0.451690257666304	0.557644351476266	-0.0690660426412556	0
0	0.520819068644698	0	-0.200121139322601	0	-0.299666004540049	0	0	0	-0.107499404283463	0.25964846263575	0.484800911981917	0.617083989890547	0
0	1.22551256480477	0	-0.261522362748555	0	0.301543180531773	0	0	0	0.540019647724096	0.107339452783931	-0.137679389151605	-0.247934213514931	0
0	1.03884837383013	0	0.0832691226433394	0	-0.28120276661078	0	0	0	2.17565277309519	1.67678446734398	0.332491902130098	-0.409208793810867	0
0	0.435445523935367	0	-0.411089445452802	0	-0.108109911023883	0	0	0	-0.488240606863909	1.37216644764034	0.358980425582588	-0.61153508545486	0
0	0.0534350865919204	0	0.0722483902335528	0	0.42386213181318	0	0	0	-0.923373409812989	0.796041062548678	-0.15092365087785	-0.215679297455743	0
0	-0.882779886745996	0	-0.0143430787004847	0	1.71628878686201	0	0	0	-0.949274171893291	1.25296809210414	0.319247640403853	-0.678977182669525	0
0	-0.170851344424118	0	0.275344744642477	0	1.6332042161803	0	0	0	-0.7187573893786	1.19336891433603	0.239782070046382	-0.039743391678358	0
0	-0.0724547166235336	0	-0.129273573831116	0	0.573875939988491	0	0	0	-0.541337169128528	0.729819753917453	0.226537808320137	0.130327983906448	0
0	-0.668622520356488	0	-0.0977857669460118	0	0.691579081787581	0	0	0	0.382024999034252	0.981460726716111	-0.131057258288482	-0.658451326995496	0
0	-0.590484021808965	0	0.0942898550531259	0	0.273848323637869	0	0	0	-0.572418083624891	0	-0.316476922455914	-0.526499397662457	0
0	-0.147699196706334	0	0.276919134986732	0	1.57550659765133	0	0	0	0.297847522273269	0	-0.707182643380146	-0.0221498011006195	0
0	0.108421437421659	0	-0.524445550239178	0	0.853132413668684	0	0	0	-0.537452054816483	0	-0.521762979212714	0.640542110660865	0
0	-0.230178722950941	0	-0.0190662497332504	0	-0.0607978638301314	0	0	0	-0.828835628219885	0	-0.786648213737617	-0.142372670048499	0
0	-0.956577357596435	0	0.231261815003331	0	0.610802415847029	0	0	0	-0.457159692367546	0	-0.369453969360895	-0.0661337775449658	0
0	-0.36040955386348	0	1.61672531794793	0	0.669653986746574	0	0	0	0.52836430478796	0	0.743064015643698	-0.432666914581185	0
0	-1.61207253985621	0	0.473717928018636	0	0.939678841462133	0	0	0	-0.387227634750729	0	0.451690257666304	-0.192221176685425	0
0	-0.014574347329072	0	0.568181348673949	0	1.18893255350726	0	0	0	-0.687676474882237	0	-0.435675277992121	-0.0104207407154605	0
0	-0.649811400335788	0	-0.163910161404731	0	-0.134650815547207	0	0	0	-0.404063130102926	0	-0.501896586623346	-0.541160723143906	0
0	-0.321340304589719	0	0.00140082474206756	0	0.806974318845512	0	0	0	-0.779624180267311	0	-0.859491653231965	-0.353495756981362	0
0	0.801538859722837	0	0.428060608035234	0	0.622341939552822	0	0	0	-1.18238103061601	0	-0.104568734835992	-0.350563491885072	0
0	-0.67006952958885	0	1.64663873448878	0	1.07122941170817	0	0	0	-1.17849591630397	0	0.392091079898201	0.397164107668815	0
0	-2.62208498404457	0	0.401295972182895	0	0.146913562874145	0	0	0	-0.611269226745345	0	0.630487790970614	0.34145107083931	0
0	-0.727949898883311	0	1.06096552642584	0	0.183840038732683	0	0	0	-0.760198608707084	0	-0.0052367718891532	0.22416046698772	0
0	0.813114933581729	0	1.0515191843603	0	0.209226990885428	0	0	0	-0.835310818739961	0	0.28613698608824	-0.9722036922985	0
0	0.157619751321951	0	0.868889904426698	0	0.280772037861345	0	0	0	-0.387227634750729	0	0.0344960132895823	0.0189019102474371	0
0	-0.275036009154149	0	0.829530145820317	0	-0.111571768135621	0	0	0	1.18883373783567	0	0.392091079898201	0.534980567194434	0
0	-0.48195832938185	0	0.872038685115208	0	-0.738167905360188	0	0	0	-0.735592884730796	0	-0.289988399003424	0.00717284986227803	0
0	-0.298188156871934	0	2.00087656194621	0	-0.722012572172078	0	0	0	-0.0349772704586167	0	0.776174669959311	-0.25086647861122	0
0	-0.455912163199342	0	0.47214353767438	0	0.0857540872334413	0	0	0	-1.06194248694261	0	0.948350072400498	-0.447328240062634	0
0	-0.43565403394628	0	0.113182539184189	0	-0.491222098056215	0	0	0	-0.34449137731823	0	1.12052547484168	-0.124779079470761	0
0	1.33114423876716	0	0.480015489395657	0	-0.687394001054698	0	0	0	-1.32613026016169	0	0.736441884780575	0.749035919223586	0
0	0.960709875282606	0	-0.382750419256208	0	-0.485452336203319	0	0	0	-0.997190581741851	0	0.888750894632394	-0.221543827648323	0
0	0.00278976345926651	0	0.0423349736927035	0	0.67542374859947	0	0	0	-0.879342114276475	0	0	0.675729291816342	0
0	-0.130335085917995	0	-0.0631491793723967	0	0.186147943473842	0	0	0	-2.44504318203075	0	0	0.502725651135247	0
0	-0.383561701581265	0	-0.278840656535363	0	-0.737013952989609	0	0	0	-0.920783333604959	0	0	-0.148237200241079	0
0	-0.385008710813626	0	-0.0804674731592043	0	-0.68508609631354	0	0	0	-0.935028752749125	0	0	0.555506422868462	0
0	-0.0825837812500644	0	0.424911827346724	0	-0.838561761600588	0	0	0	-0.524501673776332	0	0	-2.99546660873843	0
0	-0.112970975129657	0	1.42464969594879	0	0.543873178353428	0	0	0	0.950546726696889	0	0	0.455809409594611	0
0	0.442680570097175	0	-0.308754073076212	0	0.801204556992615	0	0	0	0.35871431316198	0	0	0.382502782187367	0
0	-0.00589229193490273	0	-0.138719915896648	0	0.343085465872628	0	0	0	-0.782214256475341	0	0	-0.96927142720221	0
0	0.844949136693683	0	-0.22373699448643	0	-0.613541049337622	0	0	0	-0.611269226745345	0	0	0.147921574484186	0
0	1.52504347590361	0	-0.319774805485999	0	-0.825868285524216	0	0	0	0.125607454439258	0	0	0.0804794772695219	0
0	0.82324399820826	0	-0.327646757207275	0	-0.0746452922770832	0	0	0	-0.889702419108596	0	0	-0.919422920565285	0
0	0.0765872343097051	0	-0.111955280044309	0	0.00382346892231009	0	0	0	-1.02309134382215	0	0	0.00424058476598829	0
0	0.211159092919328	0	-0.184377235880049	0	0.029210421075055	0	0	0	-0.619039455369436	0	0	0.206566876409981	0
0	-0.309764230730826	0	-0.126124793142606	0	-0.904337046723609	0	0	0	-0.805524942347613	0	0	-0.781606461039666	0
0	-0.0507495781381105	0	0.702004527935644	0	-0.83509990448885	0	0	0	-0.00907650837831428	0	0	0.174311960350794	0
0	0.481749819370936	0	-0.193823577945581	0	-0.0169476737481175	0	0	0	-0.725232579898676	0	0	0.449944879402031	0
0	-0.124547048988549	0	-0.784219957041291	0	-0.173885196146904	0	0	0	-0.0971390994513424	0	0	-0.268460069188959	0
0	-0.101394901270764	0	-0.414238226141312	0	0.0384420400396895	0	0	0	0.36389446557804	0	0	0.438215819016872	0
0	1.34561433109078	0	-0.629929703304278	0	0.0938317538274965	0	0	0	1.03213412724984	0	0	0.34145107083931	0
0	-0.324234323054442	0	0.0895666840203603	0	-0.239660481269925	0	0	0	0.331518512977662	0	0	0.326789745357861	0
0	0.138808631301251	0	0.270621573609711	0	0.396167274919276	0	0	0	-0.123039861531645	0	0	-0.0807951030264146	0
0	-0.354621516934034	0	-0.196972358634091	0	0.437709560260132	0	0	0	-0.673431055738071	0	0	-0.327105371114754	0
0	0.198136009828074	0	-0.371729686846421	0	0.50694670249489	0	0	0	-0.773148989747235	0	0	-0.0514724520635171	0
0	-0.273588999921788	0	-0.411089445452802	0	0.510408559606628	0	0	0	-0.82495051390784	0	0	-0.3710893475591	0
0	0.124338538977636	0	-0.351262612371103	0	1.41510721814081	0	0	0	-0.890997457212611	0	0	0.414757698246554	0
0	0.264698434516705	0	-2.79786520734373	0	0.566952225765015	0	0	0	0.231800578968498	0	0	1.35308252905928	0
0	0.28785058223449	0	0.585499642460757	0	0	0	0	0	-0.385932596646714	0	0	0.740239123934717	0
0	-0.24754283373928	0	0.498908173526719	0	0	0	0	0	-0.00260131785823869	0	0	0.297467094394964	0
0	-0.658493455729957	0	0.0439093640369587	0	0	0	0	0	0.317273093833496	0	0	0.58482907383136	0
0	-0.292400119942488	0	-0.269394314469831	0	0	0	0	0	1.94902110489255	0	0	0.444080349209452	0
0	-0.0247034119556028	0	-0.633078483992789	0	0	0	0	0	0.887089859600149	0	0	1.24752098559284	0
0	-0.552861781767565	0	0.0785459516105737	0	0	0	0	0	-0.580188312248982	0	0	0.980684861830477	0
0	-0.545626735605757	0	0.114756929528444	0	0	0	0	0	-0.427373815975198	0	0	0.754900449416166	0
0	-0.484852347846573	0	1.06726308780286	0	0	0	0	0	0.431236446986826	0	0	1.01293977788966	0
0	-0.335810396913334	0	-0.686607755697466	0	0	0	0	0	-0.437734120807319	0	0	1.53195069993295	0
0	-0.814770452825004	0	-0.458321155780459	0	0	0	0	0	-0.304345196093762	0	0	0.573100013446201	0
0	-0.327128341519165	0	-0.19067479725707	0	0	0	0	0	-0.108794442387479	0	0	0.136192514099027	0
0	-0.593378040273688	0	0.424911827346724	0	0	0	0	0	-0.152825737923993	0	0	0.265212178335777	0
0	0.574358410242075	0	0.0407605833484482	0	0	0	0	0	-0.0427474990827074	0	0	0.526183771905565	0
0	-0.356068526166396	0	0.0628020481680214	0	0	0	0	0	1.72756958910596	0	0	0.215363671698851	0
0	-0.51958056942325	0	1.15857772776966	0	0	0	0	0	0.514118885643794	0	0	0.46460620488348	0
0	-0.337257406145695	0	0.585499642460757	0	0	0	0	0	0.732980325222349	0	0	0.646406640853445	0
0	-0.405266840066688	0	0.242282547413117	0	0	0	0	0	0.52059407616387	0	0	0.57896454363878	0
0	-0.0536435966028336	0	0.0565044867910005	0	0	0	0	0	0.646212772253336	0	0	-0.107185488893022	0
0	-0.710585788094973	0	0.338320358412686	0	0	0	0	0	0.518003999955839	0	0	1.05105922414143	0
0	1.08370566003334	0	0.698855747247133	0	0	0	0	0	-0.498600911696029	0	0	0.171379695254504	0
0	0.0563291050566435	0	1.09560211399945	0	0	0	0	0	1.13573717557105	0	0	0.282805768913515	0
0	-0.319893295357357	0	-0.304030902043446	0	0	0	0	0	-0.484355492551863	0	0	0.0306309706325961	0
0	-0.609295141829665	0	0.394998410805874	0	0	0	0	0	-0.278444434013459	0	0	0.0394277659214653	0
0	-0.568778883323542	0	-0.406366274420036	0	0	0	0	0	1.22638984285211	0	0	0.620016254986837	0
0	-0.24754283373928	0	0.950758202327969	0	0	0	0	0	-0.424783739767168	0	0	-0.142372670048499	0
0	-0.264906944527618	0	0.11948010056121	0	0	0	0	0	0.0453150919903207	0	0	-0.0895918983152839	0
0	-0.32278731382208	0	0.446953292166297	0	0	0	0	0	1.20307915697984	0	0	0.496861120942667	0
0	0.292191609931575	0	-0.477213839911521	0	0	0	0	0	-0.158005890340053	0	0	0.194837816024822	0
0	-0.163616298262311	0	-0.0946369862575013	0	0	0	0	0	-0.779624180267311	0	0	0.420622228439133	0
0	-0.484852347846573	0	-0.184377235880049	0	0	0	0	0	-0.71616731317057	0	0	-0.634993206225178	0
0	-0.479064310917126	0	-0.524445550239178	0	0	0	0	0	0.0932315018388802	0	0	0.590693604023939	0
0	-0.315552267660272	0	-0.307179682731957	0	0	0	0	0	-1.21993713563245	0	0	0.159650634869345	0
0	-0.288059092245403	0	0.190327666052695	0	0	0	0	0	0.489513161667507	0	0	0.414757698246554	0
0	-0.609295141829665	0	-0.225311384830685	0	0	0	0	0	-0.471405111511712	0	0	0.282805768913515	0
0	-0.678751584983019	0	-0.559082137812793	0	0	0	0	0	-0.666955865217995	0	0	0.127395718810158	0
0	-0.0464085504410259	0	-0.0977857669460118	0	0	0	0	0	0.106181882879031	0	0	0.625880785179416	0
0	0.135914612836528	0	0.657921598296497	0	0	0	0	0	-0.319885653341943	0	0	0.760764979608745	0
0	1.0851526692657	0	0.15883985916759	0	0	0	0	0	1.22379976664408	0	0	0.420622228439133	0
0	1.12856294623654	0	-0.43470530061663	0	0	0	0	0	0.512823847539779	0	0	0.678661556912632	0
0	0.581593456403883	0	-0.207993091043878	0	0	0	0	0	-0.788689446995416	0	0	0.420622228439133	0
0	1.4049417096176	0	-0.234757726896217	0	0	0	0	0	-0.802934866139583	0	0	0.153786104676766	0
0	1.35574339571731	0	-0.389047980633229	0	0	0	0	0	0.547789876348187	0	0	0.499793386038957	0
0	0.899935487523421	0	-0.400068713043015	0	0	0	0	0	-0.840490971156021	0	0	-0.274324599381538	0
0	0.577252428706798	0	-0.132422354519627	0	0	0	0	0	-0.767968837331174	0	0	0.109802128232419	0
0	0.161960779019036	0	-0.0190662497332504	0	0	0	0	0	0.244750960008649	0	0	0.57896454363878	0
0	0.276274508375598	0	0.173009372265887	0	0	0	0	0	-0.420898625455122	0	0	0.637609845564575	0
0	0.105527418956936	0	-0.304030902043446	0	0	0	0	0	0.420876142154705	0	0	0.22416046698772	0
0	0.133020594371805	0	-0.281989437223873	0	0	0	0	0	-0.00389635596225381	0	0	-0.0602692473523864	0
0	0.0433060219653896	0	-0.174930893814518	0	0	0	0	0	-0.0518127658108132	0	0	0.751968184319876	0
0	0.486090847068021	0	-0.499255304731095	0	0	0	0	0	-0.950569209997306	0	0	0.420622228439133	0
0	0.326919831508252	0	-0.0631491793723967	0	0	0	0	0	-0.8301306663239	0	0	-0.0133530058117502	0
0	-0.0275974304203258	0	-0.403217493731526	0	0	0	0	0	0.177408978599863	0	0	0.532048302098144	0
0	-0.389349738510711	0	-0.647247997091086	0	0	0	0	0	-0.812000132867689	0	0	0.423554493535423	0
0	-0.0261504211879643	0	-0.138719915896648	0	0	0	0	0	0.134672721167364	0	0	0.320925215165282	0
0	-0.541285707908673	0	-0.12140162210984	0	0	0	0	0	0.494693314083567	0	0	0.291602564202384	0
0	-0.502216458634911	0	1.47975335799773	0	0	0	0	0	-0.687676474882237	0	0	0.183108755639663	0
0	-0.894355960604889	0	0.3272996260029	0	0	0	0	0	-1.04510699159041	0	0	0.22122820189143	0
0	-0.270694981457065	0	-0.510276037140881	0	0	0	0	0	-0.717462351274585	0	0	0.326789745357861	0
0	-0.819111480522088	0	-0.540189453681731	0	0	0	0	0	-0.365211986982472	0	0	0.523251506809275	0
0	-0.152040224403418	0	-0.217439433109409	0	0	0	0	0	1.30668220530105	0	0	0.379570517091077	0
0	-0.413948895460857	0	-0.450449204059183	0	0	0	0	0	-0.659185636593904	0	0	-0.286053659766697	0
0	-0.299635166104295	0	-0.149740648306434	0	0	0	0	0	-0.744658151458902	0	0	0.423554493535423	0
0	-0.477617301684765	0	-0.00961990766771902	0	0	0	0	0	-0.920783333604959	0	0	0.514454711520406	0
0	-0.250436852204003	0	-0.0914882055689908	0	0	0	0	0	-0.23570817658096	0	0	0.203634611313692	0
0	0.0780342435420666	0	-0.297733340666426	0	0	0	0	0	0.41440095163463	0	0	-0.599806025069701	0
0	-0.609295141829665	0	-0.370155296502166	0	0	0	0	0	-0.703216932130418	0	0	0.731442328645847	0
0	-0.493534403240742	0	-0.344965050994082	0	0	0	0	0	-0.422193663559137	0	0	0.127395718810158	0
0	-0.256224889133449	0	-0.178079674503028	0	0	0	0	0	0.25252118863274	0	0	0.150853839580476	0
0	-0.199791529071349	0	-0.403217493731526	0	0	0	0	0	-0.654005484177844	0	0	0.520319241712985	0
0	-0.552861781767565	0	-0.433130910272375	0	0	0	0	0	-0.237003214684975	0	0	0.394231842572526	0
0	-0.0550906058351951	0	-0.585846773665132	0	0	0	0	0	0.0284795966381242	0	0	0.3443833359356	0
0	0.264698434516705	0	-0.333944318584296	0	0	0	0	0	0.0867563113188046	0	0	0.82527481172712	0
0	0.176430871342651	0	0.309981332216092	0	0	0	0	0	0.145033025999485	0	0	0.335586540646731	0
0	-0.154934242868141	0	1.04994479401605	0	0	0	0	0	-0.203332223980582	0	0	-0.0338788614857786	0
0	-0.212814612162603	0	-0.00804551732346379	0	0	0	0	0	-0.937618828957155	0	0	0.323857480261572	0
0	-0.68888064960955	0	0.302109380494816	0	0	0	0	0	-0.83272074253193	0	0	0.643474375757155	0
0	-0.589037012576603	0	-0.370155296502166	0	0	0	0	0	0.116542187711152	0	0	0.576032278542491	0
0	-0.309764230730826	0	-0.030086982143037	0	0	0	0	0	0.00905402507789739	0	0	-0.49131221650698	0
0	-0.444336089340449	0	0.280067915675243	0	0	0	0	0	-0.295279929365656	0	0	0.0775472121732322	0
0	-0.136123122847441	0	-0.0867650345362252	0	0	0	0	0	-0.253838710037172	0	0	0.130327983906448	0
0	0.420975431611752	0	0.0675252192007871	0	0	0	0	0	0.90781046926439	0	0	0.837003872112279	0
0	0.0621171419860897	0	0.0565044867910005	0	0	0	0	0	0.714849791766138	0	0	0.46167393978719	0
0	0.131573585139444	0	0.842125268574359	0	0	0	0	0	-0.271969243493384	0	0	0.144989309387897	0
0	0.0838222804715128	0	1.2908265166871	0	0	0	0	0	-0.468815035303682	0	0	0.620016254986837	0
0	-0.694668686538996	0	1.07513503952413	0	0	0	0	0	-0.433849006495274	0	0	0.555506422868462	0
0	-0.425524969319749	0	1.38056676630965	0	0	0	0	0	-0.436439082703304	0	0	-0.0485401869672274	0
0	-0.574566920252988	0	1.29712407806412	0	0	0	0	0	0.348354008329859	0	0	0.232957262276589	0
0	-0.46314720936115	0	0.935014298885417	0	0	0	0	0	0.352239122641904	0	0	0.669864761623763	0
0	1.46861011584151	0	0.872038685115208	0	0	0	0	0	-0.568532969312846	0	0	0.502725651135247	0
0	-0.199791529071349	0	0.623285010722882	0	0	0	0	0	-0.543927245336559	0	0	0.329722010454151	0
0	0.0418590127330281	0	0.234410595691841	0	0	0	0	0	0.107476920983046	0	0	0.737306858838427	0
0	0.00423677269162806	0	0.283216696363753	0	0	0	0	0	-0.293984891261641	0	0	0.447012614305741	0
0	0.242993296031282	0	0.221815472937799	0	0	0	0	0	0.389795227658343	0	0	-0.0661337775449659	0
0	-0.118759012059103	0	0.325725235658644	0	0	0	0	0	1.35330357704559	0	0	-0.01628527090804	0
0	-0.182427418283011	0	0.248580108790138	0	0	0	0	0	0.935006269448708	0	0	0.144989309387897	0
0	0.0100248096210742	0	0.114756929528444	0	0	0	0	0	1.2509955668284	0	0	0.0306309706325961	0
0	0.465832717814959	0	0.177732543298653	0	0	0	0	0	0.0595605111344871	0	0	0.447012614305741	0
0	-0.392243756975434	0	-0.0316613724872922	0	0	0	0	0	0.384615075242282	0	0	0.898581439134364	0
0	1.33982629416133	0	-0.236332117240472	0	0	0	0	0	0.35871431316198	0	0	0.230024997180299	0
0	2.2890643505905	0	-0.0237894207660161	0	0	0	0	0	0.679883762957729	0	0	0.206566876409981	0
0	0.886912404432168	0	-0.152889428994945	0	0	0	0	0	0.686358953477805	0	0	1.09211093548949	0
0	1.08659967849806	0	-0.261522362748555	0	0	0	0	0	0.910400545472421	0	0	1.31496308280751	0
0	1.26602882331089	0	-0.412663835797057	0	0	0	0	0	0.708374601246062	0	0	0.0276987055363063	0
0	1.15605612165141	0	-0.281989437223873	0	0	0	0	0	0.780896735070909	0	0	-0.162898525722528	0
0	1.44401095889136	0	0.417039875625447	0	0	0	0	0	1.29502686236491	0	0	0.376638251994787	0
0	0	0	0.339894748756941	0	0	0	0	0	-0.365211986982472	0	0	0.0892762725583912	0
0	0	0	0.343043529445452	0	0	0	0	0	0.628082238797125	0	0	-0.215679297455743	0
0	0	0	-0.376452857879187	0	0	0	0	0	-0.195561995356492	0	0	0.133260249002738	0
0	0	0	0.0486325350697244	0	0	0	0	0	0.549084914452202	0	0	-0.0250820661969093	0
0	0	0	-0.0379589338643131	0	0	0	0	0	0.0854612732147895	0	0	0.353180131224469	0
0	0	0	-0.411089445452802	0	0	0	0	0	1.25488068114044	0	0	-0.699503038343553	0
0	0	0	0.125777661938231	0	0	0	0	0	0.609951705340913	0	0	0.631745315371996	0
0	0	0	-0.681884584664701	0	0	0	0	0	0.325043322457587	0	0	0.133260249002738	0
0	0	0	0.243856937757373	0	0	0	0	0	-0.479175340135803	0	0	0.611219459697968	0
0	0	0	-0.46461871715748	0	0	0	0	0	0.367779579890086	0	0	0.353180131224469	0
0	0	0	0.287939867396519	0	0	0	0	0	-0.602203960017239	0	0	0.599490399312809	0
0	0	0	0.133649613659507	0	0	0	0	0	0.238275769488574	0	0	0.511522446424116	0
0	0	0	-0.485085791632798	0	0	0	0	0	-1.00496081036594	0	0	0.432351288824293	0
0	0	0	-0.0662979600609072	0	0	0	0	0	0.179999054807893	0	0	0.0658181517880731	0
0	0	0	0.190327666052695	0	0	0	0	0	0.442891789922963	0	0	0.206566876409981	0
0	0	0	-0.198546748978346	0	0	0	0	0	-0.189086804836416	0	0	0.608287194601678	0
0	0	0	-0.1544638193392	0	0	0	0	0	0.0893463875268348	0	0	0.46753846997977	0
0	0	0	-0.474065059223011	0	0	0	0	0	0.326338360561602	0	0	0.291602564202384	0
0	0	0	0.113182539184189	0	0	0	0	0	-0.198152071564522	0	0	0.666932496527473	0
0	0	0	0.0911410743646155	0	0	0	0	0	0.440301713714932	0	0	-2.99546660873843	0
0	0	0	-0.0867650345362251	0	0	0	0	0	-0.710987160754509	0	0	0.0276987055363063	0
0	0	0	-0.135571135208137	0	0	0	0	0	0.0362498252622149	0	0	0.259347648143197	0
0	0	0	-0.697628488107253	0	0	0	0	0	-0.626809683993526	0	0	-0.157033995529948	0
0	0	0	-0.477213839911521	0	0	0	0	0	-0.871571885652384	0	0	0.241754057565458	0
0	0	0	-0.566954089534069	0	0	0	0	0	0.36648454178607	0	0	0.423554493535423	0
0	0	0	-0.70864922051704	0	0	0	0	0	-0.545222283440574	0	0	0.356112396320759	0
0	0	0	0.29423742877354	0	0	0	0	0	0.688949029685835	0	0	0.200702346217402	0
0	0	0	0.254877670167159	0	0	0	0	0	-0.17484138569225	0	0	0.0599536215954936	0
0	0	0	-0.450449204059183	0	0	0	0	0	0.57369063842849	0	0	0.46167393978719	0
0	0	0	-0.354411393059614	0	0	0	0	0	0.186474245327969	0	0	0.0716826819806526	0
0	0	0	-0.354411393059614	0	0	0	0	0	-1.04510699159041	0	0	0.476335265268639	0
0	0	0	0.949183811983714	0	0	0	0	0	-0.910423028772838	0	0	-0.356428022077652	0
0	0	0	0.549288664542887	0	0	0	0	0	-1.14482492559957	0	0	0.10393759803984	0
0	0	0	0.276919134986732	0	0	0	0	0	-0.871571885652384	0	0	0.241754057565458	0
0	0	0	0.0454837543812139	0	0	0	0	0	-0.391112749062775	0	0	-0.028014331293199	0
0	0	0	0.302109380494816	0	0	0	0	0	0.613836819652958	0	0	0.262279913239487	0
0	0	0	0.341469139101197	0	0	0	0	0	0.343173855913798	0	0	0.367841456705918	0
0	0	0	0.0911410743646155	0	0	0	0	0	0.142442949791455	0	0	0.576032278542491	0
0	0	0	0.00454960543057802	0	0	0	0	0	-0.799049751827537	0	0	0.564303218157332	0
0	0	0	0.372956945986301	0	0	0	0	0	-0.725232579898676	0	0	-0.221543827648323	0
0	0	0	1.23257407394966	0	0	0	0	0	-1.27821385031313	0	0	0.309196154780123	0
0	0	0	0.352489871510983	0	0	0	0	0	-0.0751234516830854	0	0	-0.157033995529948	0
0	0	0	0.675239892083305	0	0	0	0	0	0.0271845585341091	0	0	0.743171389031007	0
0	0	0	0.635880133476924	0	0	0	0	0	-0.0932539851392971	0	0	-0.218611562552033	0
0	0	0	0.670516721050539	0	0	0	0	0	-0.858621504612233	0	0	0.0746149470769424	0
0	0	0	0.596520374870543	0	0	0	0	0	0.217555159824332	0	0	0.93670088538613	0
0	0	0	2.00874851366748	0	0	0	0	0	0.546494838244172	0	0	-0.165830790818818	0
0	0	0	0	0	0	0	0	0	-0.423488701663153	0	0	0.444080349209452	0
0	0	0	0	0	0	0	0	0	0.129492568751304	0	0	0.124463453713868	0
0	0	0	0	0	0	0	0	0	0.312092941417435	0	0	0.473403000172349	0
0	0	0	0	0	0	0	0	0	0.0349547871581998	0	0	0.605354929505388	0
0	0	0	0	0	0	0	0	0	-0.848261199780112	0	0	-0.0338788614857785	0
0	0	0	0	0	0	0	0	0	-0.274559319701414	0	0	0.118598923521289	0
0	0	0	0	0	0	0	0	0	0.0569704349264568	0	0	-0.218611562552033	0
0	0	0	0	0	0	0	0	0	0.192949435848044	0	0	0.631745315371996	0
0	0	0	0	0	0	0	0	0	-0.650120369865799	0	0	0.842868402304858	0
0	0	0	0	0	0	0	0	0	-0.606089074329284	0	0	0.807681221149381	0
0	0	0	0	0	0	0	0	0	0.288782255545163	0	0	0.573100013446201	0
0	0	0	0	0	0	0	0	0	0.317273093833496	0	0	0.385435047283656	0
0	0	0	0	0	0	0	0	0	0.0763960064866836	0	0	0.414757698246554	0
0	0	0	0	0	0	0	0	0	-0.686381436778222	0	0	-0.25379874370751	0
0	0	0	0	0	0	0	0	0	0.319863170041526	0	0	0.593625869120229	0
0	0	0	0	0	0	0	0	0	0.762766201614697	0	0	0.470470735076059	0
0	0	0	0	0	0	0	0	0	-0.259018862453232	0	0	0.957226741060159	0
0	0	0	0	0	0	0	0	0	0.211079969304256	0	0	0.444080349209452	0
0	0	0	0	0	0	0	0	0	1.31186235771711	0	0	0.919107294808392	0
0	0	0	0	0	0	0	0	0	1.00752840327355	0	0	0.408893168053974	0
0	0	0	0	0	0	0	0	0	1.70684897944172	0	0	-0.441463709870055	0
0	0	0	0	0	0	0	0	0	-0.214987566916718	0	0	-0.215679297455743	0
0	0	0	0	0	0	0	0	0	1.07616542278636	0	0	0.244686322661748	0
0	0	0	0	0	0	0	0	0	0	0	0	0.447012614305741	0
0	0	0	0	0	0	0	0	0	0	0	0	0.790087630571643	0
0	0	0	0	0	0	0	0	0	0	0	0	-0.104253223796733	0
0	0	0	0	0	0	0	0	0	0	0	0	0.253483117950617	0
0	0	0	0	0	0	0	0	0	0	0	0	0.537912832290724	0
0	0	0	0	0	0	0	0	0	0	0	0	0.159650634869345	0
0	0	0	0	0	0	0	0	0	0	0	0	0.0276987055363063	0
0	0	0	0	0	0	0	0	0	0	0	0	0.206566876409981	0
0	0	0	0	0	0	0	0	0	0	0	0	0.0980730678472604	0
0	0	0	0	0	0	0	0	0	0	0	0	0.769561774897614	0
0	0	0	0	0	0	0	0	0	0	0	0	0.532048302098144	0
0	0	0	0	0	0	0	0	0	0	0	0	-0.25086647861122	0
0	0	0	0	0	0	0	0	0	0	0	0	-0.368157082462811	0
0	0	0	0	0	0	0	0	0	0	0	0	0.188973285832243	0
0	0	0	0	0	0	0	0	0	0	0	0	0.875123318364046	0
0	0	0	0	0	0	0	0	0	0	0	0	0.916175029712102	0
0	0	0	0	0	0	0	0	0	0	0	0	0.373705986898497	0
0	0	0	0	0	0	0	0	0	0	0	0	0.746103654127296	0
0	0	0	0	0	0	0	0	0	0	0	0	0.315060684972702	0
0	0	0	0	0	0	0	0	0	0	0	0	0.831139341919699	0
0	0	0	0	0	0	0	0	0	0	0	0	0.370773721802208	0
0	0	0	0	0	0	0	0	0	0	0	0	0.0599536215954936	0
0	0	0	0	0	0	0	0	0	0	0	0	-0.0338788614857785	0
0	0	0	0	0	0	0	0	0	0	0	0	0.0804794772695219	0
0	0	0	0	0	0	0	0	0	0	0	0	0.916175029712102	0
0	0	0	0	0	0	0	0	0	0	0	0	1.10677226097094	0
0	0	0	0	0	0	0	0	0	0	0	0	0.356112396320759	0
0	0	0	0	0	0	0	0	0	0	0	0	0.722645533356978	0
0	0	0	0	0	0	0	0	0	0	0	0	0.608287194601678	0
0	0	0	0	0	0	0	0	0	0	0	0	0.749035919223586	0
0	0	0	0	0	0	0	0	0	0	0	0	0.620016254986837	0
0	0	0	0	0	0	0	0	0	0	0	0	0.998278452408215	0
0	0	0	0	0	0	0	0	0	0	0	0	0.0276987055363063	0
0	0	0	0	0	0	0	0	0	0	0	0	0.309196154780123	0
0	0	0	0	0	0	0	0	0	0	0	0	1.05399148923772	0
0	0	0	0	0	0	0	0	0	0	0	0	0.253483117950617	0
0	0	0	0	0	0	0	0	0	0	0	0	0.664000231431183	0
0	0	0	0	0	0	0	0	0	0	0	0	0.643474375757155	0
0	0	0	0	0	0	0	0	0	0	0	0	0.523251506809275	0
0	0	0	0	0	0	0	0	0	0	0	0	0.244686322661748	0
0	0	0	0	0	0	0	0	0	0	0	0	0.769561774897614	0
0	0	0	0	0	0	0	0	0	0	0	0	-0.124779079470761	0
0	0	0	0	0	0	0	0	0	0	0	0	0.139124779195317	0
0	0	0	0	0	0	0	0	0	0	0	0	0.0247664404400166	0
0	0	0	0	0	0	0	0	0	0	0	0	0.303331624587543	0
0	0	0	0	0	0	0	0	0	0	0	0	0.719713268260688	0
0	0	0	0	0	0	0	0	0	0	0	0	0.153786104676766	0
0	0	0	0	0	0	0	0	0	0	0	0	0.142057044291607	0
0	0	0	0	0	0	0	0	0	0	0	0	0.414757698246554	0
0	0	0	0	0	0	0	0	0	0	0	0	0.312128419876413	0
0	0	0	0	0	0	0	0	0	0	0	0	0.0130373800548575	0
0	0	0	0	0	0	0	0	0	0	0	0	-0.186356646492846	0
0	0	0	0	0	0	0	0	0	0	0	0	-0.118914549278181	0
0	0	0	0	0	0	0	0	0	0	0	0	0.391299577476236	0
0	0	0	0	0	0	0	0	0	0	0	0	0.356112396320759	0
0	0	0	0	0	0	0	0	0	0	0	0	0.186041020735953	0
0	0	0	0	0	0	0	0	0	0	0	0	0.291602564202384	0
0	0	0	0	0	0	0	0	0	0	0	0	0.177244225447084	0
0	0	0	0	0	0	0	0	0	0	0	0	0.191905550928533	0
0	0	0	0	0	0	0	0	0	0	0	0	0.288670299106095	0
0	0	0	0	0	0	0	0	0	0	0	0	0.655203436142314	0
0	0	0	0	0	0	0	0	0	0	0	0	0.256415383046907	0
0	0	0	0	0	0	0	0	0	0	0	0	-0.142372670048499	0
0	0	0	0	0	0	0	0	0	0	0	0	-0.309511780537016	0
0	0	0	0	0	0	0	0	0	0	0	0	0.0540890914029141	0
0	0	0	0	0	0	0	0	0	0	0	0	0.643474375757155	0
0	0	0	0	0	0	0	0	0	0	0	0	0.995346187311926	0
0	0	0	0	0	0	0	0	0	0	0	0	1.06865281471917	0
0	0	0	0	0	0	0	0	0	0	0	0	1.29150496203719	0
0	0	0	0	0	0	0	0	0	0	0	0	0.878055583460335	0
0	0	0	0	0	0	0	0	0	0	0	0	0.34731560103189	0
0	0	0	0	0	0	0	0	0	0	0	0	-0.113050019085602	0
0	0	0	0	0	0	0	0	0	0	0	0	0.576032278542491	0
0	0	0	0	0	0	0	0	0	0	0	0	0.268144443432066	0
0	0	0	0	0	0	0	0	0	0	0	0	0.241754057565458	0
0	0	0	0	0	0	0	0	0	0	0	0	0.46460620488348	0
0	0	0	0	0	0	0	0	0	0	0	0	0.678661556912632	0
0	0	0	0	0	0	0	0	0	0	0	0	1.00121071750451	0
0	0	0	0	0	0	0	0	0	0	0	0	0.0423600310177551	0
0	0	0	0	0	0	0	0	0	0	0	0	-0.0426756567746478	0
0	0	0	0	0	0	0	0	0	0	0	0	0.00424058476598828	0
0	0	0	0	0	0	0	0	0	0	0	0	0.488064325653798	0
0	0	0	0	0	0	0	0	0	0	0	0	0.382502782187367	0
0	0	0	0	0	0	0	0	0	0	0	0	0.165515165061925	0
0	0	0	0	0	0	0	0	0	0	0	0	0.394231842572526	0
0	0	0	0	0	0	0	0	0	0	0	0	0.599490399312809	0
0	0	0	0	0	0	0	0	0	0	0	0	-0.0602692473523863	0
0	0	0	0	0	0	0	0	0	0	0	0	-0.0690660426412556	0
0	0	0	0	0	0	0	0	0	0	0	0	0.247618587758038	0
0	0	0	0	0	0	0	0	0	0	0	0	-0.0895918983152839	0
0	0	0	0	0	0	0	0	0	0	0	0	0.452877144498321	0
0	0	0	0	0	0	0	0	0	0	0	0	-0.203950237070584	0
0	0	0	0	0	0	0	0	0	0	0	0	0.549641892675883	0
0	0	0	0	0	0	0	0	0	0	0	0	0.361976926513338	0
0	0	0	0	0	0	0	0	0	0	0	0	1.00707524769708	0
0	0	0	0	0	0	0	0	0	0	0	0	0.268144443432066	0
0	0	0	0	0	0	0	0	0	0	0	0	-0.0954564285078634	0
0	0	0	0	0	0	0	0	0	0	0	0	0.403028637861395	0
0	0	0	0	0	0	0	0	0	0	0	0	0.880987848556625	0
0	0	0	0	0	0	0	0	0	0	0	0	0.127395718810158	0
0	0	0	0	0	0	0	0	0	0	0	0	0.0394277659214653	0
0	0	0	0	0	0	0	0	0	0	0	0	0.70798420787553	0
0	0	0	0	0	0	0	0	0	0	0	0	1.04812695904514	0
0	0	0	0	0	0	0	0	0	0	0	0	0.408893168053975	0
0	0	0	0	0	0	0	0	0	0	0	0	0.353180131224469	0
0	0	0	0	0	0	0	0	0	0	0	0	0.353180131224469	0
0	0	0	0	0	0	0	0	0	0	0	0	0.133260249002738	0
0	0	0	0	0	0	0	0	0	0	0	0	-0.174627586107687	0
0	0	0	0	0	0	0	0	0	0	0	0	-0.00455621052288098	0
0	0	0	0	0	0	0	0	0	0	0	0	0.312128419876413	0
0	0	0	0	0	0	0	0	0	0	0	0	0.408893168053975	0
0	0	0	0	0	0	0	0	0	0	0	0	0.476335265268639	0
0	0	0	0	0	0	0	0	0	0	0	0	0.127395718810158	0
0	0	0	0	0	0	0	0	0	0	0	0	0.33851880574302	0
0	0	0	0	0	0	0	0	0	0	0	0	-0.145304935144789	0
0	0	0	0	0	0	0	0	0	0	0	0	-0.356428022077652	0
0	0	0	0	0	0	0	0	0	0	0	0	-0.294850455055567	0
0	0	0	0	0	0	0	0	0	0	0	0	-0.180492116300266	0
0	0	0	0	0	0	0	0	0	0	0	0	-0.004556210522881	0
0	0	0	0	0	0	0	0	0	0	0	0	0.171379695254504	0
0	0	0	0	0	0	0	0	0	0	0	0	0.452877144498321	0
0	0	0	0	0	0	0	0	0	0	0	0	0.564303218157332	0
0	0	0	0	0	0	0	0	0	0	0	0	0.546709627579593	0
0	0	0	0	0	0	0	0	0	0	0	0	-0.0632015124486761	0
0	0	0	0	0	0	0	0	0	0	0	0	0.326789745357861	0
0	0	0	0	0	0	0	0	0	0	0	0	-0.526499397662457	0
0	0	0	0	0	0	0	0	0	0	0	0	-0.0690660426412556	0
0	0	0	0	0	0	0	0	0	0	0	0	0.244686322661748	0
0	0	0	0	0	0	0	0	0	0	0	0	0.46167393978719	0
0	0	0	0	0	0	0	0	0	0	0	0	0.737306858838427	0
0	0	0	0	0	0	0	0	0	0	0	0	0.505657916231536	0
0	0	0	0	0	0	0	0	0	0	0	0	0.576032278542491	0
0	0	0	0	0	0	0	0	0	0	0	0	0.640542110660865	0
0	0	0	0	0	0	0	0	0	0	0	0	0.188973285832243	0
0	0	0	0	0	0	0	0	0	0	0	0	0.414757698246554	0
0	0	0	0	0	0	0	0	0	0	0	0	0.147921574484186	0
0	0	0	0	0	0	0	0	0	0	0	0	-0.142372670048499	0
0	0	0	0	0	0	0	0	0	0	0	0	0.285738034009805	0
0	0	0	0	0	0	0	0	0	0	0	0	0.94256541557871	0
0	0	0	0	0	0	0	0	0	0	0	0	0.716781003164399	0
0	0	0	0	0	0	0	0	0	0	0	0	0.408893168053975	0
0	0	0	0	0	0	0	0	0	0	0	0	1.13902717703012	0
0	0	0	0	0	0	0	0	0	0	0	0	0.306263889683833	0
0	0	0	0	0	0	0	0	0	0	0	0	0.883920113652915	0
0	0	0	0	0	0	0	0	0	0	0	0	0.511522446424116	0
0	0	0	0	0	0	0	0	0	0	0	0	0.798884425860512	0
0	0	0	0	0	0	0	0	0	0	0	0	0.731442328645848	0
0	0	0	0	0	0	0	0	0	0	0	0	0.860461992882597	0
0	0	0	0	0	0	0	0	0	0	0	0	0	0
0	0	0	0	0	0	0	0	0	0	0	0	0	0
0	0	0	0	0	0	0	0	0	0	0	0	0	0
0	0	0	0	0	0	0	0	0	0	0	0	0	0
0	0	0	0	0	0	0	0	0	0	0	0	0	0
0	0	0	0	0	0	0	0	0	0	0	0	0	0
0	0	0	0	0	0	0	0	0	0	0	0	0	0
0	0	0	0	0	0	0	0	0	0	0	0	0	0
0	0	0	0	0	0	0	0	0	0	0	0	0	0
0	0	0	0	0	0	0	0	0	0	0	0	0	0
0	0	0	0	0	0	0	0	0	0	0	0	0	0
0	0	0	0	0	0	0	0	0	0	0	0	0	0
0	0	0	0	0	0	0	0	0	0	0	0	0	0
0	0	0	0	0	0	0	0	0	0	0	0	0	0
0	0	0	0	0	0	0	0	0	0	0	0	0	0
0	0	0	0	0	0	0	0	0	0	0	0	0	0
0	0	0	0	0	0	0	0	0	0	0	0	0	0
0	0	0	0	0	0	0	0	0	0	0	0	0	0
0	0	0	0	0	0	0	0	0	0	0	0	0	0
0	0	0	0	0	0	0	0	0	0	0	0	0	0
0	0	0	0	0	0	0	0	0	0	0	0	0	0
0	0	0	0	0	0	0	0	0	0	0	0	0	0
0	0	0	0	0	0	0	0	0	0	0	0	0	0
0	0	0	0	0	0	0	0	0	0	0	0	0	0
0	0	0	0	0	0	0	0	0	0	0	0	0	0
0	0	0	0	0	0	0	0	0	0	0	0	0	0
0	0	0	0	0	0	0	0	0	0	0	0	0	0
0	0	0	0	0	0	0	0	0	0	0	0	0	0
0	0	0	0	0	0	0	0	0	0	0	0	0	0
0	0	0	0	0	0	0	0	0	0	0	0	0	0
0	0	0	0	0	0	0	0	0	0	0	0	0	0
0	0	0	0	0	0	0	0	0	0	0	0	0	0
0	0	0	0	0	0	0	0	0	0	0	0	0	0
0	0	0	0	0	0	0	0	0	0	0	0	0	0
0	0	0	0	0	0	0	0	0	0	0	0	0	0
0	0	0	0	0	0	0	0	0	0	0	0	0	0
0	0	0	0	0	0	0	0	0	0	0	0	0	0
0	0	0	0	0	0	0	0	0	0	0	0	0	0
0	0	0	0	0	0	0	0	0	0	0	0	0	0
0	0	0	0	0	0	0	0	0	0	0	0	0	0
0	0	0	0	0	0	0	0	0	0	0	0	0	0
0	0	0	0	0	0	0	0	0	0	0	0	0	0
0	0	0	0	0	0	0	0	0	0	0	0	0	0
0	0	0	0	0	0	0	0	0	0	0	0	0	0
0	0	0	0	0	0	0	0	0	0	0	0	0	0
0	0	0	0	0	0	0	0	0	0	0	0	0	0
0	0	0	0	0	0	0	0	0	0	0	0	0	0
0	0	0	0	0	0	0	0	0	0	0	0	0	0
0	0	0	0	0	0	0	0	0	0	0	0	0	0
0	0	0	0	0	0	0	0	0	0	0	0	0	0
0	0	0	0	0	0	0	0	0	0	0	0	0	0
0	0	0	0	0	0	0	0	0	0	0	0	0	0
0	0	0	0	0	0	0	0	0	0	0	0	0	0
0	0	0	0	0	0	0	0	0	0	0	0	0	0
0	0	0	0	0	0	0	0	0	0	0	0	0	0
0	0	0	0	0	0	0	0	0	0	0	0	0	0
0	0	0	0	0	0	0	0	0	0	0	0	0	0
0	0	0	0	0	0	0	0	0	0	0	0	0	0
0	0	0	0	0	0	0	0	0	0	0	0	0	0
0	0	0	0	0	0	0	0	0	0	0	0	0	0
0	0	0	0	0	0	0	0	0	0	0	0	0	0
0	0	0	0	0	0	0	0	0	0	0	0	0	0
0	0	0	0	0	0	0	0	0	0	0	0	0	0
0	0	0	0	0	0	0	0	0	0	0	0	0	0
0	0	0	0	0	0	0	0	0	0	0	0	0	0
0	0	0	0	0	0	0	0	0	0	0	0	0	0
0	0	0	0	0	0	0	0	0	0	0	0	0	0
0	0	0	0	0	0	0	0	0	0	0	0	0	0
0	0	0	0	0	0	0	0	0	0	0	0	0	0
0	0	0	0	0	0	0	0	0	0	0	0	0	0
0	0	0	0	0	0	0	0	0	0	0	0	0	0
0	0	0	0	0	0	0	0	0	0	0	0	0	0
0	0	0	0	0	0	0	0	0	0	0	0	0	0
0	0	0	0	0	0	0	0	0	0	0	0	0	0
0	0	0	0	0	0	0	0	0	0	0	0	0	0
0	0	0	0	0	0	0	0	0	0	0	0	0	0
0	0	0	0	0	0	0	0	0	0	0	0	0	0
0	0	0	0	0	0	0	0	0	0	0	0	0	0
0	0	0	0	0	0	0	0	0	0	0	0	0	0
0	0	0	0	0	0	0	0	0	0	0	0	0	0
0	0	0	0	0	0	0	0	0	0	0	0	0	0
0	0	0	0	0	0	0	0	0	0	0	0	0	0
0	0	0	0	0	0	0	0	0	0	0	0	0	0
0	0	0	0	0	0	0	0	0	0	0	0	0	0
0	0	0	0	0	0	0	0	0	0	0	0	0	0
0	0	0	0	0	0	0	0	0	0	0	0	0	0
0	0	0	0	0	0	0	0	0	0	0	0	0	0
0	0	0	0	0	0	0	0	0	0	0	0	0	0
0	0	0	0	0	0	0	0	0	0	0	0	0	0
0	0	0	0	0	0	0	0	0	0	0	0	0	0
0	0	0	0	0	0	0	0	0	0	0	0	0	0
0	0	0	0	0	0	0	0	0	0	0	0	0	0
0	0	0	0	0	0	0	0	0	0	0	0	0	0
0	0	0	0	0	0	0	0	0	0	0	0	0	0
0	0	0	0	0	0	0	0	0	0	0	0	0	0
0	0	0	0	0	0	0	0	0	0	0	0	0	0
0	0	0	0	0	0	0	0	0	0	0	0	0	0
0	0	0	0	0	0	0	0	0	0	0	0	0	0
0	0	0	0	0	0	0	0	0	0	0	0	0	0
0	0	0	0	0	0	0	0	0	0	0	0	0	0
0	0	0	0	0	0	0	0	0	0	0	0	0	0
0	0	0	0	0	0	0	0	0	0	0	0	0	0
0	0	0	0	0	0	0	0	0	0	0	0	0	0
0	0	0	0	0	0	0	0	0	0	0	0	0	0
0	0	0	0	0	0	0	0	0	0	0	0	0	0
0	0	0	0	0	0	0	0	0	0	0	0	0	0
0	0	0	0	0	0	0	0	0	0	0	0	0	0
0	0	0	0	0	0	0	0	0	0	0	0	0	0
0	0	0	0	0	0	0	0	0	0	0	0	0	0
0	0	0	0	0	0	0	0	0	0	0	0	0	0
0	0	0	0	0	0	0	0	0	0	0	0	0	0
0	0	0	0	0	0	0	0	0	0	0	0	0	0
0	0	0	0	0	0	0	0	0	0	0	0	0	0
0	0	0	0	0	0	0	0	0	0	0	0	0	0
0	0	0	0	0	0	0	0	0	0	0	0	0	0
0	0	0	0	0	0	0	0	0	0	0	0	0	0
0	0	0	0	0	0	0	0	0	0	0	0	0	0
0	0	0	0	0	0	0	0	0	0	0	0	0	0
0	0	0	0	0	0	0	0	0	0	0	0	0	0
0	0	0	0	0	0	0	0	0	0	0	0	0	0
0	0	0	0	0	0	0	0	0	0	0	0	0	0
0	0	0	0	0	0	0	0	0	0	0	0	0	0
0	0	0	0	0	0	0	0	0	0	0	0	0	0
0	0	0	0	0	0	0	0	0	0	0	0	0	0
0	0	0	0	0	0	0	0	0	0	0	0	0	0
0	0	0	0	0	0	0	0	0	0	0	0	0	0
0	0	0	0	0	0	0	0	0	0	0	0	0	0
0	0	0	0	0	0	0	0	0	0	0	0	0	0
0	0	0	0	0	0	0	0	0	0	0	0	0	0
0	0	0	0	0	0	0	0	0	0	0	0	0	0
0	0	0	0	0	0	0	0	0	0	0	0	0	0
0	0	0	0	0	0	0	0	0	0	0	0	0	0
0	0	0	0	0	0	0	0	0	0	0	0	0	0
0	0	0	0	0	0	0	0	0	0	0	0	0	0
0	0	0	0	0	0	0	0	0	0	0	0	0	0
0	0	0	0	0	0	0	0	0	0	0	0	0	0
0	0	0	0	0	0	0	0	0	0	0	0	0	0
0	0	0	0	0	0	0	0	0	0	0	0	0	0
0	0	0	0	0	0	0	0	0	0	0	0	0	0
0	0	0	0	0	0	0	0	0	0	0	0	0	0
0	0	0	0	0	0	0	0	0	0	0	0	0	0
0	0	0	0	0	0	0	0	0	0	0	0	0	0
0	0	0	0	0	0	0	0	0	0	0	0	0	0
0	0	0	0	0	0	0	0	0	0	0	0	0	0
0	0	0	0	0	0	0	0	0	0	0	0	0	0
0	0	0	0	0	0	0	0	0	0	0	0	0	0
0	0	0	0	0	0	0	0	0	0	0	0	0	0
0	0	0	0	0	0	0	0	0	0	0	0	0	0
0	0	0	0	0	0	0	0	0	0	0	0	0	0
0	0	0	0	0	0	0	0	0	0	0	0	0	0
0	0	0	0	0	0	0	0	0	0	0	0	0	0
0	0	0	0	0	0	0	0	0	0	0	0	0	0
0	0	0	0	0	0	0	0	0	0	0	0	0	0
0	0	0	0	0	0	0	0	0	0	0	0	0	0
0	0	0	0	0	0	0	0	0	0	0	0	0	0
0	0	0	0	0	0	0	0	0	0	0	0	0	0
0	0	0	0	0	0	0	0	0	0	0	0	0	0
0	0	0	0	0	0	0	0	0	0	0	0	0	0
0	0	0	0	0	0	0	0	0	0	0	0	0	0
0	0	0	0	0	0	0	0	0	0	0	0	0	0
0	0	0	0	0	0	0	0	0	0	0	0	0	0
0	0	0	0	0	0	0	0	0	0	0	0	0	0
0	0	0	0	0	0	0	0	0	0	0	0	0	0
0	0	0	0	0	0	0	0	0	0	0	0	0	0
0	0	0	0	0	0	0	0	0	0	0	0	0	0
0	0	0	0	0	0	0	0	0	0	0	0	0	0
0	0	0	0	0	0	0	0	0	0	0	0	0	0
0	0	0	0	0	0	0	0	0	0	0	0	0	0
0	0	0	0	0	0	0	0	0	0	0	0	0	0
0	0	0	0	0	0	0	0	0	0	0	0	0	0
0	0	0	0	0	0	0	0	0	0	0	0	0	0
0	0	0	0	0	0	0	0	0	0	0	0	0	0
0	0	0	0	0	0	0	0	0	0	0	0	0	0
0	0	0	0	0	0	0	0	0	0	0	0	0	0
0	0	0	0	0	0	0	0	0	0	0	0	0	0
0	0	0	0	0	0	0	0	0	0	0	0	0	0
0	0	0	0	0	0	0	0	0	0	0	0	0	0
0	0	0	0	0	0	0	0	0	0	0	0	0	0
0	0	0	0	0	0	0	0	0	0	0	0	0	0
0	0	0	0	0	0	0	0	0	0	0	0	0	0
0	0	0	0	0	0	0	0	0	0	0	0	0	0
0	0	0	0	0	0	0	0	0	0	0	0	0	0
0	0	0	0	0	0	0	0	0	0	0	0	0	0
0	0	0	0	0	0	0	0	0	0	0	0	0	0
0	0	0	0	0	0	0	0	0	0	0	0	0	0
0	0	0	0	0	0	0	0	0	0	0	0	0	0
0	0	0	0	0	0	0	0	0	0	0	0	0	0
0	0	0	0	0	0	0	0	0	0	0	0	0	0
0	0	0	0	0	0	0	0	0	0	0	0	0	0
0	0	0	0	0	0	0	0	0	0	0	0	0	0
0	0	0	0	0	0	0	0	0	0	0	0	0	0
0	0	0	0	0	0	0	0	0	0	0	0	0	0
0	0	0	0	0	0	0	0	0	0	0	0	0	0
0	0	0	0	0	0	0	0	0	0	0	0	0	0
0	0	0	0	0	0	0	0	0	0	0	0	0	0
0	0	0	0	0	0	0	0	0	0	0	0	0	0
0	0	0	0	0	0	0	0	0	0	0	0	0	0
0	0	0	0	0	0	0	0	0	0	0	0	0	0
0	0	0	0	0	0	0	0	0	0	0	0	0	0
0	0	0	0	0	0	0	0	0	0	0	0	0	0
0	0	0	0	0	0	0	0	0	0	0	0	0	0
0	0	0	0	0	0	0	0	0	0	0	0	0	0
0	0	0	0	0	0	0	0	0	0	0	0	0	0
0	0	0	0	0	0	0	0	0	0	0	0	0	0
0	0	0	0	0	0	0	0	0	0	0	0	0	0
0	0	0	0	0	0	0	0	0	0	0	0	0	0
0	0	0	0	0	0	0	0	0	0	0	0	0	0
0	0	0	0	0	0	0	0	0	0	0	0	0	0
0	0	0	0	0	0	0	0	0	0	0	0	0	0
0	0	0	0	0	0	0	0	0	0	0	0	0	0
0	0	0	0	0	0	0	0	0	0	0	0	0	0
0	0	0	0	0	0	0	0	0	0	0	0	0	0
0	0	0	0	0	0	0	0	0	0	0	0	0	0
0	0	0	0	0	0	0	0	0	0	0	0	0	0
0	0	0	0	0	0	0	0	0	0	0	0	0	0
0	0	0	0	0	0	0	0	0	0	0	0	0	0
0	0	0	0	0	0	0	0	0	0	0	0	0	0
0	0	0	0	0	0	0	0	0	0	0	0	0	0
0	0	0	0	0	0	0	0	0	0	0	0	0	0
0	0	0	0	0	0	0	0	0	0	0	0	0	0
0	0	0	0	0	0	0	0	0	0	0	0	0	0
0	0	0	0	0	0	0	0	0	0	0	0	0	0
0	0	0	0	0	0	0	0	0	0	0	0	0	0
0	0	0	0	0	0	0	0	0	0	0	0	0	0
0	0	0	0	0	0	0	0	0	0	0	0	0	0
0	0	0	0	0	0	0	0	0	0	0	0	0	0
0	0	0	0	0	0	0	0	0	0	0	0	0	0
0	0	0	0	0	0	0	0	0	0	0	0	0	0
0	0	0	0	0	0	0	0	0	0	0	0	0	0
0	0	0	0	0	0	0	0	0	0	0	0	0	0
0	0	0	0	0	0	0	0	0	0	0	0	0	0
0	0	0	0	0	0	0	0	0	0	0	0	0	0
0	0	0	0	0	0	0	0	0	0	0	0	0	0
0	0	0	0	0	0	0	0	0	0	0	0	0	0
